# Supplementary material for: New label-free methods for protein relative quantification applied to the investigation of an animal model of Huntington Disease
Source: PLoS One. 2020 Sep 4;15(9):e0238037. doi: 10.1371/journal.pone.0238037 (PMC7473538; doi:10.1371/journal.pone.0238037)
Supplement: S1 Table — In sheet 1, raw data generated by MaxQuant following the bioinformatic analysis for protein identification and quantification are reported. The processed protein groups applying each SpCs method normalization formulas are disclosed in sheets 2, 3, 4, and 5. (XLS) [file pone.0238037.s004.xls]

## Sheet: Protein Groups Original
Table S1. Details of the qualitative and quantitative mass spectrometric analysis of standard mixtures spiked in standard E. Coli proteome
In sheet 1, raw data generated by MaxQuant following the bioinformatic analysis for protein identification and quantification are reported. The processed protein groups applying each SpCs method normalization formulas are disclosed in sheets 2, 3, 4, and 5.
Protein IDs	Majority protein IDs	Peptide counts (all)	Peptide counts (razor+unique)	Peptide counts (unique)	Fasta headers	Number of proteins	Peptides	Razor + unique peptides	Unique peptides	Peptides MIX A1	Peptides MIX A2	Peptides MIX B1	Peptides MIX B2	Peptides MIX C1	Peptides MIX C2	Peptides MIX D1	Peptides MIX D2	Peptides MIX E1	Peptides MIX E2	Razor + unique peptides MIX A1	Razor + unique peptides MIX A2	Razor + unique peptides MIX B1	Razor + unique peptides MIX B2	Razor + unique peptides MIX C1	Razor + unique peptides MIX C2	Razor + unique peptides MIX D1	Razor + unique peptides MIX D2	Razor + unique peptides MIX E1	Razor + unique peptides MIX E2	Unique peptides MIX A1	Unique peptides MIX A2	Unique peptides MIX B1	Unique peptides MIX B2	Unique peptides MIX C1	Unique peptides MIX C2	Unique peptides MIX D1	Unique peptides MIX D2	Unique peptides MIX E1	Unique peptides MIX E2	Sequence coverage [%]	Unique + razor sequence coverage [%]	Unique sequence coverage [%]	Mol. weight [kDa]	Sequence length	Sequence lengths	Q-value	Score	Identification type MIX A1	Identification type MIX A2
CON__P00761	CON__P00761	3	3	3	>P00761 SWISS-PROT:P00761|TRYP_PIG Trypsin - Sus scrofa (Pig).	1	3	3	3	2	2	2	3	3	2	2	3	2	3	2	2	2	3	3	2	2	3	2	3	2	2	2	3	3	2	2	3	2	3	16.5	16.5	16.5	24.409	231	231	0	35.534	By MS/MS	By MS/MS
sp|P01966|HBA_BOVIN;CON__P01966	sp|P01966|HBA_BOVIN;CON__P01966	4;4	4;4	4;4	>sp|P01966|HBA_BOVIN Hemoglobin subunit alpha OS=Bos taurus GN=HBA PE=1 SV=2;>P01966 SWISS-PROT:P01966 (Bos taurus) Hemoglobin subunit alpha	2	4	4	4	3	4	4	4	4	4	3	3	3	3	3	4	4	4	4	4	3	3	3	3	3	4	4	4	4	4	3	3	3	3	43.7	43.7	43.7	15.184	142	142;142	0	45.462	By MS/MS	By MS/MS
sp|P02070|HBB_BOVIN;CON__P02070;CON__Q3SX09	sp|P02070|HBB_BOVIN;CON__P02070	9;9;3	9;9;3	9;9;3	>sp|P02070|HBB_BOVIN Hemoglobin subunit beta OS=Bos taurus GN=HBB PE=1 SV=1;>P02070 SWISS-PROT:P02070 (Bos taurus) Hemoglobin subunit beta	3	9	9	9	9	8	8	8	8	9	9	9	8	8	9	8	8	8	8	9	9	9	8	8	9	8	8	8	8	9	9	9	8	8	60.7	60.7	60.7	15.954	145	145;145;201	0	98.451	By MS/MS	By MS/MS
sp|P02769|ALBU_BOVIN;CON__P02769;CON__P02768-1	sp|P02769|ALBU_BOVIN;CON__P02769	41;41;3	41;41;3	41;41;3	>sp|P02769|ALBU_BOVIN Serum albumin OS=Bos taurus GN=ALB PE=1 SV=4;>P02769 SWISS-PROT:P02769 (Bos taurus) Bovine serum albumin precursor	3	41	41	41	39	41	39	38	38	39	38	38	38	36	39	41	39	38	38	39	38	38	38	36	39	41	39	38	38	39	38	38	38	36	59.8	59.8	59.8	69.293	607	607;607;609	0	323.31	By MS/MS	By MS/MS
sp|A7ZHA4|DNAK_ECO24	sp|A7ZHA4|DNAK_ECO24	25	25	25	>sp|A7ZHA4|DNAK_ECO24 Chaperone protein DnaK OS=Escherichia coli O139:H28 (strain E24377A / ETEC) GN=dnaK PE=3 SV=1	1	25	25	25	23	23	25	22	24	24	23	24	22	24	23	23	25	22	24	24	23	24	22	24	23	23	25	22	24	24	23	24	22	24	37.1	37.1	37.1	69.114	638	638	0	323.31	By MS/MS	By MS/MS
sp|A7ZHB5|SYI_ECO24	sp|A7ZHB5|SYI_ECO24	14	14	14	>sp|A7ZHB5|SYI_ECO24 Isoleucine--tRNA ligase OS=Escherichia coli O139:H28 (strain E24377A / ETEC) GN=ileS PE=3 SV=1	1	14	14	14	13	13	13	13	12	13	14	13	12	13	13	13	13	13	12	13	14	13	12	13	13	13	13	13	12	13	14	13	12	13	17.6	17.6	17.6	104.28	938	938	0	160.7	By MS/MS	By MS/MS
sp|A7ZHI9|SECA_ECO24	sp|A7ZHI9|SECA_ECO24	3	3	3	>sp|A7ZHI9|SECA_ECO24 Protein translocase subunit SecA OS=Escherichia coli O139:H28 (strain E24377A / ETEC) GN=secA PE=3 SV=1	1	3	3	3	3	3	3	3	3	3	3	3	2	3	3	3	3	3	3	3	3	3	2	3	3	3	3	3	3	3	3	3	2	3	3.9	3.9	3.9	102.02	901	901	0	33.949	By MS/MS	By MS/MS
sp|A7ZHM3|PANC_ECO24	sp|A7ZHM3|PANC_ECO24	3	3	3	>sp|A7ZHM3|PANC_ECO24 Pantothenate synthetase OS=Escherichia coli O139:H28 (strain E24377A / ETEC) GN=panC PE=3 SV=1	1	3	3	3	3	3	3	3	3	3	3	3	3	3	3	3	3	3	3	3	3	3	3	3	3	3	3	3	3	3	3	3	3	3	10.6	10.6	10.6	31.597	283	283	0	24.217	By MS/MS	By MS/MS
sp|A7ZHP6|GSA_ECO24	sp|A7ZHP6|GSA_ECO24	2	2	2	>sp|A7ZHP6|GSA_ECO24 Glutamate-1-semialdehyde 2,1-aminomutase OS=Escherichia coli O139:H28 (strain E24377A / ETEC) GN=hemL PE=3 SV=1	1	2	2	2	2	2	2	2	2	2	2	2	2	2	2	2	2	2	2	2	2	2	2	2	2	2	2	2	2	2	2	2	2	2	6.3	6.3	6.3	45.356	426	426	0	29.501	By MS/MS	By MS/MS
sp|A7ZHP8|ERPA_ECO24	sp|A7ZHP8|ERPA_ECO24	2	2	2	>sp|A7ZHP8|ERPA_ECO24 Iron-sulfur cluster insertion protein ErpA OS=Escherichia coli O139:H28 (strain E24377A / ETEC) GN=erpA PE=3 SV=1	1	2	2	2	2	2	2	2	1	2	2	2	1	1	2	2	2	2	1	2	2	2	1	1	2	2	2	2	1	2	2	2	1	1	25.4	25.4	25.4	12.1	114	114	0	17.421	By MS/MS	By MS/MS
sp|A7ZHQ5|YAEH_ECO24	sp|A7ZHQ5|YAEH_ECO24	2	2	2	>sp|A7ZHQ5|YAEH_ECO24 UPF0325 protein YaeH OS=Escherichia coli O139:H28 (strain E24377A / ETEC) GN=yaeH PE=3 SV=1	1	2	2	2	1	1	2	2	1	1	2	2	1	2	1	1	2	2	1	1	2	2	1	2	1	1	2	2	1	1	2	2	1	2	17.2	17.2	17.2	15.096	128	128	0	13.756	By matching	By matching
sp|A7ZHQ6|DAPD_ECO24	sp|A7ZHQ6|DAPD_ECO24	6	6	6	>sp|A7ZHQ6|DAPD_ECO24 2,3,4,5-tetrahydropyridine-2,6-dicarboxylate N-succinyltransferase OS=Escherichia coli O139:H28 (strain E24377A / ETEC) GN=dapD PE=3 SV=1	1	6	6	6	6	6	5	6	6	6	6	6	6	6	6	6	5	6	6	6	6	6	6	6	6	6	5	6	6	6	6	6	6	6	21.2	21.2	21.2	29.892	274	274	0	136.22	By MS/MS	By MS/MS
sp|A7ZHQ9|RS2_ECO24	sp|A7ZHQ9|RS2_ECO24	5	5	5	>sp|A7ZHQ9|RS2_ECO24 30S ribosomal protein S2 OS=Escherichia coli O139:H28 (strain E24377A / ETEC) GN=rpsB PE=3 SV=1	1	5	5	5	4	3	5	4	3	4	4	3	4	3	4	3	5	4	3	4	4	3	4	3	4	3	5	4	3	4	4	3	4	3	22.8	22.8	22.8	26.757	241	241	0	58.253	By MS/MS	By MS/MS
sp|A7ZHR0|EFTS_ECO24	sp|A7ZHR0|EFTS_ECO24	9	9	9	>sp|A7ZHR0|EFTS_ECO24 Elongation factor Ts OS=Escherichia coli O139:H28 (strain E24377A / ETEC) GN=tsf PE=3 SV=1	1	9	9	9	9	9	9	8	8	8	8	8	8	7	9	9	9	8	8	8	8	8	8	7	9	9	9	8	8	8	8	8	8	7	32.5	32.5	32.5	30.423	283	283	0	112.98	By MS/MS	By MS/MS
sp|A7ZHR2|RRF_ECO24	sp|A7ZHR2|RRF_ECO24	4	4	4	>sp|A7ZHR2|RRF_ECO24 Ribosome-recycling factor OS=Escherichia coli O139:H28 (strain E24377A / ETEC) GN=frr PE=3 SV=1	1	4	4	4	2	2	3	2	2	2	2	2	3	4	2	2	3	2	2	2	2	2	3	4	2	2	3	2	2	2	2	2	3	4	26.5	26.5	26.5	20.638	185	185	0	131.52	By MS/MS	By MS/MS
sp|A7ZHS5|ACCA_ECO24	sp|A7ZHS5|ACCA_ECO24	4	4	4	>sp|A7ZHS5|ACCA_ECO24 Acetyl-coenzyme A carboxylase carboxyl transferase subunit alpha OS=Escherichia coli O139:H28 (strain E24377A / ETEC) GN=accA PE=3 SV=1	1	4	4	4	4	4	4	4	3	4	4	4	4	4	4	4	4	4	3	4	4	4	4	4	4	4	4	4	3	4	4	4	4	4	13.2	13.2	13.2	35.241	319	319	0	29.325	By MS/MS	By MS/MS
sp|A7ZHT6|SYP_ECO24	sp|A7ZHT6|SYP_ECO24	2	2	2	>sp|A7ZHT6|SYP_ECO24 Proline--tRNA ligase OS=Escherichia coli O139:H28 (strain E24377A / ETEC) GN=proS PE=3 SV=1	1	2	2	2	2	2	2	2	1	2	2	2	2	2	2	2	2	2	1	2	2	2	2	2	2	2	2	2	1	2	2	2	2	2	3.5	3.5	3.5	63.604	572	572	0	16.193	By MS/MS	By MS/MS
sp|A7ZHY1|GMHA_ECO24	sp|A7ZHY1|GMHA_ECO24	2	2	2	>sp|A7ZHY1|GMHA_ECO24 Phosphoheptose isomerase OS=Escherichia coli O139:H28 (strain E24377A / ETEC) GN=gmhA PE=3 SV=1	1	2	2	2	2	2	2	2	2	2	2	2	2	2	2	2	2	2	2	2	2	2	2	2	2	2	2	2	2	2	2	2	2	2	10.4	10.4	10.4	20.815	192	192	0	15.759	By MS/MS	By MS/MS
sp|A7ZI02|PROA_ECO24	sp|A7ZI02|PROA_ECO24	5	5	5	>sp|A7ZI02|PROA_ECO24 Gamma-glutamyl phosphate reductase OS=Escherichia coli O139:H28 (strain E24377A / ETEC) GN=proA PE=3 SV=1	1	5	5	5	5	5	5	5	4	4	5	5	5	5	5	5	5	5	4	4	5	5	5	5	5	5	5	5	4	4	5	5	5	5	15.1	15.1	15.1	44.63	417	417	0	36.454	By MS/MS	By MS/MS
sp|A7ZIA4|FRMA_ECO24	sp|A7ZIA4|FRMA_ECO24	3	3	3	>sp|A7ZIA4|FRMA_ECO24 S-(hydroxymethyl)glutathione dehydrogenase OS=Escherichia coli O139:H28 (strain E24377A / ETEC) GN=frmA PE=3 SV=1	1	3	3	3	2	2	3	2	3	1	1	1	2	1	2	2	3	2	3	1	1	1	2	1	2	2	3	2	3	1	1	1	2	1	7.6	7.6	7.6	39.332	369	369	0	18.447	By MS/MS	By MS/MS
sp|A7ZII0|YAJQ_ECO24	sp|A7ZII0|YAJQ_ECO24	3	3	3	>sp|A7ZII0|YAJQ_ECO24 UPF0234 protein YajQ OS=Escherichia coli O139:H28 (strain E24377A / ETEC) GN=yajQ PE=3 SV=1	1	3	3	3	3	3	3	3	3	2	3	2	2	3	3	3	3	3	3	2	3	2	2	3	3	3	3	3	3	2	3	2	2	3	18.4	18.4	18.4	18.344	163	163	0	57.808	By MS/MS	By MS/MS
sp|A7ZIJ4|TIG_ECO24	sp|A7ZIJ4|TIG_ECO24	11	11	11	>sp|A7ZIJ4|TIG_ECO24 Trigger factor OS=Escherichia coli O139:H28 (strain E24377A / ETEC) GN=tig PE=3 SV=1	1	11	11	11	11	11	11	11	11	11	9	10	9	11	11	11	11	11	11	11	9	10	9	11	11	11	11	11	11	11	9	10	9	11	28	28	28	48.178	432	432	0	149.36	By MS/MS	By MS/MS
sp|A7ZIM8|APT_ECO24	sp|A7ZIM8|APT_ECO24	2	2	2	>sp|A7ZIM8|APT_ECO24 Adenine phosphoribosyltransferase OS=Escherichia coli O139:H28 (strain E24377A / ETEC) GN=apt PE=3 SV=1	1	2	2	2	2	2	2	2	2	2	2	2	2	2	2	2	2	2	2	2	2	2	2	2	2	2	2	2	2	2	2	2	2	2	13.1	13.1	13.1	19.859	183	183	0	16.909	By MS/MS	By MS/MS
sp|A7ZIN3|HTPG_ECO24	sp|A7ZIN3|HTPG_ECO24	12	12	12	>sp|A7ZIN3|HTPG_ECO24 Chaperone protein HtpG OS=Escherichia coli O139:H28 (strain E24377A / ETEC) GN=htpG PE=3 SV=1	1	12	12	12	12	11	11	11	11	11	11	11	11	10	12	11	11	11	11	11	11	11	11	10	12	11	11	11	11	11	11	11	11	10	22	22	22	71.448	624	624	0	323.31	By MS/MS	By MS/MS
sp|A7ZIN4|KAD_ECO24	sp|A7ZIN4|KAD_ECO24	5	5	5	>sp|A7ZIN4|KAD_ECO24 Adenylate kinase OS=Escherichia coli O139:H28 (strain E24377A / ETEC) GN=adk PE=3 SV=1	1	5	5	5	5	5	5	5	5	5	5	5	5	5	5	5	5	5	5	5	5	5	5	5	5	5	5	5	5	5	5	5	5	5	21.5	21.5	21.5	23.586	214	214	0	62.902	By MS/MS	By MS/MS
sp|A7ZIT5|SYC_ECO24	sp|A7ZIT5|SYC_ECO24	2	2	2	>sp|A7ZIT5|SYC_ECO24 Cysteine--tRNA ligase OS=Escherichia coli O139:H28 (strain E24377A / ETEC) GN=cysS PE=3 SV=1	1	2	2	2	1	1	2	2	2	1	2	2	2	2	1	1	2	2	2	1	2	2	2	2	1	1	2	2	2	1	2	2	2	2	5.2	5.2	5.2	52.183	461	461	0	17.955	By matching	By MS/MS
sp|A7ZIT8|FOLD_ECO24	sp|A7ZIT8|FOLD_ECO24	3	3	3	>sp|A7ZIT8|FOLD_ECO24 Bifunctional protein FolD OS=Escherichia coli O139:H28 (strain E24377A / ETEC) GN=folD PE=3 SV=1	1	3	3	3	3	3	3	3	3	3	2	3	3	3	3	3	3	3	3	3	2	3	3	3	3	3	3	3	3	3	2	3	3	3	9.7	9.7	9.7	31.013	288	288	0	24.513	By MS/MS	By MS/MS
sp|A7ZJ31|SYL_ECO24	sp|A7ZJ31|SYL_ECO24	8	8	8	>sp|A7ZJ31|SYL_ECO24 Leucine--tRNA ligase OS=Escherichia coli O139:H28 (strain E24377A / ETEC) GN=leuS PE=3 SV=1	1	8	8	8	6	6	6	3	7	7	5	5	6	6	6	6	6	3	7	7	5	5	6	6	6	6	6	3	7	7	5	5	6	6	9.7	9.7	9.7	97.202	860	860	0	54.699	By MS/MS	By MS/MS
sp|A7ZJ60|NAGB_ECO24	sp|A7ZJ60|NAGB_ECO24	4	4	4	>sp|A7ZJ60|NAGB_ECO24 Glucosamine-6-phosphate deaminase OS=Escherichia coli O139:H28 (strain E24377A / ETEC) GN=nagB PE=3 SV=1	1	4	4	4	2	4	3	1	1	3	3	3	3	2	2	4	3	1	1	3	3	3	3	2	2	4	3	1	1	3	3	3	3	2	18	18	18	29.774	266	266	0	55.555	By MS/MS	By MS/MS
sp|A7ZJ63|SYQ_ECO24	sp|A7ZJ63|SYQ_ECO24	2	2	2	>sp|A7ZJ63|SYQ_ECO24 Glutamine--tRNA ligase OS=Escherichia coli O139:H28 (strain E24377A / ETEC) GN=glnS PE=3 SV=1	1	2	2	2	2	2	1	2	2	2	1	2	2	2	2	2	1	2	2	2	1	2	2	2	2	2	1	2	2	2	1	2	2	2	4	4	4	63.477	554	554	0	12.868	By matching	By MS/MS
sp|A7ZJA8|SUCC_ECO24	sp|A7ZJA8|SUCC_ECO24	14	14	14	>sp|A7ZJA8|SUCC_ECO24 Succinyl-CoA ligase [ADP-forming] subunit beta OS=Escherichia coli O139:H28 (strain E24377A / ETEC) GN=sucC PE=3 SV=1	1	14	14	14	13	14	12	13	13	14	12	12	14	13	13	14	12	13	13	14	12	12	14	13	13	14	12	13	13	14	12	12	14	13	39.9	39.9	39.9	41.392	388	388	0	209.47	By MS/MS	By MS/MS
sp|A7ZJD0|GPMA_ECO24	sp|A7ZJD0|GPMA_ECO24	7	7	7	>sp|A7ZJD0|GPMA_ECO24 2,3-bisphosphoglycerate-dependent phosphoglycerate mutase OS=Escherichia coli O139:H28 (strain E24377A / ETEC) GN=gpmA PE=3 SV=1	1	7	7	7	6	6	6	5	5	5	5	5	4	6	6	6	6	5	5	5	5	5	4	6	6	6	6	5	5	5	5	5	4	6	26	26	26	28.588	250	250	0	81.985	By MS/MS	By MS/MS
sp|A7ZJD2|GAL1_ECO24	sp|A7ZJD2|GAL1_ECO24	2	2	2	>sp|A7ZJD2|GAL1_ECO24 Galactokinase OS=Escherichia coli O139:H28 (strain E24377A / ETEC) GN=galK PE=3 SV=1	1	2	2	2	1	1	1	2	2	2	1	1	2	2	1	1	1	2	2	2	1	1	2	2	1	1	1	2	2	2	1	1	2	2	6	6	6	41.442	382	382	0	10.933	By matching	By matching
sp|A7ZJW2|SYS_ECO24	sp|A7ZJW2|SYS_ECO24	5	5	5	>sp|A7ZJW2|SYS_ECO24 Serine--tRNA ligase OS=Escherichia coli O139:H28 (strain E24377A / ETEC) GN=serS PE=3 SV=1	1	5	5	5	5	5	5	5	5	5	5	5	4	5	5	5	5	5	5	5	5	5	4	5	5	5	5	5	5	5	5	5	4	5	10.7	10.7	10.7	48.413	430	430	0	66.549	By MS/MS	By MS/MS
sp|A7ZJZ6|SERC_ECO24	sp|A7ZJZ6|SERC_ECO24	4	4	4	>sp|A7ZJZ6|SERC_ECO24 Phosphoserine aminotransferase OS=Escherichia coli O139:H28 (strain E24377A / ETEC) GN=serC PE=3 SV=1	1	4	4	4	4	4	4	2	3	4	4	4	4	4	4	4	4	2	3	4	4	4	4	4	4	4	4	2	3	4	4	4	4	4	14.1	14.1	14.1	39.868	362	362	0	55.735	By MS/MS	By MS/MS
sp|A7ZK01|IHFB_ECO24	sp|A7ZK01|IHFB_ECO24	2	2	2	>sp|A7ZK01|IHFB_ECO24 Integration host factor subunit beta OS=Escherichia coli O139:H28 (strain E24377A / ETEC) GN=ihfB PE=3 SV=1	1	2	2	2	2	2	1	2	2	2	2	2	2	2	2	2	1	2	2	2	2	2	2	2	2	2	1	2	2	2	2	2	2	2	27.7	27.7	27.7	10.651	94	94	0	12.273	By matching	By matching
sp|A7ZK21|SYN_ECO24	sp|A7ZK21|SYN_ECO24	8	8	8	>sp|A7ZK21|SYN_ECO24 Asparagine--tRNA ligase OS=Escherichia coli O139:H28 (strain E24377A / ETEC) GN=asnS PE=3 SV=1	1	8	8	8	8	8	8	5	6	7	8	7	7	6	8	8	8	5	6	7	8	7	7	6	8	8	8	5	6	7	8	7	7	6	17.6	17.6	17.6	52.57	466	466	0	140.85	By MS/MS	By MS/MS
sp|A7ZK57|FABA_ECO24	sp|A7ZK57|FABA_ECO24	4	4	4	>sp|A7ZK57|FABA_ECO24 3-hydroxydecanoyl-[acyl-carrier-protein] dehydratase OS=Escherichia coli O139:H28 (strain E24377A / ETEC) GN=fabA PE=3 SV=1	1	4	4	4	3	4	4	4	4	4	4	4	4	4	3	4	4	4	4	4	4	4	4	4	3	4	4	4	4	4	4	4	4	4	25	25	25	18.969	172	172	0	29.799	By MS/MS	By MS/MS
sp|A7ZKA5|CBPA_ECO24	sp|A7ZKA5|CBPA_ECO24	2	2	2	>sp|A7ZKA5|CBPA_ECO24 Curved DNA-binding protein OS=Escherichia coli O139:H28 (strain E24377A / ETEC) GN=cbpA PE=3 SV=1	1	2	2	2	2	2	2	2	2	2	2	2	2	2	2	2	2	2	2	2	2	2	2	2	2	2	2	2	2	2	2	2	2	2	4.9	4.9	4.9	34.425	306	306	0	14.494	By MS/MS	By MS/MS
sp|A7ZKA9|NQOR_ECO24	sp|A7ZKA9|NQOR_ECO24	6	6	6	>sp|A7ZKA9|NQOR_ECO24 NAD(P)H dehydrogenase (quinone) OS=Escherichia coli O139:H28 (strain E24377A / ETEC) GN=EcE24377A_1122 PE=3 SV=1	1	6	6	6	5	6	6	5	6	6	6	6	6	6	5	6	6	5	6	6	6	6	6	6	5	6	6	5	6	6	6	6	6	6	31.3	31.3	31.3	20.845	198	198	0	76.495	By MS/MS	By MS/MS
sp|A7ZKF2|OPGG_ECO24	sp|A7ZKF2|OPGG_ECO24	4	4	4	>sp|A7ZKF2|OPGG_ECO24 Glucans biosynthesis protein G OS=Escherichia coli O139:H28 (strain E24377A / ETEC) GN=mdoG PE=3 SV=1	1	4	4	4	4	4	4	4	3	3	3	4	4	4	4	4	4	4	3	3	3	4	4	4	4	4	4	4	3	3	3	4	4	4	9	9	9	57.882	511	511	0	29.242	By MS/MS	By MS/MS
sp|A7ZKJ7|ACP_ECO24	sp|A7ZKJ7|ACP_ECO24	3	3	3	>sp|A7ZKJ7|ACP_ECO24 Acyl carrier protein OS=Escherichia coli O139:H28 (strain E24377A / ETEC) GN=acpP PE=3 SV=1	1	3	3	3	3	3	3	3	3	3	3	3	3	3	3	3	3	3	3	3	3	3	3	3	3	3	3	3	3	3	3	3	3	3	33.3	33.3	33.3	8.6394	78	78	0	43.848	By MS/MS	By MS/MS
sp|A7ZKR7|PEPT_ECO24	sp|A7ZKR7|PEPT_ECO24	2	2	2	>sp|A7ZKR7|PEPT_ECO24 Peptidase T OS=Escherichia coli O139:H28 (strain E24377A / ETEC) GN=pepT PE=3 SV=1	1	2	2	2	2	2	2	2	2	1	2	2	1	2	2	2	2	2	2	1	2	2	1	2	2	2	2	2	2	1	2	2	1	2	5.6	5.6	5.6	44.996	409	409	0	16.556	By MS/MS	By MS/MS
sp|A7ZKY9|KDSA_ECO24	sp|A7ZKY9|KDSA_ECO24	3	3	3	>sp|A7ZKY9|KDSA_ECO24 2-dehydro-3-deoxyphosphooctonate aldolase OS=Escherichia coli O139:H28 (strain E24377A / ETEC) GN=kdsA PE=3 SV=1	1	3	3	3	3	3	3	3	3	2	3	3	2	3	3	3	3	3	3	2	3	3	2	3	3	3	3	3	3	2	3	3	2	3	10.2	10.2	10.2	30.832	284	284	0	20.832	By MS/MS	By MS/MS
sp|A7ZL78|TRPA_ECO24	sp|A7ZL78|TRPA_ECO24	3	3	3	>sp|A7ZL78|TRPA_ECO24 Tryptophan synthase alpha chain OS=Escherichia coli O139:H28 (strain E24377A / ETEC) GN=trpA PE=3 SV=1	1	3	3	3	3	3	3	3	3	3	3	3	3	3	3	3	3	3	3	3	3	3	3	3	3	3	3	3	3	3	3	3	3	3	11.6	11.6	11.6	28.764	268	268	0	27.99	By MS/MS	By matching
sp|A7ZLA9|RNB_ECO24	sp|A7ZLA9|RNB_ECO24	2	2	2	>sp|A7ZLA9|RNB_ECO24 Exoribonuclease 2 OS=Escherichia coli O139:H28 (strain E24377A / ETEC) GN=rnb PE=3 SV=1	1	2	2	2	1	2	2	1	1	1	1	0	2	2	1	2	2	1	1	1	1	0	2	2	1	2	2	1	1	1	1	0	2	2	3.3	3.3	3.3	72.49	644	644	0	12.429	By matching	By matching
sp|A7ZLS1|MAO1_ECO24	sp|A7ZLS1|MAO1_ECO24	2	2	2	>sp|A7ZLS1|MAO1_ECO24 NAD-dependent malic enzyme OS=Escherichia coli O139:H28 (strain E24377A / ETEC) GN=maeA PE=3 SV=1	1	2	2	2	1	1	1	1	1	2	1	2	2	2	1	1	1	1	1	2	1	2	2	2	1	1	1	1	1	2	1	2	2	2	3.9	3.9	3.9	63.179	565	565	0	11.103	By MS/MS	By matching
sp|A7ZLX4|LSRF_ECO24	sp|A7ZLX4|LSRF_ECO24	2	2	2	>sp|A7ZLX4|LSRF_ECO24 Uncharacterized aldolase LsrF OS=Escherichia coli O139:H28 (strain E24377A / ETEC) GN=lsrF PE=3 SV=1	1	2	2	2	2	2	2	2	2	2	2	2	2	2	2	2	2	2	2	2	2	2	2	2	2	2	2	2	2	2	2	2	2	2	8.9	8.9	8.9	31.85	291	291	0	13.859	By MS/MS	By MS/MS
sp|A7ZM99|SYY_ECO24	sp|A7ZM99|SYY_ECO24	3	3	3	>sp|A7ZM99|SYY_ECO24 Tyrosine--tRNA ligase OS=Escherichia coli O139:H28 (strain E24377A / ETEC) GN=tyrS PE=3 SV=1	1	3	3	3	3	3	3	3	3	3	3	3	3	3	3	3	3	3	3	3	3	3	3	3	3	3	3	3	3	3	3	3	3	3	9.4	9.4	9.4	47.526	424	424	0	37.697	By MS/MS	By MS/MS
sp|A7ZMI0|IHFA_ECO24	sp|A7ZMI0|IHFA_ECO24	3	3	3	>sp|A7ZMI0|IHFA_ECO24 Integration host factor subunit alpha OS=Escherichia coli O139:H28 (strain E24377A / ETEC) GN=ihfA PE=3 SV=1	1	3	3	3	3	3	3	2	3	2	3	2	2	3	3	3	3	2	3	2	3	2	2	3	3	3	3	2	3	2	3	2	2	3	29.3	29.3	29.3	11.354	99	99	0	38.988	By MS/MS	By MS/MS
sp|A7ZMI2|SYFA_ECO24	sp|A7ZMI2|SYFA_ECO24	5	5	5	>sp|A7ZMI2|SYFA_ECO24 Phenylalanine--tRNA ligase alpha subunit OS=Escherichia coli O139:H28 (strain E24377A / ETEC) GN=pheS PE=3 SV=1	1	5	5	5	5	5	4	4	5	5	5	5	5	5	5	5	4	4	5	5	5	5	5	5	5	5	4	4	5	5	5	5	5	5	20.5	20.5	20.5	36.831	327	327	0	82.442	By MS/MS	By MS/MS
sp|A7ZMI4|RL20_ECO24	sp|A7ZMI4|RL20_ECO24	2	2	2	>sp|A7ZMI4|RL20_ECO24 50S ribosomal protein L20 OS=Escherichia coli O139:H28 (strain E24377A / ETEC) GN=rplT PE=3 SV=1	1	2	2	2	2	2	2	2	2	1	1	2	1	2	2	2	2	2	2	1	1	2	1	2	2	2	2	2	2	1	1	2	1	2	14.4	14.4	14.4	13.497	118	118	0	13.34	By MS/MS	By MS/MS
sp|A7ZMI6|SYT_ECO24	sp|A7ZMI6|SYT_ECO24	4	4	4	>sp|A7ZMI6|SYT_ECO24 Threonine--tRNA ligase OS=Escherichia coli O139:H28 (strain E24377A / ETEC) GN=thrS PE=3 SV=1	1	4	4	4	4	4	3	4	4	4	4	4	4	4	4	4	3	4	4	4	4	4	4	4	4	4	3	4	4	4	4	4	4	4	7.2	7.2	7.2	73.985	642	642	0	65.604	By MS/MS	By MS/MS
sp|A7ZMK7|NADE_ECO24	sp|A7ZMK7|NADE_ECO24	3	3	3	>sp|A7ZMK7|NADE_ECO24 NH(3)-dependent NAD(+) synthetase OS=Escherichia coli O139:H28 (strain E24377A / ETEC) GN=nadE PE=3 SV=1	1	3	3	3	3	3	2	2	2	1	3	3	3	3	3	3	2	2	2	1	3	3	3	3	3	3	2	2	2	1	3	3	3	3	12.4	12.4	12.4	30.637	275	275	0	41.658	By MS/MS	By MS/MS
sp|A7ZML3|ASTB_ECO24	sp|A7ZML3|ASTB_ECO24	2	2	2	>sp|A7ZML3|ASTB_ECO24 N-succinylarginine dihydrolase OS=Escherichia coli O139:H28 (strain E24377A / ETEC) GN=astB PE=3 SV=1	1	2	2	2	1	1	0	0	1	0	1	1	1	2	1	1	0	0	1	0	1	1	1	2	1	1	0	0	1	0	1	1	1	2	4.5	4.5	4.5	49.211	447	447	0	10.687	By matching	By matching
sp|A7ZML6|ASTC_ECO24	sp|A7ZML6|ASTC_ECO24	6	6	6	>sp|A7ZML6|ASTC_ECO24 Succinylornithine transaminase OS=Escherichia coli O139:H28 (strain E24377A / ETEC) GN=astC PE=3 SV=1	1	6	6	6	6	6	5	6	6	6	6	5	5	6	6	6	5	6	6	6	6	5	5	6	6	6	5	6	6	6	6	5	5	6	21.7	21.7	21.7	43.665	406	406	0	91.605	By MS/MS	By MS/MS
sp|A7ZMP8|MSRB_ECO24	sp|A7ZMP8|MSRB_ECO24	2	2	2	>sp|A7ZMP8|MSRB_ECO24 Peptide methionine sulfoxide reductase MsrB OS=Escherichia coli O139:H28 (strain E24377A / ETEC) GN=msrB PE=3 SV=1	1	2	2	2	2	1	2	2	2	2	2	2	2	2	2	1	2	2	2	2	2	2	2	2	2	1	2	2	2	2	2	2	2	2	22.6	22.6	22.6	15.451	137	137	0	13.292	By MS/MS	By MS/MS
sp|A7ZMZ0|SYD_ECO24	sp|A7ZMZ0|SYD_ECO24	8	8	8	>sp|A7ZMZ0|SYD_ECO24 Aspartate--tRNA ligase OS=Escherichia coli O139:H28 (strain E24377A / ETEC) GN=aspS PE=3 SV=1	1	8	8	8	6	7	8	6	8	6	6	6	6	7	6	7	8	6	8	6	6	6	6	7	6	7	8	6	8	6	6	6	6	7	16.4	16.4	16.4	65.869	590	590	0	78.262	By MS/MS	By MS/MS
sp|A7ZN02|SYR_ECO24	sp|A7ZN02|SYR_ECO24	4	4	4	>sp|A7ZN02|SYR_ECO24 Arginine--tRNA ligase OS=Escherichia coli O139:H28 (strain E24377A / ETEC) GN=argS PE=3 SV=1	1	4	4	4	4	4	3	4	3	4	4	3	4	2	4	4	3	4	3	4	4	3	4	2	4	4	3	4	3	4	4	3	4	2	7.8	7.8	7.8	64.741	577	577	0	34.692	By MS/MS	By MS/MS
sp|A7ZN88|HCHA_ECO24	sp|A7ZN88|HCHA_ECO24	3	3	3	>sp|A7ZN88|HCHA_ECO24 Molecular chaperone Hsp31 and glyoxalase 3 OS=Escherichia coli O139:H28 (strain E24377A / ETEC) GN=hchA PE=3 SV=1	1	3	3	3	3	3	3	3	3	2	3	3	3	3	3	3	3	3	3	2	3	3	3	3	3	3	3	3	3	2	3	3	3	3	13.4	13.4	13.4	31.146	283	283	0	31.32	By MS/MS	By MS/MS
sp|A7ZNR4|GATZ_ECO24;sp|A7ZS26|KBAZ_ECO24	sp|A7ZNR4|GATZ_ECO24	3;1	3;1	3;1	>sp|A7ZNR4|GATZ_ECO24 D-tagatose-1,6-bisphosphate aldolase subunit GatZ OS=Escherichia coli O139:H28 (strain E24377A / ETEC) GN=gatZ PE=3 SV=1	2	3	3	3	2	2	3	2	2	2	2	2	2	2	2	2	3	2	2	2	2	2	2	2	2	2	3	2	2	2	2	2	2	2	9	9	9	47.108	420	420;426	0	26.714	By MS/MS	By MS/MS
sp|A7ZNT3|SYM_ECO24	sp|A7ZNT3|SYM_ECO24	5	5	5	>sp|A7ZNT3|SYM_ECO24 Methionine--tRNA ligase OS=Escherichia coli O139:H28 (strain E24377A / ETEC) GN=metG PE=3 SV=1	1	5	5	5	5	5	4	3	4	5	5	4	5	5	5	5	4	3	4	5	5	4	5	5	5	5	4	3	4	5	5	4	5	5	8.3	8.3	8.3	76.24	677	677	0	48.737	By MS/MS	By MS/MS
sp|A7ZPA8|YFBU_ECO24	sp|A7ZPA8|YFBU_ECO24	2	2	2	>sp|A7ZPA8|YFBU_ECO24 UPF0304 protein YfbU OS=Escherichia coli O139:H28 (strain E24377A / ETEC) GN=yfbU PE=3 SV=1	1	2	2	2	2	2	2	1	0	1	1	2	1	1	2	2	2	1	0	1	1	2	1	1	2	2	2	1	0	1	1	2	1	1	15.2	15.2	15.2	19.584	164	164	0	11.133	By MS/MS	By matching
sp|A7ZPD1|ACCD_ECO24	sp|A7ZPD1|ACCD_ECO24	3	3	3	>sp|A7ZPD1|ACCD_ECO24 Acetyl-coenzyme A carboxylase carboxyl transferase subunit beta OS=Escherichia coli O139:H28 (strain E24377A / ETEC) GN=accD PE=3 SV=1	1	3	3	3	3	3	2	2	3	3	3	3	3	3	3	3	2	2	3	3	3	3	3	3	3	3	2	2	3	3	3	3	3	3	9.9	9.9	9.9	33.322	304	304	0	30.476	By MS/MS	By MS/MS
sp|A7ZPD6|PDXB_ECO24	sp|A7ZPD6|PDXB_ECO24	3	3	3	>sp|A7ZPD6|PDXB_ECO24 Erythronate-4-phosphate dehydrogenase OS=Escherichia coli O139:H28 (strain E24377A / ETEC) GN=pdxB PE=3 SV=1	1	3	3	3	3	3	2	2	3	3	3	2	3	3	3	3	2	2	3	3	3	2	3	3	3	3	2	2	3	3	3	2	3	3	9.5	9.5	9.5	41.515	378	378	0	22.025	By MS/MS	By MS/MS
sp|A7ZPK7|SYE_ECO24	sp|A7ZPK7|SYE_ECO24	5	5	5	>sp|A7ZPK7|SYE_ECO24 Glutamate--tRNA ligase OS=Escherichia coli O139:H28 (strain E24377A / ETEC) GN=gltX PE=3 SV=1	1	5	5	5	5	5	4	4	5	4	5	5	5	5	5	5	4	4	5	4	5	5	5	5	5	5	4	4	5	4	5	5	5	5	12.1	12.1	12.1	53.815	471	471	0	30.873	By MS/MS	By MS/MS
sp|A7ZPL2|DNLJ_ECO24	sp|A7ZPL2|DNLJ_ECO24	2	2	2	>sp|A7ZPL2|DNLJ_ECO24 DNA ligase OS=Escherichia coli O139:H28 (strain E24377A / ETEC) GN=ligA PE=3 SV=1	1	2	2	2	1	1	2	1	1	1	2	2	2	2	1	1	2	1	1	1	2	2	2	2	1	1	2	1	1	1	2	2	2	2	3.7	3.7	3.7	73.663	671	671	0	10.982	By MS/MS	By matching
sp|A7ZPS1|PUR7_ECO24	sp|A7ZPS1|PUR7_ECO24	6	6	6	>sp|A7ZPS1|PUR7_ECO24 Phosphoribosylaminoimidazole-succinocarboxamide synthase OS=Escherichia coli O139:H28 (strain E24377A / ETEC) GN=purC PE=3 SV=1	1	6	6	6	5	5	4	5	6	4	5	4	5	5	5	5	4	5	6	4	5	4	5	5	5	5	4	5	6	4	5	4	5	5	24.1	24.1	24.1	26.995	237	237	0	49.088	By MS/MS	By MS/MS
sp|A7ZPS4|DAPA_ECO24	sp|A7ZPS4|DAPA_ECO24	3	3	3	>sp|A7ZPS4|DAPA_ECO24 4-hydroxy-tetrahydrodipicolinate synthase OS=Escherichia coli O139:H28 (strain E24377A / ETEC) GN=dapA PE=3 SV=1	1	3	3	3	3	2	3	3	3	3	3	3	3	3	3	2	3	3	3	3	3	3	3	3	3	2	3	3	3	3	3	3	3	3	11.6	11.6	11.6	31.284	292	292	0	21.147	By MS/MS	By MS/MS
sp|A7ZPU1|UPP_ECO24	sp|A7ZPU1|UPP_ECO24	2	2	2	>sp|A7ZPU1|UPP_ECO24 Uracil phosphoribosyltransferase OS=Escherichia coli O139:H28 (strain E24377A / ETEC) GN=upp PE=3 SV=1	1	2	2	2	2	2	2	2	2	2	2	2	2	2	2	2	2	2	2	2	2	2	2	2	2	2	2	2	2	2	2	2	2	2	10.1	10.1	10.1	22.533	208	208	0	29.893	By MS/MS	By MS/MS
sp|A7ZPV1|GUAA_ECO24	sp|A7ZPV1|GUAA_ECO24	4	4	4	>sp|A7ZPV1|GUAA_ECO24 GMP synthase [glutamine-hydrolyzing] OS=Escherichia coli O139:H28 (strain E24377A / ETEC) GN=guaA PE=3 SV=1	1	4	4	4	3	4	4	3	4	3	3	2	4	4	3	4	4	3	4	3	3	2	4	4	3	4	4	3	4	3	3	2	4	4	9	9	9	58.637	525	525	0	54.618	By MS/MS	By MS/MS
sp|A7ZPV4|DER_ECO24	sp|A7ZPV4|DER_ECO24	3	3	3	>sp|A7ZPV4|DER_ECO24 GTPase Der OS=Escherichia coli O139:H28 (strain E24377A / ETEC) GN=der PE=3 SV=1	1	3	3	3	2	2	3	2	2	2	2	2	2	2	2	2	3	2	2	2	2	2	2	2	2	2	3	2	2	2	2	2	2	2	6.1	6.1	6.1	55.035	490	490	0	16.484	By MS/MS	By matching
sp|A7ZPV7|SYH_ECO24	sp|A7ZPV7|SYH_ECO24	4	4	4	>sp|A7ZPV7|SYH_ECO24 Histidine--tRNA ligase OS=Escherichia coli O139:H28 (strain E24377A / ETEC) GN=hisS PE=3 SV=1	1	4	4	4	4	3	3	4	4	4	4	3	3	4	4	3	3	4	4	4	4	3	3	4	4	3	3	4	4	4	4	3	3	4	12	12	12	47.029	424	424	0	36.056	By MS/MS	By MS/MS
sp|A7ZPW1|NDK_ECO24	sp|A7ZPW1|NDK_ECO24	4	4	4	>sp|A7ZPW1|NDK_ECO24 Nucleoside diphosphate kinase OS=Escherichia coli O139:H28 (strain E24377A / ETEC) GN=ndk PE=3 SV=1	1	4	4	4	3	3	3	4	4	3	3	3	3	3	3	3	3	4	4	3	3	3	3	3	3	3	3	4	4	3	3	3	3	3	42.7	42.7	42.7	15.463	143	143	0	57.404	By MS/MS	By MS/MS
sp|A7ZPX4|ISCS_ECO24	sp|A7ZPX4|ISCS_ECO24	9	9	9	>sp|A7ZPX4|ISCS_ECO24 Cysteine desulfurase IscS OS=Escherichia coli O139:H28 (strain E24377A / ETEC) GN=iscS PE=3 SV=1	1	9	9	9	8	8	8	9	9	9	8	9	8	9	8	8	8	9	9	9	8	9	8	9	8	8	8	9	9	9	8	9	8	9	27.2	27.2	27.2	45.089	404	404	0	97.352	By MS/MS	By MS/MS
sp|A7ZPZ4|GLYA_ECO24	sp|A7ZPZ4|GLYA_ECO24	8	8	8	>sp|A7ZPZ4|GLYA_ECO24 Serine hydroxymethyltransferase OS=Escherichia coli O139:H28 (strain E24377A / ETEC) GN=glyA PE=3 SV=1	1	8	8	8	6	7	7	7	8	6	7	8	6	7	6	7	7	7	8	6	7	8	6	7	6	7	7	7	8	6	7	8	6	7	18	18	18	45.316	417	417	0	95.22	By MS/MS	By MS/MS
sp|A7ZQ24|GRCA_ECO24	sp|A7ZQ24|GRCA_ECO24	6	6	6	>sp|A7ZQ24|GRCA_ECO24 Autonomous glycyl radical cofactor OS=Escherichia coli O139:H28 (strain E24377A / ETEC) GN=grcA PE=3 SV=1	1	6	6	6	6	6	6	5	6	5	6	6	6	5	6	6	6	5	6	5	6	6	6	5	6	6	6	5	6	5	6	6	6	5	49.6	49.6	49.6	14.284	127	127	0	81.897	By MS/MS	By MS/MS
sp|A7ZQ46|RL19_ECO24	sp|A7ZQ46|RL19_ECO24	4	4	4	>sp|A7ZQ46|RL19_ECO24 50S ribosomal protein L19 OS=Escherichia coli O139:H28 (strain E24377A / ETEC) GN=rplS PE=3 SV=1	1	4	4	4	3	3	4	3	3	4	4	3	3	3	3	3	4	3	3	4	4	3	3	3	3	3	4	3	3	4	4	3	3	3	40.9	40.9	40.9	13.133	115	115	0	50.322	By MS/MS	By MS/MS
sp|A7ZQ49|RS16_ECO24	sp|A7ZQ49|RS16_ECO24	2	2	2	>sp|A7ZQ49|RS16_ECO24 30S ribosomal protein S16 OS=Escherichia coli O139:H28 (strain E24377A / ETEC) GN=rpsP PE=3 SV=1	1	2	2	2	1	2	2	1	2	2	2	2	2	2	1	2	2	1	2	2	2	2	2	2	1	2	2	1	2	2	2	2	2	2	19.5	19.5	19.5	9.1904	82	82	0	55.692	By MS/MS	By MS/MS
sp|A7ZQC1|GSH1_ECO24	sp|A7ZQC1|GSH1_ECO24	2	2	2	>sp|A7ZQC1|GSH1_ECO24 Glutamate--cysteine ligase OS=Escherichia coli O139:H28 (strain E24377A / ETEC) GN=gshA PE=3 SV=1	1	2	2	2	2	2	2	1	2	2	2	1	2	1	2	2	2	1	2	2	2	1	2	1	2	2	2	1	2	2	2	1	2	1	5.2	5.2	5.2	58.285	518	518	0	51.8	By MS/MS	By MS/MS
sp|A7ZQC5|SYA_ECO24	sp|A7ZQC5|SYA_ECO24	14	14	14	>sp|A7ZQC5|SYA_ECO24 Alanine--tRNA ligase OS=Escherichia coli O139:H28 (strain E24377A / ETEC) GN=alaS PE=3 SV=1	1	14	14	14	11	11	13	12	12	12	11	12	13	12	11	11	13	12	12	12	11	12	13	12	11	11	13	12	12	12	11	12	13	12	19.3	19.3	19.3	96.003	876	876	0	134.29	By MS/MS	By MS/MS
sp|A7ZQM2|ENO_ECO24	sp|A7ZQM2|ENO_ECO24	8	8	8	>sp|A7ZQM2|ENO_ECO24 Enolase OS=Escherichia coli O139:H28 (strain E24377A / ETEC) GN=eno PE=3 SV=1	1	8	8	8	8	8	7	8	8	8	7	8	8	8	8	8	7	8	8	8	7	8	8	8	8	8	7	8	8	8	7	8	8	8	23.6	23.6	23.6	45.654	432	432	0	222.86	By MS/MS	By MS/MS
sp|A7ZQM3|PYRG_ECO24	sp|A7ZQM3|PYRG_ECO24	3	3	3	>sp|A7ZQM3|PYRG_ECO24 CTP synthase OS=Escherichia coli O139:H28 (strain E24377A / ETEC) GN=pyrG PE=3 SV=1	1	3	3	3	3	3	2	2	3	3	3	3	3	3	3	3	2	2	3	3	3	3	3	3	3	3	2	2	3	3	3	3	3	3	6.2	6.2	6.2	60.373	545	545	0	27.59	By MS/MS	By MS/MS
sp|A7ZQV1|KDUI_ECO24	sp|A7ZQV1|KDUI_ECO24	3	3	3	>sp|A7ZQV1|KDUI_ECO24 4-deoxy-L-threo-5-hexosulose-uronate ketol-isomerase OS=Escherichia coli O139:H28 (strain E24377A / ETEC) GN=kduI PE=3 SV=1	1	3	3	3	3	3	3	1	2	3	1	1	3	3	3	3	3	1	2	3	1	1	3	3	3	3	3	1	2	3	1	1	3	3	15.8	15.8	15.8	31.046	278	278	0	48.452	By MS/MS	By matching
sp|A7ZR07|YGFZ_ECO24	sp|A7ZR07|YGFZ_ECO24	3	3	3	>sp|A7ZR07|YGFZ_ECO24 tRNA-modifying protein YgfZ OS=Escherichia coli O139:H28 (strain E24377A / ETEC) GN=ygfZ PE=3 SV=1	1	3	3	3	3	3	3	3	3	3	3	2	3	3	3	3	3	3	3	3	3	2	3	3	3	3	3	3	3	3	3	2	3	3	10.1	10.1	10.1	36.094	326	326	0	25.225	By MS/MS	By MS/MS
sp|A7ZR12|GCSP_ECO24	sp|A7ZR12|GCSP_ECO24	12	12	12	>sp|A7ZR12|GCSP_ECO24 Glycine dehydrogenase (decarboxylating) OS=Escherichia coli O139:H28 (strain E24377A / ETEC) GN=gcvP PE=3 SV=1	1	12	12	12	9	10	10	11	11	11	9	10	11	10	9	10	10	11	11	11	9	10	11	10	9	10	10	11	11	11	9	10	11	10	16.1	16.1	16.1	104.39	957	957	0	184.12	By MS/MS	By MS/MS
sp|A7ZR14|GCST_ECO24	sp|A7ZR14|GCST_ECO24	6	6	6	>sp|A7ZR14|GCST_ECO24 Aminomethyltransferase OS=Escherichia coli O139:H28 (strain E24377A / ETEC) GN=gcvT PE=3 SV=1	1	6	6	6	6	6	6	5	6	6	6	6	6	6	6	6	6	5	6	6	6	6	6	6	6	6	6	5	6	6	6	6	6	6	20.6	20.6	20.6	40.146	364	364	0	105.73	By MS/MS	By MS/MS
sp|A7ZR23|RPIA_ECO24	sp|A7ZR23|RPIA_ECO24	4	4	4	>sp|A7ZR23|RPIA_ECO24 Ribose-5-phosphate isomerase A OS=Escherichia coli O139:H28 (strain E24377A / ETEC) GN=rpiA PE=3 SV=1	1	4	4	4	4	4	3	4	4	4	4	4	4	4	4	4	3	4	4	4	4	4	4	4	4	4	3	4	4	4	4	4	4	4	23.3	23.3	23.3	22.86	219	219	0	81.611	By MS/MS	By MS/MS
sp|A7ZR34|PGK_ECO24	sp|A7ZR34|PGK_ECO24	14	14	14	>sp|A7ZR34|PGK_ECO24 Phosphoglycerate kinase OS=Escherichia coli O139:H28 (strain E24377A / ETEC) GN=pgk PE=3 SV=1	1	14	14	14	11	12	14	13	12	13	12	12	12	11	11	12	14	13	12	13	12	12	12	11	11	12	14	13	12	13	12	12	12	11	30.7	30.7	30.7	41.118	387	387	0	323.31	By MS/MS	By MS/MS
sp|A7ZR64|METK_ECO24	sp|A7ZR64|METK_ECO24	3	3	3	>sp|A7ZR64|METK_ECO24 S-adenosylmethionine synthase OS=Escherichia coli O139:H28 (strain E24377A / ETEC) GN=metK PE=3 SV=1	1	3	3	3	3	3	2	2	3	3	3	3	2	2	3	3	2	2	3	3	3	3	2	2	3	3	2	2	3	3	3	3	2	2	9.4	9.4	9.4	41.951	384	384	0	37.221	By MS/MS	By MS/MS
sp|A7ZR88|FETP_ECO24	sp|A7ZR88|FETP_ECO24	3	3	3	>sp|A7ZR88|FETP_ECO24 Probable Fe(2+)-trafficking protein OS=Escherichia coli O139:H28 (strain E24377A / ETEC) GN=yggX PE=3 SV=1	1	3	3	3	3	3	2	3	3	3	3	3	3	3	3	3	2	3	3	3	3	3	3	3	3	3	2	3	3	3	3	3	3	3	41.8	41.8	41.8	10.952	91	91	0	25.58	By MS/MS	By MS/MS
sp|A7ZRU7|RS21_ECO24	sp|A7ZRU7|RS21_ECO24	2	2	2	>sp|A7ZRU7|RS21_ECO24 30S ribosomal protein S21 OS=Escherichia coli O139:H28 (strain E24377A / ETEC) GN=rpsU PE=3 SV=1	1	2	2	2	2	1	2	2	2	2	2	1	2	2	2	1	2	2	2	2	2	1	2	2	2	1	2	2	2	2	2	1	2	2	28.2	28.2	28.2	8.4999	71	71	0	13.339	By MS/MS	By matching
sp|A7ZRV0|MUG_ECO24	sp|A7ZRV0|MUG_ECO24	2	2	2	>sp|A7ZRV0|MUG_ECO24 G/U mismatch-specific DNA glycosylase OS=Escherichia coli O139:H28 (strain E24377A / ETEC) GN=mug PE=3 SV=1	1	2	2	2	2	2	1	2	1	2	2	2	2	2	2	2	1	2	1	2	2	2	2	2	2	2	1	2	1	2	2	2	2	2	14.3	14.3	14.3	18.701	168	168	0	13.198	By MS/MS	By matching
sp|A7ZS61|PNP_ECO24	sp|A7ZS61|PNP_ECO24	10	10	10	>sp|A7ZS61|PNP_ECO24 Polyribonucleotide nucleotidyltransferase OS=Escherichia coli O139:H28 (strain E24377A / ETEC) GN=pnp PE=3 SV=1	1	10	10	10	10	10	9	9	9	9	9	9	9	9	10	10	9	9	9	9	9	9	9	9	10	10	9	9	9	9	9	9	9	9	16.6	16.6	16.6	77.101	711	711	0	108.56	By MS/MS	By MS/MS
sp|A7ZS65|IF2_ECO24	sp|A7ZS65|IF2_ECO24	10	10	10	>sp|A7ZS65|IF2_ECO24 Translation initiation factor IF-2 OS=Escherichia coli O139:H28 (strain E24377A / ETEC) GN=infB PE=3 SV=1	1	10	10	10	10	10	10	9	10	10	10	10	10	9	10	10	10	9	10	10	10	10	10	9	10	10	10	9	10	10	10	10	10	9	14.4	14.4	14.4	97.349	890	890	0	91.271	By MS/MS	By MS/MS
sp|A7ZS69|ASSY_ECO24	sp|A7ZS69|ASSY_ECO24	2	2	2	>sp|A7ZS69|ASSY_ECO24 Argininosuccinate synthase OS=Escherichia coli O139:H28 (strain E24377A / ETEC) GN=argG PE=3 SV=1	1	2	2	2	2	1	2	1	2	2	2	1	2	2	2	1	2	1	2	2	2	1	2	2	2	1	2	1	2	2	2	1	2	2	4.7	4.7	4.7	49.946	447	447	0	10.955	By MS/MS	By MS/MS
sp|A7ZS72|GLMM_ECO24	sp|A7ZS72|GLMM_ECO24	4	4	4	>sp|A7ZS72|GLMM_ECO24 Phosphoglucosamine mutase OS=Escherichia coli O139:H28 (strain E24377A / ETEC) GN=glmM PE=3 SV=1	1	4	4	4	3	3	3	3	3	3	4	4	4	4	3	3	3	3	3	3	4	4	4	4	3	3	3	3	3	3	4	4	4	4	10.8	10.8	10.8	47.543	445	445	0	40.984	By MS/MS	By MS/MS
sp|A7ZSC4|RS9_ECO24	sp|A7ZSC4|RS9_ECO24	4	4	4	>sp|A7ZSC4|RS9_ECO24 30S ribosomal protein S9 OS=Escherichia coli O139:H28 (strain E24377A / ETEC) GN=rpsI PE=3 SV=1	1	4	4	4	2	3	3	2	2	2	3	3	3	3	2	3	3	2	2	2	3	3	3	3	2	3	3	2	2	2	3	3	3	3	30	30	30	14.856	130	130	0	39.45	By MS/MS	By MS/MS
sp|A7ZSC5|RL13_ECO24	sp|A7ZSC5|RL13_ECO24	2	2	2	>sp|A7ZSC5|RL13_ECO24 50S ribosomal protein L13 OS=Escherichia coli O139:H28 (strain E24377A / ETEC) GN=rplM PE=3 SV=1	1	2	2	2	2	2	2	2	2	2	2	2	2	2	2	2	2	2	2	2	2	2	2	2	2	2	2	2	2	2	2	2	2	2	20.4	20.4	20.4	16.018	142	142	0	17.927	By MS/MS	By MS/MS
sp|A7ZSD0|MDH_ECO24	sp|A7ZSD0|MDH_ECO24	8	8	8	>sp|A7ZSD0|MDH_ECO24 Malate dehydrogenase OS=Escherichia coli O139:H28 (strain E24377A / ETEC) GN=mdh PE=3 SV=1	1	8	8	8	8	8	8	8	8	8	8	8	8	8	8	8	8	8	8	8	8	8	8	8	8	8	8	8	8	8	8	8	8	8	25.3	25.3	25.3	32.337	312	312	0	252.83	By MS/MS	By MS/MS
sp|A7ZSI3|RL17_ECO24	sp|A7ZSI3|RL17_ECO24	2	2	2	>sp|A7ZSI3|RL17_ECO24 50S ribosomal protein L17 OS=Escherichia coli O139:H28 (strain E24377A / ETEC) GN=rplQ PE=3 SV=1	1	2	2	2	2	2	2	2	2	2	2	2	2	2	2	2	2	2	2	2	2	2	2	2	2	2	2	2	2	2	2	2	2	2	8.7	8.7	8.7	14.364	127	127	0	20.112	By MS/MS	By MS/MS
sp|A7ZSI4|RPOA_ECO24	sp|A7ZSI4|RPOA_ECO24	8	8	8	>sp|A7ZSI4|RPOA_ECO24 DNA-directed RNA polymerase subunit alpha OS=Escherichia coli O139:H28 (strain E24377A / ETEC) GN=rpoA PE=1 SV=1	1	8	8	8	7	6	8	6	6	7	8	7	6	7	7	6	8	6	6	7	8	7	6	7	7	6	8	6	6	7	8	7	6	7	20.4	20.4	20.4	36.511	329	329	0	80.405	By MS/MS	By MS/MS
sp|A7ZSI5|RS4_ECO24	sp|A7ZSI5|RS4_ECO24	4	4	4	>sp|A7ZSI5|RS4_ECO24 30S ribosomal protein S4 OS=Escherichia coli O139:H28 (strain E24377A / ETEC) GN=rpsD PE=3 SV=1	1	4	4	4	4	4	4	4	4	4	3	3	3	4	4	4	4	4	4	4	3	3	3	4	4	4	4	4	4	4	3	3	3	4	20.9	20.9	20.9	23.469	206	206	0	29.495	By MS/MS	By MS/MS
sp|A7ZSJ0|RL15_ECO24	sp|A7ZSJ0|RL15_ECO24	3	3	3	>sp|A7ZSJ0|RL15_ECO24 50S ribosomal protein L15 OS=Escherichia coli O139:H28 (strain E24377A / ETEC) GN=rplO PE=3 SV=1	1	3	3	3	1	3	3	3	2	3	3	2	2	2	1	3	3	3	2	3	3	2	2	2	1	3	3	3	2	3	3	2	2	2	25.7	25.7	25.7	14.966	144	144	0	64.642	By matching	By MS/MS
sp|A7ZSJ2|RS5_ECO24	sp|A7ZSJ2|RS5_ECO24	6	6	6	>sp|A7ZSJ2|RS5_ECO24 30S ribosomal protein S5 OS=Escherichia coli O139:H28 (strain E24377A / ETEC) GN=rpsE PE=3 SV=1	1	6	6	6	5	5	6	5	5	6	5	6	5	4	5	5	6	5	5	6	5	6	5	4	5	5	6	5	5	6	5	6	5	4	52.7	52.7	52.7	17.603	167	167	0	181.96	By MS/MS	By MS/MS
sp|A7ZSJ4|RL6_ECO24	sp|A7ZSJ4|RL6_ECO24	6	6	6	>sp|A7ZSJ4|RL6_ECO24 50S ribosomal protein L6 OS=Escherichia coli O139:H28 (strain E24377A / ETEC) GN=rplF PE=3 SV=1	1	6	6	6	5	6	6	6	6	6	5	6	5	6	5	6	6	6	6	6	5	6	5	6	5	6	6	6	6	6	5	6	5	6	37.3	37.3	37.3	18.904	177	177	0	121.73	By MS/MS	By MS/MS
sp|A7ZSJ5|RS8_ECO24	sp|A7ZSJ5|RS8_ECO24	4	4	4	>sp|A7ZSJ5|RS8_ECO24 30S ribosomal protein S8 OS=Escherichia coli O139:H28 (strain E24377A / ETEC) GN=rpsH PE=3 SV=1	1	4	4	4	4	4	4	4	3	3	3	3	4	3	4	4	4	4	3	3	3	3	4	3	4	4	4	4	3	3	3	3	4	3	33.1	33.1	33.1	14.126	130	130	0	30.539	By MS/MS	By MS/MS
sp|A7ZSJ7|RL5_ECO24	sp|A7ZSJ7|RL5_ECO24	3	3	3	>sp|A7ZSJ7|RL5_ECO24 50S ribosomal protein L5 OS=Escherichia coli O139:H28 (strain E24377A / ETEC) GN=rplE PE=3 SV=1	1	3	3	3	3	3	3	3	3	3	3	3	3	3	3	3	3	3	3	3	3	3	3	3	3	3	3	3	3	3	3	3	3	3	19.6	19.6	19.6	20.301	179	179	0	28.35	By MS/MS	By MS/MS
sp|A7ZSJ8|RL24_ECO24	sp|A7ZSJ8|RL24_ECO24	4	4	4	>sp|A7ZSJ8|RL24_ECO24 50S ribosomal protein L24 OS=Escherichia coli O139:H28 (strain E24377A / ETEC) GN=rplX PE=3 SV=1	1	4	4	4	4	4	4	4	4	4	4	4	4	4	4	4	4	4	4	4	4	4	4	4	4	4	4	4	4	4	4	4	4	4	36.5	36.5	36.5	11.316	104	104	0	48.117	By MS/MS	By MS/MS
sp|A7ZSK3|RS3_ECO24	sp|A7ZSK3|RS3_ECO24	6	6	6	>sp|A7ZSK3|RS3_ECO24 30S ribosomal protein S3 OS=Escherichia coli O139:H28 (strain E24377A / ETEC) GN=rpsC PE=3 SV=1	1	6	6	6	6	6	5	5	5	6	5	6	5	5	6	6	5	5	5	6	5	6	5	5	6	6	5	5	5	6	5	6	5	5	40.3	40.3	40.3	25.983	233	233	0	126.26	By MS/MS	By MS/MS
sp|A7ZSK5|RS19_ECO24	sp|A7ZSK5|RS19_ECO24	4	4	4	>sp|A7ZSK5|RS19_ECO24 30S ribosomal protein S19 OS=Escherichia coli O139:H28 (strain E24377A / ETEC) GN=rpsS PE=3 SV=1	1	4	4	4	4	4	4	4	4	4	4	4	4	4	4	4	4	4	4	4	4	4	4	4	4	4	4	4	4	4	4	4	4	4	37	37	37	10.43	92	92	0	44.383	By MS/MS	By MS/MS
sp|A7ZSK6|RL2_ECO24	sp|A7ZSK6|RL2_ECO24	7	7	7	>sp|A7ZSK6|RL2_ECO24 50S ribosomal protein L2 OS=Escherichia coli O139:H28 (strain E24377A / ETEC) GN=rplB PE=3 SV=1	1	7	7	7	7	7	7	5	5	5	5	4	6	6	7	7	7	5	5	5	5	4	6	6	7	7	7	5	5	5	5	4	6	6	32.6	32.6	32.6	29.86	273	273	0	75.338	By MS/MS	By MS/MS
sp|A7ZSK8|RL4_ECO24	sp|A7ZSK8|RL4_ECO24	3	3	3	>sp|A7ZSK8|RL4_ECO24 50S ribosomal protein L4 OS=Escherichia coli O139:H28 (strain E24377A / ETEC) GN=rplD PE=3 SV=1	1	3	3	3	3	3	2	3	3	3	3	3	3	3	3	3	2	3	3	3	3	3	3	3	3	3	2	3	3	3	3	3	3	3	15.9	15.9	15.9	22.086	201	201	0	27.674	By MS/MS	By MS/MS
sp|A7ZSK9|RL3_ECO24	sp|A7ZSK9|RL3_ECO24	2	2	2	>sp|A7ZSK9|RL3_ECO24 50S ribosomal protein L3 OS=Escherichia coli O139:H28 (strain E24377A / ETEC) GN=rplC PE=3 SV=1	1	2	2	2	1	1	2	1	2	1	1	2	1	2	1	1	2	1	2	1	1	2	1	2	1	1	2	1	2	1	1	2	1	2	11	11	11	22.243	209	209	0	14.887	By MS/MS	By matching
sp|A7ZSL0|RS10_ECO24	sp|A7ZSL0|RS10_ECO24	4	4	4	>sp|A7ZSL0|RS10_ECO24 30S ribosomal protein S10 OS=Escherichia coli O139:H28 (strain E24377A / ETEC) GN=rpsJ PE=3 SV=1	1	4	4	4	4	4	4	4	4	4	4	4	4	4	4	4	4	4	4	4	4	4	4	4	4	4	4	4	4	4	4	4	4	4	41.7	41.7	41.7	11.735	103	103	0	50.569	By MS/MS	By MS/MS
sp|A7ZSL4|EFTU1_ECO24;sp|A7ZUJ2|EFTU2_ECO24	sp|A7ZSL4|EFTU1_ECO24;sp|A7ZUJ2|EFTU2_ECO24	15;14	15;14	15;14	>sp|A7ZSL4|EFTU1_ECO24 Elongation factor Tu 1 OS=Escherichia coli O139:H28 (strain E24377A / ETEC) GN=tuf1 PE=3 SV=1;>sp|A7ZUJ2|EFTU2_ECO24 Elongation factor Tu 2 OS=Escherichia coli O139:H28 (strain E24377A / ETEC) GN=tuf2 PE=3 SV=1	2	15	15	15	15	15	15	15	14	15	14	14	13	15	15	15	15	15	14	15	14	14	13	15	15	15	15	15	14	15	14	14	13	15	48.5	48.5	48.5	43.283	394	394;394	0	323.31	By MS/MS	By MS/MS
sp|A7ZSL5|EFG_ECO24	sp|A7ZSL5|EFG_ECO24	13	13	13	>sp|A7ZSL5|EFG_ECO24 Elongation factor G OS=Escherichia coli O139:H28 (strain E24377A / ETEC) GN=fusA PE=3 SV=1	1	13	13	13	12	11	13	13	12	12	12	12	10	12	12	11	13	13	12	12	12	12	10	12	12	11	13	13	12	12	12	12	10	12	22.6	22.6	22.6	77.58	704	704	0	323.31	By MS/MS	By MS/MS
sp|A7ZSL6|RS7_ECO24	sp|A7ZSL6|RS7_ECO24	5	5	5	>sp|A7ZSL6|RS7_ECO24 30S ribosomal protein S7 OS=Escherichia coli O139:H28 (strain E24377A / ETEC) GN=rpsG PE=3 SV=1	1	5	5	5	5	5	5	5	5	5	5	5	5	4	5	5	5	5	5	5	5	5	5	4	5	5	5	5	5	5	5	5	5	4	29.5	29.5	29.5	17.604	156	156	0	80.447	By MS/MS	By MS/MS
sp|A7ZSL7|RS12_ECO24	sp|A7ZSL7|RS12_ECO24	2	2	2	>sp|A7ZSL7|RS12_ECO24 30S ribosomal protein S12 OS=Escherichia coli O139:H28 (strain E24377A / ETEC) GN=rpsL PE=3 SV=1	1	2	2	2	2	2	2	2	2	2	2	2	2	2	2	2	2	2	2	2	2	2	2	2	2	2	2	2	2	2	2	2	2	2	10.5	10.5	10.5	13.737	124	124	0	21.972	By MS/MS	By MS/MS
sp|A7ZST1|PCKA_ECO24	sp|A7ZST1|PCKA_ECO24	13	13	13	>sp|A7ZST1|PCKA_ECO24 Phosphoenolpyruvate carboxykinase [ATP] OS=Escherichia coli O139:H28 (strain E24377A / ETEC) GN=pckA PE=3 SV=1	1	13	13	13	12	12	12	11	12	12	13	12	13	13	12	12	12	11	12	12	13	12	13	13	12	12	12	11	12	12	13	12	13	13	29.1	29.1	29.1	59.615	540	540	0	264.1	By MS/MS	By MS/MS
sp|A7ZSU3|NFUA_ECO24	sp|A7ZSU3|NFUA_ECO24	3	3	3	>sp|A7ZSU3|NFUA_ECO24 Fe/S biogenesis protein NfuA OS=Escherichia coli O139:H28 (strain E24377A / ETEC) GN=nfuA PE=3 SV=1	1	3	3	3	3	3	3	3	3	3	3	3	3	3	3	3	3	3	3	3	3	3	3	3	3	3	3	3	3	3	3	3	3	3	16.8	16.8	16.8	20.997	191	191	0	53.99	By MS/MS	By MS/MS
sp|A7ZSW3|GLGC_ECO24	sp|A7ZSW3|GLGC_ECO24	3	3	3	>sp|A7ZSW3|GLGC_ECO24 Glucose-1-phosphate adenylyltransferase OS=Escherichia coli O139:H28 (strain E24377A / ETEC) GN=glgC PE=3 SV=1	1	3	3	3	2	2	2	2	2	3	2	2	3	2	2	2	2	2	2	3	2	2	3	2	2	2	2	2	2	3	2	2	3	2	7.9	7.9	7.9	48.697	431	431	0	34.861	By MS/MS	By MS/MS
sp|A7ZSW5|GLGB_ECO24	sp|A7ZSW5|GLGB_ECO24	2	2	2	>sp|A7ZSW5|GLGB_ECO24 1,4-alpha-glucan branching enzyme GlgB OS=Escherichia coli O139:H28 (strain E24377A / ETEC) GN=glgB PE=3 SV=1	1	2	2	2	2	2	2	2	2	2	2	2	2	2	2	2	2	2	2	2	2	2	2	2	2	2	2	2	2	2	2	2	2	2	2.2	2.2	2.2	84.336	728	728	0	12.47	By MS/MS	By MS/MS
sp|A7ZTA5|SYGB_ECO24	sp|A7ZTA5|SYGB_ECO24	12	12	12	>sp|A7ZTA5|SYGB_ECO24 Glycine--tRNA ligase beta subunit OS=Escherichia coli O139:H28 (strain E24377A / ETEC) GN=glyS PE=3 SV=1	1	12	12	12	12	12	11	11	11	11	12	11	12	10	12	12	11	11	11	11	12	11	12	10	12	12	11	11	11	11	12	11	12	10	20.5	20.5	20.5	76.782	689	689	0	123.23	By MS/MS	By MS/MS
sp|A7ZTA6|SYGA_ECO24	sp|A7ZTA6|SYGA_ECO24	3	3	3	>sp|A7ZTA6|SYGA_ECO24 Glycine--tRNA ligase alpha subunit OS=Escherichia coli O139:H28 (strain E24377A / ETEC) GN=glyQ PE=3 SV=1	1	3	3	3	2	2	1	2	2	2	3	1	1	2	2	2	1	2	2	2	3	1	1	2	2	2	1	2	2	2	3	1	1	2	10.9	10.9	10.9	34.716	303	303	0	19.175	By MS/MS	By MS/MS
sp|A7ZTE9|MTLD_ECO24	sp|A7ZTE9|MTLD_ECO24	2	2	2	>sp|A7ZTE9|MTLD_ECO24 Mannitol-1-phosphate 5-dehydrogenase OS=Escherichia coli O139:H28 (strain E24377A / ETEC) GN=mtlD PE=3 SV=1	1	2	2	2	1	2	1	2	2	2	1	1	1	2	1	2	1	2	2	2	1	1	1	2	1	2	1	2	2	2	1	1	1	2	7.6	7.6	7.6	41.139	382	382	0	13.338	By MS/MS	By matching
sp|A7ZTG3|SECB_ECO24	sp|A7ZTG3|SECB_ECO24	2	2	2	>sp|A7ZTG3|SECB_ECO24 Protein-export protein SecB OS=Escherichia coli O139:H28 (strain E24377A / ETEC) GN=secB PE=3 SV=1	1	2	2	2	2	2	2	2	2	2	2	2	2	1	2	2	2	2	2	2	2	2	2	1	2	2	2	2	2	2	2	2	2	1	15.5	15.5	15.5	17.277	155	155	0	38.292	By MS/MS	By MS/MS
sp|A7ZTH0|TDH_ECO24	sp|A7ZTH0|TDH_ECO24	2	2	2	>sp|A7ZTH0|TDH_ECO24 L-threonine 3-dehydrogenase OS=Escherichia coli O139:H28 (strain E24377A / ETEC) GN=tdh PE=3 SV=1	1	2	2	2	2	2	2	2	2	2	2	2	2	2	2	2	2	2	2	2	2	2	2	2	2	2	2	2	2	2	2	2	2	2	7	7	7	37.268	341	341	0	39.513	By MS/MS	By MS/MS
sp|A7ZTR3|TNAA_ECO24	sp|A7ZTR3|TNAA_ECO24	18	18	18	>sp|A7ZTR3|TNAA_ECO24 Tryptophanase OS=Escherichia coli O139:H28 (strain E24377A / ETEC) GN=tnaA PE=3 SV=1	1	18	18	18	17	18	18	18	18	17	17	17	17	17	17	18	18	18	18	17	17	17	17	17	17	18	18	18	18	17	17	17	17	17	37.6	37.6	37.6	52.773	471	471	0	323.31	By MS/MS	By MS/MS
sp|A7ZTU1|GLMU_ECO24	sp|A7ZTU1|GLMU_ECO24	4	4	4	>sp|A7ZTU1|GLMU_ECO24 Bifunctional protein GlmU OS=Escherichia coli O139:H28 (strain E24377A / ETEC) GN=glmU PE=3 SV=1	1	4	4	4	4	4	1	4	4	3	4	4	4	3	4	4	1	4	4	3	4	4	4	3	4	4	1	4	4	3	4	4	4	3	10.1	10.1	10.1	49.19	456	456	0	27.391	By MS/MS	By MS/MS
sp|A7ZTU4|ATPB_ECO24	sp|A7ZTU4|ATPB_ECO24	9	9	9	>sp|A7ZTU4|ATPB_ECO24 ATP synthase subunit beta OS=Escherichia coli O139:H28 (strain E24377A / ETEC) GN=atpD PE=3 SV=1	1	9	9	9	9	9	9	9	9	9	9	9	8	9	9	9	9	9	9	9	9	9	8	9	9	9	9	9	9	9	9	9	8	9	22.2	22.2	22.2	50.325	460	460	0	160.5	By MS/MS	By MS/MS
sp|A7ZTU5|ATPG_ECO24	sp|A7ZTU5|ATPG_ECO24	3	3	3	>sp|A7ZTU5|ATPG_ECO24 ATP synthase gamma chain OS=Escherichia coli O139:H28 (strain E24377A / ETEC) GN=atpG PE=3 SV=1	1	3	3	3	3	3	3	2	2	3	3	2	2	3	3	3	3	2	2	3	3	2	2	3	3	3	3	2	2	3	3	2	2	3	9.8	9.8	9.8	31.591	287	287	0	22.34	By MS/MS	By MS/MS
sp|A7ZTU6|ATPA_ECO24	sp|A7ZTU6|ATPA_ECO24	8	8	8	>sp|A7ZTU6|ATPA_ECO24 ATP synthase subunit alpha OS=Escherichia coli O139:H28 (strain E24377A / ETEC) GN=atpA PE=3 SV=1	1	8	8	8	8	8	7	7	7	8	8	8	8	7	8	8	7	7	7	8	8	8	8	7	8	8	7	7	7	8	8	8	8	7	17	17	17	55.221	513	513	0	95.848	By MS/MS	By MS/MS
sp|A7ZTU8|ATPF_ECO24	sp|A7ZTU8|ATPF_ECO24	2	2	2	>sp|A7ZTU8|ATPF_ECO24 ATP synthase subunit b OS=Escherichia coli O139:H28 (strain E24377A / ETEC) GN=atpF PE=3 SV=1	1	2	2	2	2	2	1	2	2	2	2	2	2	2	2	2	1	2	2	2	2	2	2	2	2	2	1	2	2	2	2	2	2	2	16	16	16	17.264	156	156	0	57.537	By MS/MS	By MS/MS
sp|A7ZU48|UBID_ECO24	sp|A7ZU48|UBID_ECO24	2	2	2	>sp|A7ZU48|UBID_ECO24 3-octaprenyl-4-hydroxybenzoate carboxy-lyase OS=Escherichia coli O139:H28 (strain E24377A / ETEC) GN=ubiD PE=3 SV=2	1	2	2	2	2	2	2	2	1	1	2	2	2	2	2	2	2	2	1	1	2	2	2	2	2	2	2	2	1	1	2	2	2	2	4.7	4.7	4.7	55.286	494	494	0	20.638	By MS/MS	By MS/MS
sp|A7ZU52|PEPQ_ECO24	sp|A7ZU52|PEPQ_ECO24	4	4	4	>sp|A7ZU52|PEPQ_ECO24 Xaa-Pro dipeptidase OS=Escherichia coli O139:H28 (strain E24377A / ETEC) GN=pepQ PE=3 SV=1	1	4	4	4	4	4	4	4	3	4	4	4	4	4	4	4	4	4	3	4	4	4	4	4	4	4	4	4	3	4	4	4	4	4	10.2	10.2	10.2	50.176	443	443	0	37.703	By MS/MS	By MS/MS
sp|A7ZUC9|PFKA_ECO24	sp|A7ZUC9|PFKA_ECO24	4	4	4	>sp|A7ZUC9|PFKA_ECO24 ATP-dependent 6-phosphofructokinase isozyme 1 OS=Escherichia coli O139:H28 (strain E24377A / ETEC) GN=pfkA PE=3 SV=1	1	4	4	4	3	3	4	1	2	4	3	3	3	3	3	3	4	1	2	4	3	3	3	3	3	3	4	1	2	4	3	3	3	3	13.1	13.1	13.1	34.842	320	320	0	62.042	By MS/MS	By MS/MS
sp|A7ZUD3|TPIS_ECO24	sp|A7ZUD3|TPIS_ECO24	3	3	3	>sp|A7ZUD3|TPIS_ECO24 Triosephosphate isomerase OS=Escherichia coli O139:H28 (strain E24377A / ETEC) GN=tpiA PE=3 SV=1	1	3	3	3	2	2	3	2	2	2	3	3	1	3	2	2	3	2	2	2	3	3	1	3	2	2	3	2	2	2	3	3	1	3	12.5	12.5	12.5	26.972	255	255	0	22.051	By MS/MS	By MS/MS
sp|A7ZUE0|GLPK_ECO24	sp|A7ZUE0|GLPK_ECO24	23	23	23	>sp|A7ZUE0|GLPK_ECO24 Glycerol kinase OS=Escherichia coli O139:H28 (strain E24377A / ETEC) GN=glpK PE=3 SV=1	1	23	23	23	22	23	23	22	21	22	21	22	21	22	22	23	23	22	21	22	21	22	21	22	22	23	23	22	21	22	21	22	21	22	47.2	47.2	47.2	56.23	502	502	0	323.31	By MS/MS	By MS/MS
sp|A7ZUE7|HSLV_ECO24	sp|A7ZUE7|HSLV_ECO24	2	2	2	>sp|A7ZUE7|HSLV_ECO24 ATP-dependent protease subunit HslV OS=Escherichia coli O139:H28 (strain E24377A / ETEC) GN=hslV PE=3 SV=1	1	2	2	2	2	2	2	2	2	2	2	2	2	2	2	2	2	2	2	2	2	2	2	2	2	2	2	2	2	2	2	2	2	2	12.5	12.5	12.5	19.093	176	176	0	40.786	By MS/MS	By MS/MS
sp|A7ZUG1|KATG_ECO24	sp|A7ZUG1|KATG_ECO24	13	13	13	>sp|A7ZUG1|KATG_ECO24 Catalase-peroxidase OS=Escherichia coli O139:H28 (strain E24377A / ETEC) GN=katG PE=3 SV=1	1	13	13	13	12	11	12	8	12	9	10	9	11	8	12	11	12	8	12	9	10	9	11	8	12	11	12	8	12	9	10	9	11	8	22	22	22	80.039	726	726	0	164.77	By MS/MS	By MS/MS
sp|A7ZUH4|CAPP_ECO24	sp|A7ZUH4|CAPP_ECO24	6	6	6	>sp|A7ZUH4|CAPP_ECO24 Phosphoenolpyruvate carboxylase OS=Escherichia coli O139:H28 (strain E24377A / ETEC) GN=ppc PE=3 SV=1	1	6	6	6	5	5	5	6	5	6	5	5	6	6	5	5	5	6	5	6	5	5	6	6	5	5	5	6	5	6	5	5	6	6	8.3	8.3	8.3	99.075	883	883	0	50	By MS/MS	By MS/MS
sp|A7ZUI2|STHA_ECO24	sp|A7ZUI2|STHA_ECO24	5	5	5	>sp|A7ZUI2|STHA_ECO24 Soluble pyridine nucleotide transhydrogenase OS=Escherichia coli O139:H28 (strain E24377A / ETEC) GN=sthA PE=3 SV=1	1	5	5	5	4	4	4	4	3	5	4	4	5	4	4	4	4	4	3	5	4	4	5	4	4	4	4	4	3	5	4	4	5	4	13.1	13.1	13.1	51.56	466	466	0	45.173	By MS/MS	By MS/MS
sp|A7ZUJ6|RL11_ECO24	sp|A7ZUJ6|RL11_ECO24	3	3	3	>sp|A7ZUJ6|RL11_ECO24 50S ribosomal protein L11 OS=Escherichia coli O139:H28 (strain E24377A / ETEC) GN=rplK PE=3 SV=1	1	3	3	3	3	3	3	3	3	3	3	3	3	3	3	3	3	3	3	3	3	3	3	3	3	3	3	3	3	3	3	3	3	3	23.2	23.2	23.2	14.875	142	142	0	77.642	By MS/MS	By MS/MS
sp|A7ZUJ7|RL1_ECO24	sp|A7ZUJ7|RL1_ECO24	5	5	5	>sp|A7ZUJ7|RL1_ECO24 50S ribosomal protein L1 OS=Escherichia coli O139:H28 (strain E24377A / ETEC) GN=rplA PE=3 SV=1	1	5	5	5	4	4	5	4	5	4	3	4	3	4	4	4	5	4	5	4	3	4	3	4	4	4	5	4	5	4	3	4	3	4	28.6	28.6	28.6	24.729	234	234	0	70.35	By MS/MS	By MS/MS
sp|A7ZUJ8|RL10_ECO24	sp|A7ZUJ8|RL10_ECO24	5	5	5	>sp|A7ZUJ8|RL10_ECO24 50S ribosomal protein L10 OS=Escherichia coli O139:H28 (strain E24377A / ETEC) GN=rplJ PE=3 SV=1	1	5	5	5	5	5	5	4	5	5	5	5	5	5	5	5	5	4	5	5	5	5	5	5	5	5	5	4	5	5	5	5	5	5	38.2	38.2	38.2	17.711	165	165	0	107.77	By MS/MS	By MS/MS
sp|A7ZUK0|RL7_ECO24	sp|A7ZUK0|RL7_ECO24	5	5	5	>sp|A7ZUK0|RL7_ECO24 50S ribosomal protein L7/L12 OS=Escherichia coli O139:H28 (strain E24377A / ETEC) GN=rplL PE=3 SV=1	1	5	5	5	4	4	5	5	5	5	5	5	5	4	4	4	5	5	5	5	5	5	5	4	4	4	5	5	5	5	5	5	5	4	36.4	36.4	36.4	12.295	121	121	0	69.6	By MS/MS	By MS/MS
sp|A7ZUK1|RPOB_ECO24	sp|A7ZUK1|RPOB_ECO24	18	18	18	>sp|A7ZUK1|RPOB_ECO24 DNA-directed RNA polymerase subunit beta OS=Escherichia coli O139:H28 (strain E24377A / ETEC) GN=rpoB PE=1 SV=1	1	18	18	18	17	18	15	17	18	17	17	15	17	17	17	18	15	17	18	17	17	15	17	17	17	18	15	17	18	17	17	15	17	17	14.8	14.8	14.8	150.63	1342	1342	0	205.24	By MS/MS	By MS/MS
sp|A7ZUK2|RPOC_ECO24	sp|A7ZUK2|RPOC_ECO24	13	13	13	>sp|A7ZUK2|RPOC_ECO24 DNA-directed RNA polymerase subunit beta OS=Escherichia coli O139:H28 (strain E24377A / ETEC) GN=rpoC PE=1 SV=1	1	13	13	13	12	11	12	13	13	11	11	12	12	11	12	11	12	13	13	11	11	12	12	11	12	11	12	13	13	11	11	12	12	11	10.5	10.5	10.5	155.16	1407	1407	0	106.31	By MS/MS	By MS/MS
sp|A7ZUM3|PUR9_ECO24	sp|A7ZUM3|PUR9_ECO24	12	12	12	>sp|A7ZUM3|PUR9_ECO24 Bifunctional purine biosynthesis protein PurH OS=Escherichia coli O139:H28 (strain E24377A / ETEC) GN=purH PE=3 SV=1	1	12	12	12	12	12	12	11	12	12	12	12	12	11	12	12	12	11	12	12	12	12	12	11	12	12	12	11	12	12	12	12	12	11	25.5	25.5	25.5	57.402	529	529	0	150.43	By MS/MS	By MS/MS
sp|A7ZUP3|G6PI_ECO24;CON__Q3ZBD7	sp|A7ZUP3|G6PI_ECO24	17;1	17;1	17;1	>sp|A7ZUP3|G6PI_ECO24 Glucose-6-phosphate isomerase OS=Escherichia coli O139:H28 (strain E24377A / ETEC) GN=pgi PE=3 SV=1	2	17	17	17	14	14	13	13	15	15	16	15	16	16	14	14	13	13	15	15	16	15	16	16	14	14	13	13	15	15	16	15	16	16	31.7	31.7	31.7	61.471	549	549;557	0	186.57	By MS/MS	By MS/MS
sp|A7ZV11|CH10_ECO24	sp|A7ZV11|CH10_ECO24	5	5	5	>sp|A7ZV11|CH10_ECO24 10 kDa chaperonin OS=Escherichia coli O139:H28 (strain E24377A / ETEC) GN=groS PE=3 SV=1	1	5	5	5	5	5	3	4	5	5	5	5	5	5	5	5	3	4	5	5	5	5	5	5	5	5	3	4	5	5	5	5	5	5	60.8	60.8	60.8	10.387	97	97	0	83.423	By MS/MS	By MS/MS
sp|A7ZV12|CH60_ECO24	sp|A7ZV12|CH60_ECO24	15	15	15	>sp|A7ZV12|CH60_ECO24 60 kDa chaperonin OS=Escherichia coli O139:H28 (strain E24377A / ETEC) GN=groL PE=3 SV=1	1	15	15	15	15	15	15	14	15	15	15	15	15	14	15	15	15	14	15	15	15	15	15	14	15	15	15	14	15	15	15	15	15	14	27.9	27.9	27.9	57.328	548	548	0	323.31	By MS/MS	By MS/MS
sp|A7ZV18|EFP_ECO24	sp|A7ZV18|EFP_ECO24	3	3	3	>sp|A7ZV18|EFP_ECO24 Elongation factor P OS=Escherichia coli O139:H28 (strain E24377A / ETEC) GN=efp PE=3 SV=1	1	3	3	3	3	3	3	3	3	3	3	3	3	3	3	3	3	3	3	3	3	3	3	3	3	3	3	3	3	3	3	3	3	3	15.4	15.4	15.4	20.591	188	188	0	28.22	By MS/MS	By MS/MS
sp|A7ZV33|ORN_ECO24	sp|A7ZV33|ORN_ECO24	2	2	2	>sp|A7ZV33|ORN_ECO24 Oligoribonuclease OS=Escherichia coli O139:H28 (strain E24377A / ETEC) GN=orn PE=3 SV=1	1	2	2	2	2	2	2	2	2	2	2	2	2	2	2	2	2	2	2	2	2	2	2	2	2	2	2	2	2	2	2	2	2	2	12.2	12.2	12.2	20.815	181	181	0	13.534	By MS/MS	By matching
sp|A7ZV47|PURA_ECO24	sp|A7ZV47|PURA_ECO24	10	10	10	>sp|A7ZV47|PURA_ECO24 Adenylosuccinate synthetase OS=Escherichia coli O139:H28 (strain E24377A / ETEC) GN=purA PE=3 SV=1	1	10	10	10	8	9	10	10	9	10	10	9	9	9	8	9	10	10	9	10	10	9	9	9	8	9	10	10	9	10	10	9	9	9	27.3	27.3	27.3	47.344	432	432	0	89.152	By MS/MS	By MS/MS
sp|A7ZV71|RS6_ECO24	sp|A7ZV71|RS6_ECO24	2	2	2	>sp|A7ZV71|RS6_ECO24 30S ribosomal protein S6 OS=Escherichia coli O139:H28 (strain E24377A / ETEC) GN=rpsF PE=3 SV=1	1	2	2	2	2	2	2	2	2	2	2	2	2	1	2	2	2	2	2	2	2	2	2	1	2	2	2	2	2	2	2	2	2	1	16.8	16.8	16.8	15.187	131	131	0	19.303	By MS/MS	By MS/MS
sp|A7ZV74|RL9_ECO24	sp|A7ZV74|RL9_ECO24	7	7	7	>sp|A7ZV74|RL9_ECO24 50S ribosomal protein L9 OS=Escherichia coli O139:H28 (strain E24377A / ETEC) GN=rplI PE=3 SV=1	1	7	7	7	7	6	7	7	6	7	6	6	6	7	7	6	7	7	6	7	6	6	6	7	7	6	7	7	6	7	6	6	6	7	51	51	51	15.769	149	149	0	133.91	By MS/MS	By MS/MS
sp|A7ZVB3|YJGA_ECO24	sp|A7ZVB3|YJGA_ECO24	2	2	2	>sp|A7ZVB3|YJGA_ECO24 UPF0307 protein YjgA OS=Escherichia coli O139:H28 (strain E24377A / ETEC) GN=yjgA PE=3 SV=1	1	2	2	2	1	2	1	2	2	2	2	2	2	2	1	2	1	2	2	2	2	2	2	2	1	2	1	2	2	2	2	2	2	2	10.9	10.9	10.9	21.359	183	183	0	11.958	By MS/MS	By matching
sp|A7ZVL9|UXUA_ECO24	sp|A7ZVL9|UXUA_ECO24	5	5	5	>sp|A7ZVL9|UXUA_ECO24 Mannonate dehydratase OS=Escherichia coli O139:H28 (strain E24377A / ETEC) GN=uxuA PE=3 SV=1	1	5	5	5	4	3	4	2	3	2	2	4	2	4	4	3	4	2	3	2	2	4	2	4	4	3	4	2	3	2	2	4	2	4	17.8	17.8	17.8	44.823	394	394	0	57.81	By MS/MS	By MS/MS
sp|A7ZVS4|DEOC_ECO24	sp|A7ZVS4|DEOC_ECO24	4	4	4	>sp|A7ZVS4|DEOC_ECO24 Deoxyribose-phosphate aldolase OS=Escherichia coli O139:H28 (strain E24377A / ETEC) GN=deoC PE=3 SV=1	1	4	4	4	3	3	4	3	2	4	3	2	2	2	3	3	4	3	2	4	3	2	2	2	3	3	4	3	2	4	3	2	2	2	21.6	21.6	21.6	27.748	259	259	0	92.53	By MS/MS	By MS/MS
sp|A7ZVS6|DEOB_ECO24	sp|A7ZVS6|DEOB_ECO24	10	10	10	>sp|A7ZVS6|DEOB_ECO24 Phosphopentomutase OS=Escherichia coli O139:H28 (strain E24377A / ETEC) GN=deoB PE=3 SV=1	1	10	10	10	10	10	8	8	10	8	9	10	9	10	10	10	8	8	10	8	9	10	9	10	10	10	8	8	10	8	9	10	9	10	25.1	25.1	25.1	44.369	407	407	0	109.51	By MS/MS	By MS/MS
sp|A7ZVS7|DEOD_ECO24	sp|A7ZVS7|DEOD_ECO24	8	8	8	>sp|A7ZVS7|DEOD_ECO24 Purine nucleoside phosphorylase DeoD-type OS=Escherichia coli O139:H28 (strain E24377A / ETEC) GN=deoD PE=3 SV=1	1	8	8	8	8	8	7	8	8	7	8	8	8	8	8	8	7	8	8	7	8	8	8	8	8	8	7	8	8	7	8	8	8	8	38.9	38.9	38.9	25.95	239	239	0	108.13	By MS/MS	By MS/MS
sp|P00330|ADH1_YEAST	sp|P00330|ADH1_YEAST	15	15	15	>sp|P00330|ADH1_YEAST Alcohol dehydrogenase 1 OS=Saccharomyces cerevisiae (strain ATCC 204508 / S288c) GN=ADH1 PE=1 SV=5	1	15	15	15	12	14	15	14	13	14	14	14	15	14	12	14	15	14	13	14	14	14	15	14	12	14	15	14	13	14	14	14	15	14	35.3	35.3	35.3	36.849	348	348	0	323.31	By MS/MS	By MS/MS
sp|P00489|PYGM_RABIT	sp|P00489|PYGM_RABIT	41	41	41	>sp|P00489|PYGM_RABIT Glycogen phosphorylase, muscle form OS=Oryctolagus cuniculus GN=PYGM PE=1 SV=3	1	41	41	41	36	36	39	36	39	37	35	38	36	36	36	36	39	36	39	37	35	38	36	36	36	36	39	36	39	37	35	38	36	36	46.1	46.1	46.1	97.288	843	843	0	323.31	By MS/MS	By MS/MS
sp|P00924|ENO1_YEAST	sp|P00924|ENO1_YEAST	12	12	12	>sp|P00924|ENO1_YEAST Enolase 1 OS=Saccharomyces cerevisiae (strain ATCC 204508 / S288c) GN=ENO1 PE=1 SV=3	1	12	12	12	10	11	12	12	12	12	8	9	10	10	10	11	12	12	12	12	8	9	10	10	10	11	12	12	12	12	8	9	10	10	31.4	31.4	31.4	46.816	437	437	0	234.57	By MS/MS	By MS/MS
tr|A7ZH98|A7ZH98_ECO24	tr|A7ZH98|A7ZH98_ECO24	8	8	8	>tr|A7ZH98|A7ZH98_ECO24 Transaldolase OS=Escherichia coli O139:H28 (strain E24377A / ETEC) GN=tal2 PE=3 SV=1	1	8	8	8	7	7	5	8	8	7	7	8	7	8	7	7	5	8	8	7	7	8	7	8	7	7	5	8	8	7	7	8	7	8	29.3	29.3	29.3	35.219	317	317	0	96.412	By MS/MS	By MS/MS
tr|A7ZHC2|A7ZHC2_ECO24	tr|A7ZHC2|A7ZHC2_ECO24	2	2	2	>tr|A7ZHC2|A7ZHC2_ECO24 Carbamoyl-phosphate synthase small chain OS=Escherichia coli O139:H28 (strain E24377A / ETEC) GN=carA PE=3 SV=1	1	2	2	2	2	2	2	2	2	2	2	2	2	2	2	2	2	2	2	2	2	2	2	2	2	2	2	2	2	2	2	2	2	2	7.1	7.1	7.1	41.431	382	382	0	12.134	By matching	By MS/MS
tr|A7ZHE6|A7ZHE6_ECO24	tr|A7ZHE6|A7ZHE6_ECO24	6	6	6	>tr|A7ZHE6|A7ZHE6_ECO24 Chaperone SurA OS=Escherichia coli O139:H28 (strain E24377A / ETEC) GN=surA PE=3 SV=1	1	6	6	6	4	4	6	4	4	5	4	3	3	2	4	4	6	4	4	5	4	3	3	2	4	4	6	4	4	5	4	3	3	2	18	18	18	47.283	428	428	0	50.737	By MS/MS	By MS/MS
tr|A7ZHK3|A7ZHK3_ECO24	tr|A7ZHK3|A7ZHK3_ECO24	13	13	13	>tr|A7ZHK3|A7ZHK3_ECO24 Pyruvate dehydrogenase E1 component OS=Escherichia coli O139:H28 (strain E24377A / ETEC) GN=aceE PE=4 SV=1	1	13	13	13	11	10	12	8	9	11	8	8	10	11	11	10	12	8	9	11	8	8	10	11	11	10	12	8	9	11	8	8	10	11	15.3	15.3	15.3	99.667	887	887	0	171.55	By MS/MS	By MS/MS
tr|A7ZHK4|A7ZHK4_ECO24	tr|A7ZHK4|A7ZHK4_ECO24	12	12	12	>tr|A7ZHK4|A7ZHK4_ECO24 Acetyltransferase component of pyruvate dehydrogenase complex OS=Escherichia coli O139:H28 (strain E24377A / ETEC) GN=aceF PE=3 SV=1	1	12	12	12	8	10	11	12	10	10	8	8	9	10	8	10	11	12	10	10	8	8	9	10	8	10	11	12	10	10	8	8	9	10	21.7	21.7	21.7	66.125	630	630	0	197.34	By MS/MS	By MS/MS
tr|A7ZHK5|A7ZHK5_ECO24	tr|A7ZHK5|A7ZHK5_ECO24	10	10	10	>tr|A7ZHK5|A7ZHK5_ECO24 Dihydrolipoyl dehydrogenase OS=Escherichia coli O139:H28 (strain E24377A / ETEC) GN=lpdA PE=4 SV=1	1	10	10	10	9	10	9	10	10	10	10	10	10	9	9	10	9	10	10	10	10	10	10	9	9	10	9	10	10	10	10	10	10	9	24.9	24.9	24.9	50.688	474	474	0	219.73	By MS/MS	By MS/MS
tr|A7ZHK7|A7ZHK7_ECO24	tr|A7ZHK7|A7ZHK7_ECO24	17	17	17	>tr|A7ZHK7|A7ZHK7_ECO24 Aconitate hydratase B OS=Escherichia coli O139:H28 (strain E24377A / ETEC) GN=acnB PE=3 SV=1	1	17	17	17	16	16	14	14	17	16	15	15	16	16	16	16	14	14	17	16	15	15	16	16	16	16	14	14	17	16	15	15	16	16	26.6	26.6	26.6	93.497	865	865	0	276	By MS/MS	By MS/MS
tr|A7ZHL5|A7ZHL5_ECO24	tr|A7ZHL5|A7ZHL5_ECO24	2	2	2	>tr|A7ZHL5|A7ZHL5_ECO24 Carbonic anhydrase OS=Escherichia coli O139:H28 (strain E24377A / ETEC) GN=can PE=3 SV=1	1	2	2	2	1	2	2	2	2	2	2	2	2	2	1	2	2	2	2	2	2	2	2	2	1	2	2	2	2	2	2	2	2	2	10	10	10	25.096	220	220	0	21.593	By MS/MS	By MS/MS
tr|A7ZHN6|A7ZHN6_ECO24	tr|A7ZHN6|A7ZHN6_ECO24	2	2	2	>tr|A7ZHN6|A7ZHN6_ECO24 RNA polymerase-binding transcription factor DksA OS=Escherichia coli O139:H28 (strain E24377A / ETEC) GN=dksA PE=3 SV=1	1	2	2	2	2	2	2	2	1	2	2	2	2	2	2	2	2	2	1	2	2	2	2	2	2	2	2	2	1	2	2	2	2	2	18.5	18.5	18.5	17.528	151	151	0	17.397	By MS/MS	By MS/MS
tr|A7ZHQ3|A7ZHQ3_ECO24	tr|A7ZHQ3|A7ZHQ3_ECO24	9	9	9	>tr|A7ZHQ3|A7ZHQ3_ECO24 Protease Do OS=Escherichia coli O139:H28 (strain E24377A / ETEC) GN=degP PE=4 SV=1	1	9	9	9	6	7	8	7	7	6	7	7	9	7	6	7	8	7	7	6	7	7	9	7	6	7	8	7	7	6	7	7	9	7	21.5	21.5	21.5	49.34	474	474	0	205.61	By MS/MS	By MS/MS
tr|A7ZHR8|A7ZHR8_ECO24	tr|A7ZHR8|A7ZHR8_ECO24	3	3	3	>tr|A7ZHR8|A7ZHR8_ECO24 Chaperone protein skp OS=Escherichia coli O139:H28 (strain E24377A / ETEC) GN=skp PE=3 SV=1	1	3	3	3	2	2	3	3	3	3	2	2	2	2	2	2	3	3	3	3	2	2	2	2	2	2	3	3	3	3	2	2	2	2	22.4	22.4	22.4	17.688	161	161	0	61.329	By MS/MS	By MS/MS
tr|A7ZHZ6|A7ZHZ6_ECO24	tr|A7ZHZ6|A7ZHZ6_ECO24	9	9	9	>tr|A7ZHZ6|A7ZHZ6_ECO24 Aminoacyl-histidine dipeptidase OS=Escherichia coli O139:H28 (strain E24377A / ETEC) GN=pepD PE=4 SV=1	1	9	9	9	8	8	7	9	8	7	7	7	5	7	8	8	7	9	8	7	7	7	5	7	8	8	7	9	8	7	7	7	5	7	22.9	22.9	22.9	52.945	485	485	0	112.36	By MS/MS	By MS/MS
tr|A7ZIB5|A7ZIB5_ECO24	tr|A7ZIB5|A7ZIB5_ECO24	3	3	3	>tr|A7ZIB5|A7ZIB5_ECO24 Delta-aminolevulinic acid dehydratase OS=Escherichia coli O139:H28 (strain E24377A / ETEC) GN=hemB PE=3 SV=1	1	3	3	3	2	2	2	1	2	3	2	1	2	1	2	2	2	1	2	3	2	1	2	1	2	2	2	1	2	3	2	1	2	1	9.9	9.9	9.9	35.624	324	324	0	21.497	By MS/MS	By MS/MS
tr|A7ZIC8|A7ZIC8_ECO24	tr|A7ZIC8|A7ZIC8_ECO24	2	2	2	>tr|A7ZIC8|A7ZIC8_ECO24 D-alanine--D-alanine ligase OS=Escherichia coli O139:H28 (strain E24377A / ETEC) GN=ddlA PE=3 SV=1	1	2	2	2	2	2	2	2	2	2	2	2	2	2	2	2	2	2	2	2	2	2	2	2	2	2	2	2	2	2	2	2	2	2	9.3	9.3	9.3	39.315	364	364	0	15.158	By MS/MS	By MS/MS
tr|A7ZID5|A7ZID5_ECO24	tr|A7ZID5|A7ZID5_ECO24	4	4	4	>tr|A7ZID5|A7ZID5_ECO24 Pyrroline-5-carboxylate reductase OS=Escherichia coli O139:H28 (strain E24377A / ETEC) GN=proC PE=3 SV=1	1	4	4	4	3	3	4	4	4	4	4	3	4	3	3	3	4	4	4	4	4	3	4	3	3	3	4	4	4	4	4	3	4	3	17.8	17.8	17.8	28.145	269	269	0	72.486	By MS/MS	By MS/MS
tr|A7ZIF9|A7ZIF9_ECO24	tr|A7ZIF9|A7ZIF9_ECO24	2	2	2	>tr|A7ZIF9|A7ZIF9_ECO24 Preprotein translocase, YajC subunit OS=Escherichia coli O139:H28 (strain E24377A / ETEC) GN=yajC PE=4 SV=1	1	2	2	2	2	2	2	2	2	2	2	2	2	2	2	2	2	2	2	2	2	2	2	2	2	2	2	2	2	2	2	2	2	2	20	20	20	11.887	110	110	0	18.257	By MS/MS	By MS/MS
tr|A7ZIH2|A7ZIH2_ECO24	tr|A7ZIH2|A7ZIH2_ECO24	2	2	2	>tr|A7ZIH2|A7ZIH2_ECO24 Oxidoreductase, aldo/keto reductase family OS=Escherichia coli O139:H28 (strain E24377A / ETEC) GN=EcE24377A_0450 PE=4 SV=1	1	2	2	2	2	1	1	2	1	2	2	1	2	2	2	1	1	2	1	2	2	1	2	2	2	1	1	2	1	2	2	1	2	2	6.8	6.8	6.8	36.394	324	324	0	12.304	By MS/MS	By MS/MS
tr|A7ZIJ7|A7ZIJ7_ECO24	tr|A7ZIJ7|A7ZIJ7_ECO24	7	7	7	>tr|A7ZIJ7|A7ZIJ7_ECO24 Lon protease OS=Escherichia coli O139:H28 (strain E24377A / ETEC) GN=lon PE=2 SV=1	1	7	7	7	6	6	6	6	6	5	6	6	7	6	6	6	6	6	6	5	6	6	7	6	6	6	6	6	6	5	6	6	7	6	10.5	10.5	10.5	87.437	784	784	0	48.051	By MS/MS	By MS/MS
tr|A7ZIP0|A7ZIP0_ECO24	tr|A7ZIP0|A7ZIP0_ECO24	4	4	4	>tr|A7ZIP0|A7ZIP0_ECO24 UDP-sugar hydrolase/5-nucleotidase OS=Escherichia coli O139:H28 (strain E24377A / ETEC) GN=ushA PE=3 SV=1	1	4	4	4	4	4	4	2	1	2	4	3	4	2	4	4	4	2	1	2	4	3	4	2	4	4	4	2	1	2	4	3	4	2	8.7	8.7	8.7	60.823	550	550	0	44.933	By MS/MS	By MS/MS
tr|A7ZIT1|A7ZIT1_ECO24	tr|A7ZIT1|A7ZIT1_ECO24	2	2	2	>tr|A7ZIT1|A7ZIT1_ECO24 N5-carboxyaminoimidazole ribonucleotide synthase OS=Escherichia coli O139:H28 (strain E24377A / ETEC) GN=purK PE=3 SV=1	1	2	2	2	2	2	1	2	2	2	2	2	2	2	2	2	1	2	2	2	2	2	2	2	2	2	1	2	2	2	2	2	2	2	5.9	5.9	5.9	39.491	355	355	0	15.202	By MS/MS	By MS/MS
tr|A7ZIT2|A7ZIT2_ECO24	tr|A7ZIT2|A7ZIT2_ECO24	3	3	3	>tr|A7ZIT2|A7ZIT2_ECO24 N5-carboxyaminoimidazole ribonucleotide mutase OS=Escherichia coli O139:H28 (strain E24377A / ETEC) GN=purE PE=3 SV=1	1	3	3	3	3	3	3	3	3	3	3	3	3	3	3	3	3	3	3	3	3	3	3	3	3	3	3	3	3	3	3	3	3	3	25.4	25.4	25.4	17.78	169	169	0	32.087	By MS/MS	By MS/MS
tr|A7ZIT4|A7ZIT4_ECO24	tr|A7ZIT4|A7ZIT4_ECO24	2	2	2	>tr|A7ZIT4|A7ZIT4_ECO24 Peptidyl-prolyl cis-trans isomerase OS=Escherichia coli O139:H28 (strain E24377A / ETEC) GN=ppiB PE=3 SV=1	1	2	2	2	2	2	2	1	1	2	2	2	2	2	2	2	2	1	1	2	2	2	2	2	2	2	2	1	1	2	2	2	2	2	13.4	13.4	13.4	18.167	164	164	0	26.089	By MS/MS	By MS/MS
tr|A7ZIW1|A7ZIW1_ECO24	tr|A7ZIW1|A7ZIW1_ECO24	4	4	4	>tr|A7ZIW1|A7ZIW1_ECO24 Oxygen-insensitive NAD(P)H nitroreductase OS=Escherichia coli O139:H28 (strain E24377A / ETEC) GN=nfnB PE=4 SV=1	1	4	4	4	4	4	2	3	4	3	4	3	4	3	4	4	2	3	4	3	4	3	4	3	4	4	2	3	4	3	4	3	4	3	15.2	15.2	15.2	23.806	217	217	0	46.986	By MS/MS	By MS/MS
tr|A7ZIZ0|A7ZIZ0_ECO24	tr|A7ZIZ0|A7ZIZ0_ECO24	6	6	6	>tr|A7ZIZ0|A7ZIZ0_ECO24 Alkyl hydroperoxide reductase subunit C OS=Escherichia coli O139:H28 (strain E24377A / ETEC) GN=ahpC PE=4 SV=1	1	6	6	6	6	6	6	6	6	6	6	6	6	6	6	6	6	6	6	6	6	6	6	6	6	6	6	6	6	6	6	6	6	6	42.2	42.2	42.2	20.761	187	187	0	227.23	By MS/MS	By MS/MS
tr|A7ZIZ1|A7ZIZ1_ECO24	tr|A7ZIZ1|A7ZIZ1_ECO24	9	9	9	>tr|A7ZIZ1|A7ZIZ1_ECO24 Alkyl hydroperoxide reductase subunit F OS=Escherichia coli O139:H28 (strain E24377A / ETEC) GN=ahpF PE=3 SV=1	1	9	9	9	8	8	9	7	8	6	7	8	8	8	8	8	9	7	8	6	7	8	8	8	8	8	9	7	8	6	7	8	8	8	20.9	20.9	20.9	57.429	531	531	0	72.205	By MS/MS	By MS/MS
tr|A7ZJ11|A7ZJ11_ECO24	tr|A7ZJ11|A7ZJ11_ECO24	3	3	3	>tr|A7ZJ11|A7ZJ11_ECO24 Cold shock protein CspE OS=Escherichia coli O139:H28 (strain E24377A / ETEC) GN=cspE PE=4 SV=1	1	3	3	3	3	3	3	3	3	3	3	3	3	3	3	3	3	3	3	3	3	3	3	3	3	3	3	3	3	3	3	3	3	3	46.4	46.4	46.4	7.4634	69	69	0	29.949	By MS/MS	By MS/MS
tr|A7ZJ32|A7ZJ32_ECO24	tr|A7ZJ32|A7ZJ32_ECO24	3	3	3	>tr|A7ZJ32|A7ZJ32_ECO24 Uncharacterized protein OS=Escherichia coli O139:H28 (strain E24377A / ETEC) GN=EcE24377A_0669 PE=4 SV=1	1	3	3	3	3	3	2	2	3	2	3	2	2	3	3	3	2	2	3	2	3	2	2	3	3	3	2	2	3	2	3	2	2	3	16.9	16.9	16.9	18.797	160	160	0	19.049	By MS/MS	By MS/MS
tr|A7ZJ46|A7ZJ46_ECO24	tr|A7ZJ46|A7ZJ46_ECO24	2	2	2	>tr|A7ZJ46|A7ZJ46_ECO24 Glutamate/aspartate ABC transporter, periplasmic glutamate/aspartate-binding protein OS=Escherichia coli O139:H28 (strain E24377A / ETEC) GN=gltI PE=4 SV=1	1	2	2	2	2	2	2	2	1	2	2	2	1	2	2	2	2	2	1	2	2	2	1	2	2	2	2	2	1	2	2	2	1	2	7.6	7.6	7.6	33.407	302	302	0	12.951	By matching	By MS/MS
tr|A7ZJ52|A7ZJ52_ECO24	tr|A7ZJ52|A7ZJ52_ECO24	2	2	2	>tr|A7ZJ52|A7ZJ52_ECO24 PhoH family protein OS=Escherichia coli O139:H28 (strain E24377A / ETEC) GN=EcE24377A_0689 PE=4 SV=1	1	2	2	2	2	2	2	2	2	2	2	2	2	1	2	2	2	2	2	2	2	2	2	1	2	2	2	2	2	2	2	2	2	1	7.2	7.2	7.2	39.038	346	346	0	29.739	By MS/MS	By MS/MS
tr|A7ZJ59|A7ZJ59_ECO24	tr|A7ZJ59|A7ZJ59_ECO24	2	2	2	>tr|A7ZJ59|A7ZJ59_ECO24 N-acetylglucosamine-6-phosphate deacetylase OS=Escherichia coli O139:H28 (strain E24377A / ETEC) GN=nagA1 PE=3 SV=1	1	2	2	2	2	2	2	2	2	2	2	2	2	2	2	2	2	2	2	2	2	2	2	2	2	2	2	2	2	2	2	2	2	2	7.1	7.1	7.1	40.949	382	382	0	30.722	By MS/MS	By MS/MS
tr|A7ZJ73|A7ZJ73_ECO24	tr|A7ZJ73|A7ZJ73_ECO24	3	3	3	>tr|A7ZJ73|A7ZJ73_ECO24 Phosphoglucomutase, alpha-D-glucose phosphate-specific OS=Escherichia coli O139:H28 (strain E24377A / ETEC) GN=pgm PE=3 SV=1	1	3	3	3	3	3	3	2	2	2	3	3	2	2	3	3	3	2	2	2	3	3	2	2	3	3	3	2	2	2	3	3	2	2	7.1	7.1	7.1	58.392	546	546	0	23.542	By MS/MS	By MS/MS
tr|A7ZJA1|A7ZJA1_ECO24	tr|A7ZJA1|A7ZJA1_ECO24	9	9	9	>tr|A7ZJA1|A7ZJA1_ECO24 Citrate synthase OS=Escherichia coli O139:H28 (strain E24377A / ETEC) GN=gltA PE=3 SV=1	1	9	9	9	8	9	9	7	9	9	9	8	9	8	8	9	9	7	9	9	9	8	9	8	8	9	9	7	9	9	9	8	9	8	25.5	25.5	25.5	48.014	427	427	0	136.51	By MS/MS	By MS/MS
tr|A7ZJA4|A7ZJA4_ECO24	tr|A7ZJA4|A7ZJA4_ECO24	5	5	5	>tr|A7ZJA4|A7ZJA4_ECO24 Succinate dehydrogenase flavoprotein subunit OS=Escherichia coli O139:H28 (strain E24377A / ETEC) GN=sdhA PE=3 SV=1	1	5	5	5	5	5	5	4	3	3	3	4	4	5	5	5	5	4	3	3	3	4	4	5	5	5	5	4	3	3	3	4	4	5	9.9	9.9	9.9	64.451	588	588	0	158.33	By MS/MS	By MS/MS
tr|A7ZJA5|A7ZJA5_ECO24	tr|A7ZJA5|A7ZJA5_ECO24	5	5	5	>tr|A7ZJA5|A7ZJA5_ECO24 Succinate dehydrogenase iron-sulfur subunit OS=Escherichia coli O139:H28 (strain E24377A / ETEC) GN=sdhB PE=3 SV=1	1	5	5	5	5	5	4	4	5	4	3	2	3	1	5	5	4	4	5	4	3	2	3	1	5	5	4	4	5	4	3	2	3	1	28.2	28.2	28.2	26.784	238	238	0	48.783	By MS/MS	By MS/MS
tr|A7ZJA6|A7ZJA6_ECO24	tr|A7ZJA6|A7ZJA6_ECO24	14	14	14	>tr|A7ZJA6|A7ZJA6_ECO24 Oxoglutarate dehydrogenase (Succinyl-transferring), E1 component OS=Escherichia coli O139:H28 (strain E24377A / ETEC) GN=sucA PE=4 SV=1	1	14	14	14	12	10	14	12	12	10	12	13	11	13	12	10	14	12	12	10	12	13	11	13	12	10	14	12	12	10	12	13	11	13	17.7	17.7	17.7	105.06	933	933	0	165.79	By MS/MS	By MS/MS
tr|A7ZJA7|A7ZJA7_ECO24	tr|A7ZJA7|A7ZJA7_ECO24	4	4	4	>tr|A7ZJA7|A7ZJA7_ECO24 Dihydrolipoyllysine-residue succinyltransferase component of 2-oxoglutarate dehydrogenase complex OS=Escherichia coli O139:H28 (strain E24377A / ETEC) GN=sucB PE=3 SV=1	1	4	4	4	2	2	3	4	2	3	2	4	3	3	2	2	3	4	2	3	2	4	3	3	2	2	3	4	2	3	2	4	3	3	11.6	11.6	11.6	44.011	405	405	0	36.711	By MS/MS	By MS/MS
tr|A7ZJA9|A7ZJA9_ECO24	tr|A7ZJA9|A7ZJA9_ECO24	8	8	8	>tr|A7ZJA9|A7ZJA9_ECO24 Succinyl-CoA ligase [ADP-forming] subunit alpha OS=Escherichia coli O139:H28 (strain E24377A / ETEC) GN=sucD PE=3 SV=1	1	8	8	8	8	8	8	8	8	8	7	7	8	7	8	8	8	8	8	8	7	7	8	7	8	8	8	8	8	8	7	7	8	7	36	36	36	29.777	289	289	0	108.73	By MS/MS	By MS/MS
tr|A7ZJD1|A7ZJD1_ECO24	tr|A7ZJD1|A7ZJD1_ECO24	2	2	2	>tr|A7ZJD1|A7ZJD1_ECO24 Aldose 1-epimerase OS=Escherichia coli O139:H28 (strain E24377A / ETEC) GN=galM PE=3 SV=1	1	2	2	2	2	1	1	1	2	1	2	2	1	1	2	1	1	1	2	1	2	2	1	1	2	1	1	1	2	1	2	2	1	1	5.5	5.5	5.5	38.19	346	346	0	12.8	By MS/MS	By matching
tr|A7ZJD3|A7ZJD3_ECO24	tr|A7ZJD3|A7ZJD3_ECO24	3	3	3	>tr|A7ZJD3|A7ZJD3_ECO24 Galactose-1-phosphate uridylyltransferase OS=Escherichia coli O139:H28 (strain E24377A / ETEC) GN=galT PE=3 SV=1	1	3	3	3	2	2	3	0	2	2	2	2	2	2	2	2	3	0	2	2	2	2	2	2	2	2	3	0	2	2	2	2	2	2	8.6	8.6	8.6	39.645	348	348	0	22.022	By MS/MS	By MS/MS
tr|A7ZJJ1|A7ZJJ1_ECO24	tr|A7ZJJ1|A7ZJJ1_ECO24	4	4	4	>tr|A7ZJJ1|A7ZJJ1_ECO24 Molybdenum cofactor biosynthesis protein B OS=Escherichia coli O139:H28 (strain E24377A / ETEC) GN=moaB PE=3 SV=1	1	4	4	4	4	4	2	4	4	3	4	3	4	4	4	4	2	4	4	3	4	3	4	4	4	4	2	4	4	3	4	3	4	4	27.1	27.1	27.1	18.679	170	170	0	26.839	By MS/MS	By MS/MS
tr|A7ZJL3|A7ZJL3_ECO24	tr|A7ZJL3|A7ZJL3_ECO24	4	4	4	>tr|A7ZJL3|A7ZJL3_ECO24 Glycosyl transferase family protein OS=Escherichia coli O139:H28 (strain E24377A / ETEC) GN=EcE24377A_0867 PE=4 SV=1	1	4	4	4	2	1	4	3	3	3	3	3	2	3	2	1	4	3	3	3	3	3	2	3	2	1	4	3	3	3	3	3	2	3	17.8	17.8	17.8	35.044	320	320	0	24.674	By MS/MS	By MS/MS
tr|A7ZJM6|A7ZJM6_ECO24	tr|A7ZJM6|A7ZJM6_ECO24	7	7	7	>tr|A7ZJM6|A7ZJM6_ECO24 Glutamine ABC transporter, glutamine-binding periplasmic protein OS=Escherichia coli O139:H28 (strain E24377A / ETEC) GN=glnH PE=4 SV=1	1	7	7	7	7	7	6	7	7	7	7	7	6	7	7	7	6	7	7	7	7	7	6	7	7	7	6	7	7	7	7	7	6	7	29	29	29	27.19	248	248	0	101.34	By MS/MS	By MS/MS
tr|A7ZJR9|A7ZJR9_ECO24	tr|A7ZJR9|A7ZJR9_ECO24	2	2	2	>tr|A7ZJR9|A7ZJR9_ECO24 Oxygen-insensitive NADPH nitroreductase OS=Escherichia coli O139:H28 (strain E24377A / ETEC) GN=nfsA PE=4 SV=1	1	2	2	2	1	1	1	1	2	1	1	1	1	1	1	1	1	1	2	1	1	1	1	1	1	1	1	1	2	1	1	1	1	1	13.3	13.3	13.3	26.8	240	240	0	28.925	By MS/MS	By matching
tr|A7ZJT2|A7ZJT2_ECO24	tr|A7ZJT2|A7ZJT2_ECO24	3	3	3	>tr|A7ZJT2|A7ZJT2_ECO24 Arginine ABC transporter, periplasmic arginine-binding protein ArtI OS=Escherichia coli O139:H28 (strain E24377A / ETEC) GN=artI PE=4 SV=1	1	3	3	3	3	3	1	2	3	3	3	3	3	3	3	3	1	2	3	3	3	3	3	3	3	3	1	2	3	3	3	3	3	3	14	14	14	26.929	243	243	0	23.412	By MS/MS	By MS/MS
tr|A7ZJT9|A7ZJT9_ECO24	tr|A7ZJT9|A7ZJT9_ECO24	2	2	2	>tr|A7ZJT9|A7ZJT9_ECO24 Low-specificity L-threonine aldolase OS=Escherichia coli O139:H28 (strain E24377A / ETEC) GN=ltaE PE=4 SV=1	1	2	2	2	1	1	2	1	2	2	2	2	2	2	1	1	2	1	2	2	2	2	2	2	1	1	2	1	2	2	2	2	2	2	7.5	7.5	7.5	36.482	333	333	0	17.95	By MS/MS	By MS/MS
tr|A7ZJU0|A7ZJU0_ECO24	tr|A7ZJU0|A7ZJU0_ECO24	10	10	10	>tr|A7ZJU0|A7ZJU0_ECO24 Pyruvate dehydrogenase (Cytochrome) OS=Escherichia coli O139:H28 (strain E24377A / ETEC) GN=poxB PE=3 SV=1	1	10	10	10	10	10	10	10	10	10	10	10	10	10	10	10	10	10	10	10	10	10	10	10	10	10	10	10	10	10	10	10	10	10	19.9	19.9	19.9	61.998	572	572	0	121.2	By MS/MS	By MS/MS
tr|A7ZJV6|A7ZJV6_ECO24	tr|A7ZJV6|A7ZJV6_ECO24	2	2	2	>tr|A7ZJV6|A7ZJV6_ECO24 Thioredoxin reductase OS=Escherichia coli O139:H28 (strain E24377A / ETEC) GN=trxB PE=3 SV=1	1	2	2	2	2	2	2	2	2	2	2	2	2	2	2	2	2	2	2	2	2	2	2	2	2	2	2	2	2	2	2	2	2	2	7.5	7.5	7.5	34.623	321	321	0	17.128	By MS/MS	By MS/MS
tr|A7ZJV8|A7ZJV8_ECO24	tr|A7ZJV8|A7ZJV8_ECO24	2	2	2	>tr|A7ZJV8|A7ZJV8_ECO24 Leucine responsive regulatory protein OS=Escherichia coli O139:H28 (strain E24377A / ETEC) GN=lrp PE=4 SV=1	1	2	2	2	2	2	1	2	2	2	2	2	2	2	2	2	1	2	2	2	2	2	2	2	2	2	1	2	2	2	2	2	2	2	11.6	11.6	11.6	18.887	164	164	0	23.445	By MS/MS	By MS/MS
tr|A7ZJW7|A7ZJW7_ECO24	tr|A7ZJW7|A7ZJW7_ECO24	4	4	4	>tr|A7ZJW7|A7ZJW7_ECO24 Isochorismatase hydrolase family protein OS=Escherichia coli O139:H28 (strain E24377A / ETEC) GN=EcE24377A_0973 PE=4 SV=1	1	4	4	4	3	3	3	4	4	3	4	4	3	4	3	3	3	4	4	3	4	4	3	4	3	3	3	4	4	3	4	4	3	4	21.2	21.2	21.2	23.078	208	208	0	64.329	By MS/MS	By MS/MS
tr|A7ZJZ2|A7ZJZ2_ECO24;tr|A7ZS04|A7ZS04_ECO24	tr|A7ZJZ2|A7ZJZ2_ECO24	17;2	17;2	17;2	>tr|A7ZJZ2|A7ZJZ2_ECO24 Formate acetyltransferase OS=Escherichia coli O139:H28 (strain E24377A / ETEC) GN=pflB2 PE=4 SV=1	2	17	17	17	16	16	14	14	15	16	15	16	15	17	16	16	14	14	15	16	15	16	15	17	16	16	14	14	15	16	15	16	15	17	23.4	23.4	23.4	85.356	760	760;764	0	181.65	By MS/MS	By MS/MS
tr|A7ZK00|A7ZK00_ECO24	tr|A7ZK00|A7ZK00_ECO24	16	16	16	>tr|A7ZK00|A7ZK00_ECO24 30S ribosomal protein S1 OS=Escherichia coli O139:H28 (strain E24377A / ETEC) GN=rpsA PE=3 SV=1	1	16	16	16	15	16	15	14	14	15	13	13	15	15	15	16	15	14	14	15	13	13	15	15	15	16	15	14	14	15	13	13	15	15	32.9	32.9	32.9	61.157	557	557	0	223.3	By MS/MS	By MS/MS
tr|A7ZK18|A7ZK18_ECO24	tr|A7ZK18|A7ZK18_ECO24	11	11	11	>tr|A7ZK18|A7ZK18_ECO24 Aspartate transaminase OS=Escherichia coli O139:H28 (strain E24377A / ETEC) GN=aspC PE=4 SV=1	1	11	11	11	11	11	11	10	9	8	10	10	10	8	11	11	11	10	9	8	10	10	10	8	11	11	11	10	9	8	10	10	10	8	27.3	27.3	27.3	43.573	396	396	0	169	By MS/MS	By MS/MS
tr|A7ZK23|A7ZK23_ECO24	tr|A7ZK23|A7ZK23_ECO24	7	7	7	>tr|A7ZK23|A7ZK23_ECO24 Aminopeptidase N OS=Escherichia coli O139:H28 (strain E24377A / ETEC) GN=pepN PE=4 SV=1	1	7	7	7	6	7	7	7	6	7	6	6	7	7	6	7	7	7	6	7	6	6	7	7	6	7	7	7	6	7	6	6	7	7	10	10	10	98.938	870	870	0	99.063	By MS/MS	By MS/MS
tr|A7ZK60|A7ZK60_ECO24	tr|A7ZK60|A7ZK60_ECO24	4	4	4	>tr|A7ZK60|A7ZK60_ECO24 Outer membrane protein A OS=Escherichia coli O139:H28 (strain E24377A / ETEC) GN=ompA PE=4 SV=1	1	4	4	4	4	3	3	4	3	4	4	4	3	4	4	3	3	4	3	4	4	4	3	4	4	3	3	4	3	4	4	4	3	4	14.9	14.9	14.9	37.437	350	350	0	51.141	By MS/MS	By MS/MS
tr|A7ZK69|A7ZK69_ECO24	tr|A7ZK69|A7ZK69_ECO24	2	2	2	>tr|A7ZK69|A7ZK69_ECO24 Putative CoA-binding protein OS=Escherichia coli O139:H28 (strain E24377A / ETEC) GN=EcE24377A_1080 PE=4 SV=1	1	2	2	2	2	2	2	1	2	1	2	2	2	2	2	2	2	1	2	1	2	2	2	2	2	2	2	1	2	1	2	2	2	2	16.8	16.8	16.8	14.701	137	137	0	15.389	By MS/MS	By MS/MS
tr|A7ZKA7|A7ZKA7_ECO24	tr|A7ZKA7|A7ZKA7_ECO24	11	11	11	>tr|A7ZKA7|A7ZKA7_ECO24 Glucose-1-phosphatase OS=Escherichia coli O139:H28 (strain E24377A / ETEC) GN=agp PE=4 SV=1	1	11	11	11	8	10	9	9	8	9	9	9	9	10	8	10	9	9	8	9	9	9	9	10	8	10	9	9	8	9	9	9	9	10	29.5	29.5	29.5	45.701	413	413	0	303.45	By MS/MS	By MS/MS
tr|A7ZKA8|A7ZKA8_ECO24	tr|A7ZKA8|A7ZKA8_ECO24	2	2	2	>tr|A7ZKA8|A7ZKA8_ECO24 Uncharacterized protein OS=Escherichia coli O139:H28 (strain E24377A / ETEC) GN=EcE24377A_1121 PE=4 SV=1	1	2	2	2	2	2	2	2	2	2	2	2	1	2	2	2	2	2	2	2	2	2	1	2	2	2	2	2	2	2	2	2	1	2	30.7	30.7	30.7	8.5244	75	75	0	11.554	By MS/MS	By matching
tr|A7ZKG9|A7ZKG9_ECO24	tr|A7ZKG9|A7ZKG9_ECO24	2	2	2	>tr|A7ZKG9|A7ZKG9_ECO24 Glutaredoxin, GrxB family OS=Escherichia coli O139:H28 (strain E24377A / ETEC) GN=grxB PE=4 SV=1	1	2	2	2	2	2	2	2	2	2	2	1	2	2	2	2	2	2	2	2	2	1	2	2	2	2	2	2	2	2	2	1	2	2	9.8	9.8	9.8	24.35	215	215	0	33.488	By MS/MS	By MS/MS
tr|A7ZKI9|A7ZKI9_ECO24	tr|A7ZKI9|A7ZKI9_ECO24	5	5	5	>tr|A7ZKI9|A7ZKI9_ECO24 Ribonuclease E OS=Escherichia coli O139:H28 (strain E24377A / ETEC) GN=rne PE=1 SV=1	1	5	5	5	3	3	5	3	4	3	4	4	4	4	3	3	5	3	4	3	4	4	4	4	3	3	5	3	4	3	4	4	4	4	7.2	7.2	7.2	118.35	1061	1061	0	33.65	By MS/MS	By MS/MS
tr|A7ZKJ6|A7ZKJ6_ECO24	tr|A7ZKJ6|A7ZKJ6_ECO24	3	3	3	>tr|A7ZKJ6|A7ZKJ6_ECO24 3-oxoacyl-(Acyl-carrier-protein) reductase OS=Escherichia coli O139:H28 (strain E24377A / ETEC) GN=fabG PE=4 SV=1	1	3	3	3	3	3	3	3	2	3	3	3	3	3	3	3	3	3	2	3	3	3	3	3	3	3	3	3	2	3	3	3	3	3	11.9	11.9	11.9	25.56	244	244	0	38.438	By MS/MS	By MS/MS
tr|A7ZKJ8|A7ZKJ8_ECO24	tr|A7ZKJ8|A7ZKJ8_ECO24	4	4	4	>tr|A7ZKJ8|A7ZKJ8_ECO24 3-oxoacyl-[acyl-carrier-protein] synthase 2 OS=Escherichia coli O139:H28 (strain E24377A / ETEC) GN=fabF PE=3 SV=1	1	4	4	4	2	3	3	3	3	2	2	2	3	3	2	3	3	3	3	2	2	2	3	3	2	3	3	3	3	2	2	2	3	3	13.1	13.1	13.1	43.045	413	413	0	32.892	By MS/MS	By MS/MS
tr|A7ZKL8|A7ZKL8_ECO24	tr|A7ZKL8|A7ZKL8_ECO24	2	2	2	>tr|A7ZKL8|A7ZKL8_ECO24 Transcription-repair-coupling factor OS=Escherichia coli O139:H28 (strain E24377A / ETEC) GN=mfd PE=3 SV=1	1	2	2	2	2	2	2	2	2	1	2	2	1	2	2	2	2	2	2	1	2	2	1	2	2	2	2	2	2	1	2	2	1	2	2	2	2	129.99	1148	1148	0	13.932	By MS/MS	By matching
tr|A7ZKS0|A7ZKS0_ECO24	tr|A7ZKS0|A7ZKS0_ECO24	4	4	4	>tr|A7ZKS0|A7ZKS0_ECO24 DNA-binding response regulator PhoP OS=Escherichia coli O139:H28 (strain E24377A / ETEC) GN=phoP PE=4 SV=1	1	4	4	4	2	2	4	4	2	2	2	2	2	2	2	2	4	4	2	2	2	2	2	2	2	2	4	4	2	2	2	2	2	2	24.2	24.2	24.2	25.535	223	223	0	33.097	By MS/MS	By MS/MS
tr|A7ZKS1|A7ZKS1_ECO24	tr|A7ZKS1|A7ZKS1_ECO24	4	4	4	>tr|A7ZKS1|A7ZKS1_ECO24 Adenylosuccinate lyase OS=Escherichia coli O139:H28 (strain E24377A / ETEC) GN=purB PE=3 SV=1	1	4	4	4	3	4	4	3	3	3	3	4	4	2	3	4	4	3	3	3	3	4	4	2	3	4	4	3	3	3	3	4	4	2	8.3	8.3	8.3	51.569	456	456	0	27.535	By MS/MS	By MS/MS
tr|A7ZKS6|A7ZKS6_ECO24	tr|A7ZKS6|A7ZKS6_ECO24	10	10	10	>tr|A7ZKS6|A7ZKS6_ECO24 Isocitrate dehydrogenase [NADP] OS=Escherichia coli O139:H28 (strain E24377A / ETEC) GN=icd PE=3 SV=1	1	10	10	10	9	10	9	10	9	9	10	10	8	10	9	10	9	10	9	9	10	10	8	10	9	10	9	10	9	9	10	10	8	10	22.1	22.1	22.1	45.769	416	416	0	116.25	By MS/MS	By MS/MS
tr|A7ZKW1|A7ZKW1_ECO24	tr|A7ZKW1|A7ZKW1_ECO24	3	3	3	>tr|A7ZKW1|A7ZKW1_ECO24 Alanine racemase OS=Escherichia coli O139:H28 (strain E24377A / ETEC) GN=alr1 PE=3 SV=1	1	3	3	3	2	2	2	3	3	2	3	3	2	3	2	2	2	3	3	2	3	3	2	3	2	2	2	3	3	2	3	3	2	3	9.3	9.3	9.3	38.87	356	356	0	26.518	By MS/MS	By MS/MS
tr|A7ZKX2|A7ZKX2_ECO24	tr|A7ZKX2|A7ZKX2_ECO24	2	2	2	>tr|A7ZKX2|A7ZKX2_ECO24 Dihydroxyacetone kinase, DhaK subunit OS=Escherichia coli O139:H28 (strain E24377A / ETEC) GN=dhaK PE=4 SV=1	1	2	2	2	2	2	2	2	2	2	2	1	2	1	2	2	2	2	2	2	2	1	2	1	2	2	2	2	2	2	2	1	2	1	7.3	7.3	7.3	38.265	356	356	0	13.973	By MS/MS	By matching
tr|A7ZKX6|A7ZKX6_ECO24	tr|A7ZKX6|A7ZKX6_ECO24	3	3	3	>tr|A7ZKX6|A7ZKX6_ECO24 Ribosome-binding ATPase YchF OS=Escherichia coli O139:H28 (strain E24377A / ETEC) GN=engD PE=3 SV=1	1	3	3	3	3	3	3	2	3	3	3	2	3	3	3	3	3	2	3	3	3	2	3	3	3	3	3	2	3	3	3	2	3	3	9.4	9.4	9.4	39.667	363	363	0	23.114	By MS/MS	By MS/MS
tr|A7ZKY1|A7ZKY1_ECO24	tr|A7ZKY1|A7ZKY1_ECO24	3	3	3	>tr|A7ZKY1|A7ZKY1_ECO24 Ribose-phosphate pyrophosphokinase OS=Escherichia coli O139:H28 (strain E24377A / ETEC) GN=prs PE=3 SV=1	1	3	3	3	2	3	2	2	2	2	2	2	2	1	2	3	2	2	2	2	2	2	2	1	2	3	2	2	2	2	2	2	2	1	14	14	14	34.218	315	315	0	23.195	By MS/MS	By MS/MS
tr|A7ZKZ7|A7ZKZ7_ECO24	tr|A7ZKZ7|A7ZKZ7_ECO24	5	5	5	>tr|A7ZKZ7|A7ZKZ7_ECO24 Nitrate/nitrite response regulator protein NarL OS=Escherichia coli O139:H28 (strain E24377A / ETEC) GN=narL PE=4 SV=1	1	5	5	5	5	4	5	3	3	3	5	4	5	5	5	4	5	3	3	3	5	4	5	5	5	4	5	3	3	3	5	4	5	5	20.4	20.4	20.4	23.927	216	216	0	33.936	By MS/MS	By MS/MS
tr|A7ZL10|A7ZL10_ECO24	tr|A7ZL10|A7ZL10_ECO24	6	6	6	>tr|A7ZL10|A7ZL10_ECO24 DNA-binding protein OS=Escherichia coli O139:H28 (strain E24377A / ETEC) GN=hns PE=3 SV=1	1	6	6	6	6	6	4	5	6	6	6	6	6	6	6	6	4	5	6	6	6	6	6	6	6	6	4	5	6	6	6	6	6	6	30.7	30.7	30.7	15.539	137	137	0	140.72	By MS/MS	By MS/MS
tr|A7ZL12|A7ZL12_ECO24	tr|A7ZL12|A7ZL12_ECO24	23	23	23	>tr|A7ZL12|A7ZL12_ECO24 Aldehyde-alcohol dehydrogenase OS=Escherichia coli O139:H28 (strain E24377A / ETEC) GN=adhE PE=3 SV=1	1	23	23	23	22	21	21	23	22	22	19	21	20	22	22	21	21	23	22	22	19	21	20	22	22	21	21	23	22	22	19	21	20	22	29.2	29.2	29.2	96.42	893	893	0	323.31	By MS/MS	By MS/MS
tr|A7ZL14|A7ZL14_ECO24	tr|A7ZL14|A7ZL14_ECO24	2	2	2	>tr|A7ZL14|A7ZL14_ECO24 Oligopeptide ABC transporter, periplasmic oligopeptide-binding protein OS=Escherichia coli O139:H28 (strain E24377A / ETEC) GN=oppA PE=4 SV=1	1	2	2	2	2	2	2	2	2	2	2	2	2	2	2	2	2	2	2	2	2	2	2	2	2	2	2	2	2	2	2	2	2	2	4.6	4.6	4.6	60.975	543	543	0	13.804	By MS/MS	By MS/MS
tr|A7ZL91|A7ZL91_ECO24	tr|A7ZL91|A7ZL91_ECO24	2	2	2	>tr|A7ZL91|A7ZL91_ECO24 Uncharacterized protein OS=Escherichia coli O139:H28 (strain E24377A / ETEC) GN=EcE24377A_1472 PE=4 SV=1	1	2	2	2	2	2	2	2	2	2	2	2	2	1	2	2	2	2	2	2	2	2	2	1	2	2	2	2	2	2	2	2	2	1	31.3	31.3	31.3	9.3855	83	83	0	15.622	By MS/MS	By MS/MS
tr|A7ZL92|A7ZL92_ECO24	tr|A7ZL92|A7ZL92_ECO24	3	3	3	>tr|A7ZL92|A7ZL92_ECO24 DNA topoisomerase 1 OS=Escherichia coli O139:H28 (strain E24377A / ETEC) GN=topA PE=3 SV=1	1	3	3	3	2	3	3	2	2	3	2	3	2	3	2	3	3	2	2	3	2	3	2	3	2	3	3	2	2	3	2	3	2	3	4.2	4.2	4.2	97.377	865	865	0	23.092	By MS/MS	By MS/MS
tr|A7ZL96|A7ZL96_ECO24	tr|A7ZL96|A7ZL96_ECO24	11	11	11	>tr|A7ZL96|A7ZL96_ECO24 Aconitate hydratase OS=Escherichia coli O139:H28 (strain E24377A / ETEC) GN=acnA PE=3 SV=1	1	11	11	11	9	9	11	10	10	10	10	10	9	9	9	9	11	10	10	10	10	10	9	9	9	9	11	10	10	10	10	10	9	9	14.9	14.9	14.9	97.702	891	891	0	135.78	By MS/MS	By MS/MS
tr|A7ZLB2|A7ZLB2_ECO24	tr|A7ZLB2|A7ZLB2_ECO24	6	6	6	>tr|A7ZLB2|A7ZLB2_ECO24 Enoyl-[acyl-carrier-protein] reductase [NADH] OS=Escherichia coli O139:H28 (strain E24377A / ETEC) GN=fabI PE=3 SV=1	1	6	6	6	6	6	6	6	6	6	6	6	6	6	6	6	6	6	6	6	6	6	6	6	6	6	6	6	6	6	6	6	6	6	26	26	26	27.864	262	262	0	74.356	By MS/MS	By MS/MS
tr|A7ZLE6|A7ZLE6_ECO24	tr|A7ZLE6|A7ZLE6_ECO24	2	2	2	>tr|A7ZLE6|A7ZLE6_ECO24 Beta-phosphoglucomutase OS=Escherichia coli O139:H28 (strain E24377A / ETEC) GN=pgmB PE=4 SV=1	1	2	2	2	1	1	1	0	1	1	1	1	1	1	1	1	1	0	1	1	1	1	1	1	1	1	1	0	1	1	1	1	1	1	10	10	10	23.524	219	219	0	10.899	By matching	By matching
tr|A7ZLF3|A7ZLF3_ECO24	tr|A7ZLF3|A7ZLF3_ECO24	3	3	3	>tr|A7ZLF3|A7ZLF3_ECO24 Probable thiol peroxidase OS=Escherichia coli O139:H28 (strain E24377A / ETEC) GN=tpx PE=3 SV=1	1	3	3	3	3	3	3	3	3	3	3	3	3	3	3	3	3	3	3	3	3	3	3	3	3	3	3	3	3	3	3	3	3	3	26.8	26.8	26.8	17.863	168	168	0	121.75	By MS/MS	By MS/MS
tr|A7ZLG0|A7ZLG0_ECO24	tr|A7ZLG0|A7ZLG0_ECO24	2	2	2	>tr|A7ZLG0|A7ZLG0_ECO24 Periplasmic murein peptide-binding protein OS=Escherichia coli O139:H28 (strain E24377A / ETEC) GN=mppA PE=4 SV=1	1	2	2	2	2	1	2	2	2	2	2	2	2	2	2	1	2	2	2	2	2	2	2	2	2	1	2	2	2	2	2	2	2	2	5	5	5	59.899	537	537	0	14.678	By MS/MS	By matching
tr|A7ZLH5|A7ZLH5_ECO24	tr|A7ZLH5|A7ZLH5_ECO24	2	2	2	>tr|A7ZLH5|A7ZLH5_ECO24 Universal stress protein F OS=Escherichia coli O139:H28 (strain E24377A / ETEC) GN=uspF PE=4 SV=1	1	2	2	2	1	1	2	1	1	2	2	2	2	2	1	1	2	1	1	2	2	2	2	2	1	1	2	1	1	2	2	2	2	2	14.6	14.6	14.6	15.976	144	144	0	21.396	By MS/MS	By MS/MS
tr|A7ZLI1|A7ZLI1_ECO24	tr|A7ZLI1|A7ZLI1_ECO24	2	2	2	>tr|A7ZLI1|A7ZLI1_ECO24 D-lactate dehydrogenase OS=Escherichia coli O139:H28 (strain E24377A / ETEC) GN=idhA PE=4 SV=1	1	2	2	2	2	2	2	2	2	2	2	2	2	2	2	2	2	2	2	2	2	2	2	2	2	2	2	2	2	2	2	2	2	2	7.6	7.6	7.6	36.52	329	329	0	31.354	By MS/MS	By matching
tr|A7ZLL1|A7ZLL1_ECO24	tr|A7ZLL1|A7ZLL1_ECO24	15	15	15	>tr|A7ZLL1|A7ZLL1_ECO24 Aldehyde dehydrogenase A OS=Escherichia coli O139:H28 (strain E24377A / ETEC) GN=aldA PE=3 SV=1	1	15	15	15	13	12	13	14	12	11	14	15	13	12	13	12	13	14	12	11	14	15	13	12	13	12	13	14	12	11	14	15	13	12	36.7	36.7	36.7	52.242	479	479	0	323.31	By MS/MS	By MS/MS
tr|A7ZLM4|A7ZLM4_ECO24	tr|A7ZLM4|A7ZLM4_ECO24	2	2	2	>tr|A7ZLM4|A7ZLM4_ECO24 Putative lipoprotein OS=Escherichia coli O139:H28 (strain E24377A / ETEC) GN=EcE24377A_1609 PE=4 SV=1	1	2	2	2	1	1	1	0	1	1	1	1	2	2	1	1	1	0	1	1	1	1	2	2	1	1	1	0	1	1	1	1	2	2	13.1	13.1	13.1	24.413	222	222	0	11.781	By matching	By matching
tr|A7ZLN3|A7ZLN3_ECO24	tr|A7ZLN3|A7ZLN3_ECO24	2	2	2	>tr|A7ZLN3|A7ZLN3_ECO24 ABC transporter, periplasmic substrate-binding protein OS=Escherichia coli O139:H28 (strain E24377A / ETEC) GN=ydcS PE=4 SV=1	1	2	2	2	2	2	2	2	2	2	2	2	2	2	2	2	2	2	2	2	2	2	2	2	2	2	2	2	2	2	2	2	2	2	6.3	6.3	6.3	42.309	381	381	0	15.004	By MS/MS	By MS/MS
tr|A7ZLP4|A7ZLP4_ECO24	tr|A7ZLP4|A7ZLP4_ECO24	2	2	2	>tr|A7ZLP4|A7ZLP4_ECO24 Oxidoreductase, zinc-binding dehydrogenase family OS=Escherichia coli O139:H28 (strain E24377A / ETEC) GN=EcE24377A_1630 PE=4 SV=1	1	2	2	2	2	2	2	2	2	2	2	2	2	2	2	2	2	2	2	2	2	2	2	2	2	2	2	2	2	2	2	2	2	2	7	7	7	37.583	345	345	0	12.539	By MS/MS	By MS/MS
tr|A7ZLS4|A7ZLS4_ECO24	tr|A7ZLS4|A7ZLS4_ECO24	6	6	6	>tr|A7ZLS4|A7ZLS4_ECO24 Peroxiredoxin OsmC OS=Escherichia coli O139:H28 (strain E24377A / ETEC) GN=osmC PE=4 SV=1	1	6	6	6	5	5	4	5	5	5	6	5	4	6	5	5	4	5	5	5	6	5	4	6	5	5	4	5	5	5	6	5	4	6	37.1	37.1	37.1	15.088	143	143	0	150.08	By MS/MS	By MS/MS
tr|A7ZLU1|A7ZLU1_ECO24	tr|A7ZLU1|A7ZLU1_ECO24	16	1	1	>tr|A7ZLU1|A7ZLU1_ECO24 Glutamate decarboxylase OS=Escherichia coli O139:H28 (strain E24377A / ETEC) GN=gadB PE=3 SV=1	1	16	1	1	14	16	15	16	16	16	14	14	13	14	1	1	1	1	1	1	1	1	1	1	1	1	1	1	1	1	1	1	1	1	44.4	1.9	1.9	52.668	466	466	0	5.6243	By MS/MS	By matching
tr|A7ZM02|A7ZM02_ECO24	tr|A7ZM02|A7ZM02_ECO24	2	2	2	>tr|A7ZM02|A7ZM02_ECO24 NADP-dependent l-serine/l-allo-threonine dehydrogenase ydfg OS=Escherichia coli O139:H28 (strain E24377A / ETEC) GN=EcE24377A_1748 PE=3 SV=1	1	2	2	2	2	2	2	2	2	1	2	2	2	2	2	2	2	2	2	1	2	2	2	2	2	2	2	2	2	1	2	2	2	2	10.9	10.9	10.9	27.249	248	248	0	50.118	By MS/MS	By matching
tr|A7ZM71|A7ZM71_ECO24	tr|A7ZM71|A7ZM71_ECO24	3	3	3	>tr|A7ZM71|A7ZM71_ECO24 Fumarate hydratase class II OS=Escherichia coli O139:H28 (strain E24377A / ETEC) GN=fumC PE=3 SV=1	1	3	3	3	3	2	3	2	3	3	3	2	2	3	3	2	3	2	3	3	3	2	2	3	3	2	3	2	3	3	3	2	2	3	7.3	7.3	7.3	50.457	467	467	0	52.351	By MS/MS	By MS/MS
tr|A7ZM72|A7ZM72_ECO24;tr|A7ZUZ2|A7ZUZ2_ECO24	tr|A7ZM72|A7ZM72_ECO24;tr|A7ZUZ2|A7ZUZ2_ECO24	12;6	12;6	12;6	>tr|A7ZM72|A7ZM72_ECO24 Fumarate hydratase OS=Escherichia coli O139:H28 (strain E24377A / ETEC) GN=fumA PE=4 SV=1;>tr|A7ZUZ2|A7ZUZ2_ECO24 Fumarate hydratase OS=Escherichia coli O139:H28 (strain E24377A / ETEC) GN=fumB PE=4 SV=1	2	12	12	12	11	12	12	12	11	11	10	11	10	10	11	12	12	12	11	11	10	11	10	10	11	12	12	12	11	11	10	11	10	10	29.7	29.7	29.7	60.298	548	548;548	0	148.89	By MS/MS	By MS/MS
tr|A7ZM73|A7ZM73_ECO24	tr|A7ZM73|A7ZM73_ECO24	4	4	4	>tr|A7ZM73|A7ZM73_ECO24 Mannose-6-phosphate isomerase OS=Escherichia coli O139:H28 (strain E24377A / ETEC) GN=manA PE=3 SV=1	1	4	4	4	2	3	3	4	4	4	3	4	3	4	2	3	3	4	4	4	3	4	3	4	2	3	3	4	4	4	3	4	3	4	12	12	12	42.865	391	391	0	23.863	By MS/MS	By MS/MS
tr|A7ZM79|A7ZM79_ECO24	tr|A7ZM79|A7ZM79_ECO24	4	4	4	>tr|A7ZM79|A7ZM79_ECO24 Oxidoreductase, short chain dehydrogenase/reductase family OS=Escherichia coli O139:H28 (strain E24377A / ETEC) GN=EcE24377A_1827 PE=3 SV=1	1	4	4	4	2	2	4	3	3	4	3	4	3	4	2	2	4	3	3	4	3	4	3	4	2	2	4	3	3	4	3	4	3	4	17.3	17.3	17.3	26.764	255	255	0	27.589	By MS/MS	By MS/MS
tr|A7ZM97|A7ZM97_ECO24	tr|A7ZM97|A7ZM97_ECO24	2	2	2	>tr|A7ZM97|A7ZM97_ECO24 Glutathione S-transferase OS=Escherichia coli O139:H28 (strain E24377A / ETEC) GN=EcE24377A_1845 PE=3 SV=1	1	2	2	2	1	1	0	2	2	2	1	2	1	1	1	1	0	2	2	2	1	2	1	1	1	1	0	2	2	2	1	2	1	1	13.9	13.9	13.9	22.868	201	201	0	10.779	By MS/MS	By MS/MS
tr|A7ZMA9|A7ZMA9_ECO24	tr|A7ZMA9|A7ZMA9_ECO24	4	4	4	>tr|A7ZMA9|A7ZMA9_ECO24 Superoxide dismutase [Cu-Zn] OS=Escherichia coli O139:H28 (strain E24377A / ETEC) GN=sodC PE=3 SV=1	1	4	4	4	3	3	4	3	3	4	3	3	4	3	3	3	4	3	3	4	3	3	4	3	3	3	4	3	3	4	3	3	4	3	42.8	42.8	42.8	17.681	173	173	0	42.885	By MS/MS	By MS/MS
tr|A7ZMB0|A7ZMB0_ECO24	tr|A7ZMB0|A7ZMB0_ECO24	2	2	2	>tr|A7ZMB0|A7ZMB0_ECO24 Oxidoreductase YdhF OS=Escherichia coli O139:H28 (strain E24377A / ETEC) GN=ydhF PE=4 SV=1	1	2	2	2	2	2	2	2	1	2	2	2	1	2	2	2	2	2	1	2	2	2	1	2	2	2	2	2	1	2	2	2	1	2	8.4	8.4	8.4	33.675	298	298	0	15.856	By MS/MS	By MS/MS
tr|A7ZMB8|A7ZMB8_ECO24	tr|A7ZMB8|A7ZMB8_ECO24	3	3	3	>tr|A7ZMB8|A7ZMB8_ECO24 Glutaredoxin OS=Escherichia coli O139:H28 (strain E24377A / ETEC) GN=EcE24377A_1866 PE=3 SV=1	1	3	3	3	2	2	3	3	3	3	2	3	3	3	2	2	3	3	3	3	2	3	3	3	2	2	3	3	3	3	2	3	3	3	28.7	28.7	28.7	12.879	115	115	0	35.144	By MS/MS	By MS/MS
tr|A7ZMC1|A7ZMC1_ECO24	tr|A7ZMC1|A7ZMC1_ECO24	3	3	3	>tr|A7ZMC1|A7ZMC1_ECO24 Superoxide dismutase OS=Escherichia coli O139:H28 (strain E24377A / ETEC) GN=sodB PE=3 SV=1	1	3	3	3	3	3	3	3	3	3	2	2	3	2	3	3	3	3	3	3	2	2	3	2	3	3	3	3	3	3	2	2	3	2	17.6	17.6	17.6	21.265	193	193	0	30.482	By MS/MS	By MS/MS
tr|A7ZME1|A7ZME1_ECO24	tr|A7ZME1|A7ZME1_ECO24	7	7	7	>tr|A7ZME1|A7ZME1_ECO24 Pyruvate kinase OS=Escherichia coli O139:H28 (strain E24377A / ETEC) GN=pykF PE=3 SV=1	1	7	7	7	7	7	6	7	7	7	7	7	7	6	7	7	6	7	7	7	7	7	7	6	7	7	6	7	7	7	7	7	7	6	17.2	17.2	17.2	50.729	470	470	0	76.569	By MS/MS	By MS/MS
tr|A7ZME3|A7ZME3_ECO24	tr|A7ZME3|A7ZME3_ECO24	3	3	3	>tr|A7ZME3|A7ZME3_ECO24 LysM domain/ErfK/YbiS/YcfS/YnhG family protein OS=Escherichia coli O139:H28 (strain E24377A / ETEC) GN=EcE24377A_1894 PE=4 SV=1	1	3	3	3	3	3	3	3	3	3	3	3	3	3	3	3	3	3	3	3	3	3	3	3	3	3	3	3	3	3	3	3	3	3	12.9	12.9	12.9	36.054	334	334	0	73.122	By MS/MS	By MS/MS
tr|A7ZMH8|A7ZMH8_ECO24	tr|A7ZMH8|A7ZMH8_ECO24	2	2	2	>tr|A7ZMH8|A7ZMH8_ECO24 Glutathione peroxidase OS=Escherichia coli O139:H28 (strain E24377A / ETEC) GN=btuE PE=3 SV=1	1	2	2	2	2	2	2	2	2	2	2	2	2	2	2	2	2	2	2	2	2	2	2	2	2	2	2	2	2	2	2	2	2	2	16.4	16.4	16.4	20.41	183	183	0	19.729	By MS/MS	By matching
tr|A7ZMI1|A7ZMI1_ECO24	tr|A7ZMI1|A7ZMI1_ECO24	8	8	8	>tr|A7ZMI1|A7ZMI1_ECO24 Phenylalanine--tRNA ligase beta subunit OS=Escherichia coli O139:H28 (strain E24377A / ETEC) GN=pheT PE=3 SV=1	1	8	8	8	8	8	7	7	8	7	8	8	7	6	8	8	7	7	8	7	8	8	7	6	8	8	7	7	8	7	8	8	7	6	13.7	13.7	13.7	87.378	795	795	0	97.689	By MS/MS	By MS/MS
tr|A7ZMI5|A7ZMI5_ECO24	tr|A7ZMI5|A7ZMI5_ECO24	4	4	4	>tr|A7ZMI5|A7ZMI5_ECO24 Translation initiation factor IF-3 OS=Escherichia coli O139:H28 (strain E24377A / ETEC) GN=infC PE=3 SV=1	1	4	4	4	3	4	4	4	4	4	4	4	4	4	3	4	4	4	4	4	4	4	4	4	3	4	4	4	4	4	4	4	4	4	36.8	36.8	36.8	16.637	144	144	0	40.38	By MS/MS	By MS/MS
tr|A7ZMJ0|A7ZMJ0_ECO24	tr|A7ZMJ0|A7ZMJ0_ECO24	2	2	2	>tr|A7ZMJ0|A7ZMJ0_ECO24 Phosphofructokinase OS=Escherichia coli O139:H28 (strain E24377A / ETEC) GN=pfkB PE=3 SV=1	1	2	2	2	2	2	2	2	2	2	2	2	2	2	2	2	2	2	2	2	2	2	2	2	2	2	2	2	2	2	2	2	2	2	9.7	9.7	9.7	32.456	309	309	0	49.67	By matching	By matching
tr|A7ZML8|A7ZML8_ECO24	tr|A7ZML8|A7ZML8_ECO24	2	2	2	>tr|A7ZML8|A7ZML8_ECO24 Exodeoxyribonuclease III OS=Escherichia coli O139:H28 (strain E24377A / ETEC) GN=xth PE=4 SV=1	1	2	2	2	1	0	2	1	1	1	1	1	1	1	1	0	2	1	1	1	1	1	1	1	1	0	2	1	1	1	1	1	1	1	9.3	9.3	9.3	30.969	268	268	0	14.108	By MS/MS	By matching
tr|A7ZMN0|A7ZMN0_ECO24	tr|A7ZMN0|A7ZMN0_ECO24	2	2	2	>tr|A7ZMN0|A7ZMN0_ECO24 Glutamate dehydrogenase OS=Escherichia coli O139:H28 (strain E24377A / ETEC) GN=gdhA PE=3 SV=1	1	2	2	2	1	1	2	1	1	1	2	2	1	2	1	1	2	1	1	1	2	2	1	2	1	1	2	1	1	1	2	2	1	2	6.7	6.7	6.7	48.553	447	447	0	12.704	By matching	By matching
tr|A7ZMN4|A7ZMN4_ECO24	tr|A7ZMN4|A7ZMN4_ECO24	2	2	2	>tr|A7ZMN4|A7ZMN4_ECO24 Nitroreductase family protein OS=Escherichia coli O139:H28 (strain E24377A / ETEC) GN=EcE24377A_1988 PE=4 SV=1	1	2	2	2	2	2	2	2	2	2	2	2	2	2	2	2	2	2	2	2	2	2	2	2	2	2	2	2	2	2	2	2	2	2	14.8	14.8	14.8	20.059	183	183	0	27.564	By MS/MS	By MS/MS
tr|A7ZMP9|A7ZMP9_ECO24;tr|A7ZLL2|A7ZLL2_ECO24	tr|A7ZMP9|A7ZMP9_ECO24	12;1	12;1	12;1	>tr|A7ZMP9|A7ZMP9_ECO24 Glyceraldehyde-3-phosphate dehydrogenase OS=Escherichia coli O139:H28 (strain E24377A / ETEC) GN=gapA PE=3 SV=1	2	12	12	12	9	10	12	10	8	8	10	11	10	11	9	10	12	10	8	8	10	11	10	11	9	10	12	10	8	8	10	11	10	11	37.5	37.5	37.5	35.532	331	331;333	0	154.45	By MS/MS	By MS/MS
tr|A7ZMS1|A7ZMS1_ECO24	tr|A7ZMS1|A7ZMS1_ECO24	2	2	2	>tr|A7ZMS1|A7ZMS1_ECO24 Tartrate dehydrogenase/decarboxylase OS=Escherichia coli O139:H28 (strain E24377A / ETEC) GN=ttuC PE=3 SV=1	1	2	2	2	1	1	2	2	2	1	2	2	1	2	1	1	2	2	2	1	2	2	1	2	1	1	2	2	2	1	2	2	1	2	7.2	7.2	7.2	40.314	361	361	0	17.101	By MS/MS	By matching
tr|A7ZMU5|A7ZMU5_ECO24	tr|A7ZMU5|A7ZMU5_ECO24	2	2	2	>tr|A7ZMU5|A7ZMU5_ECO24 Cold shock protein CspC OS=Escherichia coli O139:H28 (strain E24377A / ETEC) GN=cspC PE=4 SV=1	1	2	2	2	2	2	2	2	2	2	2	2	2	2	2	2	2	2	2	2	2	2	2	2	2	2	2	2	2	2	2	2	2	2	31.9	31.9	31.9	7.4023	69	69	0	39.146	By MS/MS	By MS/MS
tr|A7ZMX3|A7ZMX3_ECO24	tr|A7ZMX3|A7ZMX3_ECO24	7	7	7	>tr|A7ZMX3|A7ZMX3_ECO24 Phosphoribosylglycinamide formyltransferase 2 OS=Escherichia coli O139:H28 (strain E24377A / ETEC) GN=purT PE=3 SV=1	1	7	7	7	7	7	6	6	7	7	6	6	7	7	7	7	6	6	7	7	6	6	7	7	7	7	6	6	7	7	6	6	7	7	20.2	20.2	20.2	42.466	392	392	0	52.286	By MS/MS	By MS/MS
tr|A7ZMX4|A7ZMX4_ECO24	tr|A7ZMX4|A7ZMX4_ECO24	6	6	6	>tr|A7ZMX4|A7ZMX4_ECO24 2-dehydro-3-deoxyphosphogluconate aldolase/4-hydroxy-2-oxoglutarate aldolase OS=Escherichia coli O139:H28 (strain E24377A / ETEC) GN=eda PE=4 SV=1	1	6	6	6	5	6	5	6	5	5	5	6	5	5	5	6	5	6	5	5	5	6	5	5	5	6	5	6	5	5	5	6	5	5	35.2	35.2	35.2	22.284	213	213	0	80.937	By MS/MS	By MS/MS
tr|A7ZMX6|A7ZMX6_ECO24	tr|A7ZMX6|A7ZMX6_ECO24	5	5	5	>tr|A7ZMX6|A7ZMX6_ECO24 Glucose-6-phosphate 1-dehydrogenase OS=Escherichia coli O139:H28 (strain E24377A / ETEC) GN=zwf PE=3 SV=1	1	5	5	5	5	5	5	5	5	5	3	5	5	5	5	5	5	5	5	5	3	5	5	5	5	5	5	5	5	5	3	5	5	5	7.9	7.9	7.9	55.704	491	491	0	43.898	By MS/MS	By MS/MS
tr|A7ZMX8|A7ZMX8_ECO24	tr|A7ZMX8|A7ZMX8_ECO24	10	10	10	>tr|A7ZMX8|A7ZMX8_ECO24 Pyruvate kinase OS=Escherichia coli O139:H28 (strain E24377A / ETEC) GN=pykA PE=3 SV=1	1	10	10	10	7	9	9	9	9	10	7	9	8	8	7	9	9	9	9	10	7	9	8	8	7	9	9	9	9	10	7	9	8	8	21.5	21.5	21.5	51.375	480	480	0	100.8	By MS/MS	By MS/MS
tr|A7ZN45|A7ZN45_ECO24	tr|A7ZN45|A7ZN45_ECO24	9	9	9	>tr|A7ZN45|A7ZN45_ECO24 Cystine-binding periplasmic protein OS=Escherichia coli O139:H28 (strain E24377A / ETEC) GN=fliY PE=3 SV=1	1	9	9	9	7	8	7	7	8	9	9	8	9	7	7	8	7	7	8	9	9	8	9	7	7	8	7	7	8	9	9	8	9	7	34.2	34.2	34.2	28.995	266	266	0	109.59	By MS/MS	By MS/MS
tr|A7ZNK1|A7ZNK1_ECO24	tr|A7ZNK1|A7ZNK1_ECO24	9	9	9	>tr|A7ZNK1|A7ZNK1_ECO24 6-phosphogluconate dehydrogenase, decarboxylating OS=Escherichia coli O139:H28 (strain E24377A / ETEC) GN=gnd PE=3 SV=1	1	9	9	9	8	8	8	7	7	7	6	7	8	8	8	8	8	7	7	7	6	7	8	8	8	8	8	7	7	7	6	7	8	8	21.2	21.2	21.2	51.523	468	468	0	145.11	By MS/MS	By MS/MS
tr|A7ZNL3|A7ZNL3_ECO24	tr|A7ZNL3|A7ZNL3_ECO24	2	2	2	>tr|A7ZNL3|A7ZNL3_ECO24 dTDP-glucose 4,6-dehydratase OS=Escherichia coli O139:H28 (strain E24377A / ETEC) GN=rfbB2 PE=3 SV=1	1	2	2	2	2	2	1	2	2	1	1	2	1	2	2	2	1	2	2	1	1	2	1	2	2	2	1	2	2	1	1	2	1	2	8	8	8	40.545	361	361	0	12.414	By matching	By MS/MS
tr|A7ZNQ3|A7ZNQ3_ECO24	tr|A7ZNQ3|A7ZNQ3_ECO24	3	3	3	>tr|A7ZNQ3|A7ZNQ3_ECO24 Uncharacterized protein OS=Escherichia coli O139:H28 (strain E24377A / ETEC) GN=EcE24377A_2372 PE=4 SV=1	1	3	3	3	3	3	3	3	3	3	3	3	3	3	3	3	3	3	3	3	3	3	3	3	3	3	3	3	3	3	3	3	3	3	39.1	39.1	39.1	11.994	110	110	0	87.676	By MS/MS	By MS/MS
tr|A7ZNR6|A7ZNR6_ECO24	tr|A7ZNR6|A7ZNR6_ECO24	3	3	3	>tr|A7ZNR6|A7ZNR6_ECO24 Fructose-bisphosphate aldolase, class 1 OS=Escherichia coli O139:H28 (strain E24377A / ETEC) GN=fbaB PE=4 SV=1	1	3	3	3	1	2	2	2	1	1	2	3	1	2	1	2	2	2	1	1	2	3	1	2	1	2	2	2	1	1	2	3	1	2	5.7	5.7	5.7	38.109	350	350	0	21.283	By MS/MS	By MS/MS
tr|A7ZNX2|A7ZNX2_ECO24	tr|A7ZNX2|A7ZNX2_ECO24	14	14	14	>tr|A7ZNX2|A7ZNX2_ECO24 Galactose ABC transporter, periplasmic galactose-binding protein OS=Escherichia coli O139:H28 (strain E24377A / ETEC) GN=mglB PE=4 SV=1	1	14	14	14	12	13	14	12	13	13	12	11	13	13	12	13	14	12	13	13	12	11	13	13	12	13	14	12	13	13	12	11	13	13	47.9	47.9	47.9	35.712	332	332	0	323.31	By MS/MS	By MS/MS
tr|A7ZP49|A7ZP49_ECO24	tr|A7ZP49|A7ZP49_ECO24	6	6	6	>tr|A7ZP49|A7ZP49_ECO24 DNA gyrase subunit A OS=Escherichia coli O139:H28 (strain E24377A / ETEC) GN=gyrA PE=3 SV=1	1	6	6	6	5	5	5	5	5	4	5	5	6	5	5	5	5	5	5	4	5	5	6	5	5	5	5	5	5	4	5	5	6	5	8.1	8.1	8.1	96.962	875	875	0	41.97	By MS/MS	By MS/MS
tr|A7ZP54|A7ZP54_ECO24	tr|A7ZP54|A7ZP54_ECO24	6	6	6	>tr|A7ZP54|A7ZP54_ECO24 Ribonucleoside-diphosphate reductase OS=Escherichia coli O139:H28 (strain E24377A / ETEC) GN=nrdA PE=3 SV=1	1	6	6	6	6	6	4	4	4	5	6	6	6	6	6	6	4	4	4	5	6	6	6	6	6	6	4	4	4	5	6	6	6	6	8.8	8.8	8.8	85.717	761	761	0	44.341	By MS/MS	By MS/MS
tr|A7ZP55|A7ZP55_ECO24	tr|A7ZP55|A7ZP55_ECO24	2	2	2	>tr|A7ZP55|A7ZP55_ECO24 Ribonucleoside-diphosphate reductase, beta subunit OS=Escherichia coli O139:H28 (strain E24377A / ETEC) GN=nrdB PE=4 SV=1	1	2	2	2	2	2	1	0	1	1	0	1	2	1	2	2	1	0	1	1	0	1	2	1	2	2	1	0	1	1	0	1	2	1	6.9	6.9	6.9	43.501	376	376	0	12.514	By MS/MS	By matching
tr|A7ZP59|A7ZP59_ECO24	tr|A7ZP59|A7ZP59_ECO24	9	9	9	>tr|A7ZP59|A7ZP59_ECO24 Glycerophosphoryl diester phosphodiesterase OS=Escherichia coli O139:H28 (strain E24377A / ETEC) GN=glpQ PE=4 SV=1	1	9	9	9	9	9	9	9	9	9	9	9	8	9	9	9	9	9	9	9	9	9	8	9	9	9	9	9	9	9	9	9	8	9	26.3	26.3	26.3	40.856	358	358	0	258.25	By MS/MS	By MS/MS
tr|A7ZP98|A7ZP98_ECO24	tr|A7ZP98|A7ZP98_ECO24	4	4	4	>tr|A7ZP98|A7ZP98_ECO24 NADH-quinone oxidoreductase, F subunit OS=Escherichia coli O139:H28 (strain E24377A / ETEC) GN=nuoF PE=4 SV=1	1	4	4	4	4	4	4	3	4	2	2	3	2	3	4	4	4	3	4	2	2	3	2	3	4	4	4	3	4	2	2	3	2	3	11.9	11.9	11.9	49.32	445	445	0	41.295	By MS/MS	By MS/MS
tr|A7ZPB1|A7ZPB1_ECO24	tr|A7ZPB1|A7ZPB1_ECO24	2	2	2	>tr|A7ZPB1|A7ZPB1_ECO24 Acetate kinase OS=Escherichia coli O139:H28 (strain E24377A / ETEC) GN=ackA PE=3 SV=1	1	2	2	2	2	2	2	2	2	2	2	2	2	2	2	2	2	2	2	2	2	2	2	2	2	2	2	2	2	2	2	2	2	2	8	8	8	43.29	400	400	0	36.766	By MS/MS	By MS/MS
tr|A7ZPB2|A7ZPB2_ECO24	tr|A7ZPB2|A7ZPB2_ECO24	7	7	7	>tr|A7ZPB2|A7ZPB2_ECO24 Phosphate acetyltransferase OS=Escherichia coli O139:H28 (strain E24377A / ETEC) GN=EcE24377A_2591 PE=3 SV=1	1	7	7	7	6	6	6	6	7	6	6	6	6	6	6	6	6	6	7	6	6	6	6	6	6	6	6	6	7	6	6	6	6	6	10.9	10.9	10.9	77.171	714	714	0	82.437	By MS/MS	By MS/MS
tr|A7ZPB8|A7ZPB8_ECO24	tr|A7ZPB8|A7ZPB8_ECO24	2	2	2	>tr|A7ZPB8|A7ZPB8_ECO24 D-erythro-7,8-dihydroneopterin triphosphate epimerase OS=Escherichia coli O139:H28 (strain E24377A / ETEC) GN=folX PE=4 SV=1	1	2	2	2	1	1	2	1	1	2	2	2	1	2	1	1	2	1	1	2	2	2	1	2	1	1	2	1	1	2	2	2	1	2	16.7	16.7	16.7	14.082	120	120	0	11.466	By matching	By matching
tr|A7ZPC4|A7ZPC4_ECO24	tr|A7ZPC4|A7ZPC4_ECO24	3	3	3	>tr|A7ZPC4|A7ZPC4_ECO24 Histidine ABC transporter, periplasmic histidine-binding protein OS=Escherichia coli O139:H28 (strain E24377A / ETEC) GN=hisJ PE=4 SV=1	1	3	3	3	3	2	2	2	3	2	1	2	2	2	3	2	2	2	3	2	1	2	2	2	3	2	2	2	3	2	1	2	2	2	17.3	17.3	17.3	28.483	260	260	0	31.981	By MS/MS	By MS/MS
tr|A7ZPC5|A7ZPC5_ECO24	tr|A7ZPC5|A7ZPC5_ECO24	4	4	4	>tr|A7ZPC5|A7ZPC5_ECO24 Lysine-arginine-ornithine-binding periplasmic protein OS=Escherichia coli O139:H28 (strain E24377A / ETEC) GN=argT PE=3 SV=1	1	4	4	4	3	2	4	2	3	3	2	4	3	4	3	2	4	2	3	3	2	4	3	4	3	2	4	2	3	3	2	4	3	4	18.1	18.1	18.1	27.991	260	260	0	34.939	By MS/MS	By MS/MS
tr|A7ZPC7|A7ZPC7_ECO24	tr|A7ZPC7|A7ZPC7_ECO24	3	3	3	>tr|A7ZPC7|A7ZPC7_ECO24 Amidophosphoribosyltransferase OS=Escherichia coli O139:H28 (strain E24377A / ETEC) GN=purF PE=3 SV=1	1	3	3	3	3	3	2	3	3	1	3	2	2	3	3	3	2	3	3	1	3	2	2	3	3	3	2	3	3	1	3	2	2	3	7.9	7.9	7.9	56.487	505	505	0	20.663	By MS/MS	By matching
tr|A7ZPD9|A7ZPD9_ECO24	tr|A7ZPD9|A7ZPD9_ECO24	3	3	3	>tr|A7ZPD9|A7ZPD9_ECO24 3-oxoacyl-[acyl-carrier-protein] synthase 1 OS=Escherichia coli O139:H28 (strain E24377A / ETEC) GN=fabB PE=3 SV=1	1	3	3	3	3	3	3	3	3	3	2	2	3	3	3	3	3	3	3	3	2	2	3	3	3	3	3	3	3	3	2	2	3	3	7.1	7.1	7.1	42.613	406	406	0	29.176	By MS/MS	By MS/MS
tr|A7ZPE6|A7ZPE6_ECO24	tr|A7ZPE6|A7ZPE6_ECO24	2	2	2	>tr|A7ZPE6|A7ZPE6_ECO24 50S ribosomal protein L3 glutamine methyltransferase OS=Escherichia coli O139:H28 (strain E24377A / ETEC) GN=prmB PE=3 SV=1	1	2	2	2	1	1	2	1	1	1	1	1	0	1	1	1	2	1	1	1	1	1	0	1	1	1	2	1	1	1	1	1	0	1	6.1	6.1	6.1	35.015	310	310	0	10.738	By matching	By matching
tr|A7ZPL5|A7ZPL5_ECO24	tr|A7ZPL5|A7ZPL5_ECO24	6	6	6	>tr|A7ZPL5|A7ZPL5_ECO24 Cysteine synthase OS=Escherichia coli O139:H28 (strain E24377A / ETEC) GN=cysK PE=3 SV=1	1	6	6	6	6	6	4	5	6	6	6	6	6	6	6	6	4	5	6	6	6	6	6	6	6	6	4	5	6	6	6	6	6	6	25.1	25.1	25.1	34.505	323	323	0	101.69	By MS/MS	By MS/MS
tr|A7ZPL6|A7ZPL6_ECO24	tr|A7ZPL6|A7ZPL6_ECO24	2	2	2	>tr|A7ZPL6|A7ZPL6_ECO24 Phosphocarrier protein PtsH OS=Escherichia coli O139:H28 (strain E24377A / ETEC) GN=ptsH PE=4 SV=1	1	2	2	2	1	2	2	1	2	2	2	1	1	2	1	2	2	1	2	2	2	1	1	2	1	2	2	1	2	2	2	1	1	2	20	20	20	9.1193	85	85	0	15.047	By matching	By matching
tr|A7ZPL7|A7ZPL7_ECO24	tr|A7ZPL7|A7ZPL7_ECO24	9	9	9	>tr|A7ZPL7|A7ZPL7_ECO24 Phosphoenolpyruvate-protein phosphotransferase OS=Escherichia coli O139:H28 (strain E24377A / ETEC) GN=ptsI PE=3 SV=1	1	9	9	9	6	8	9	5	6	7	7	7	9	6	6	8	9	5	6	7	7	7	9	6	6	8	9	5	6	7	7	7	9	6	16.2	16.2	16.2	63.533	575	575	0	212.85	By MS/MS	By MS/MS
tr|A7ZPL8|A7ZPL8_ECO24	tr|A7ZPL8|A7ZPL8_ECO24	4	4	4	>tr|A7ZPL8|A7ZPL8_ECO24 PTS system, glucose-specific IIA component OS=Escherichia coli O139:H28 (strain E24377A / ETEC) GN=crr PE=4 SV=1	1	4	4	4	4	4	3	4	4	4	4	4	4	4	4	4	3	4	4	4	4	4	4	4	4	4	3	4	4	4	4	4	4	4	32	32	32	18.251	169	169	0	102.19	By MS/MS	By MS/MS
tr|A7ZPM5|A7ZPM5_ECO24	tr|A7ZPM5|A7ZPM5_ECO24	2	2	2	>tr|A7ZPM5|A7ZPM5_ECO24 Sulfate/thiosulfate ABC transporter, periplasmic sulfate/thiosulfate-binding protein OS=Escherichia coli O139:H28 (strain E24377A / ETEC) GN=cysP PE=4 SV=1	1	2	2	2	2	2	2	2	2	1	2	2	1	2	2	2	2	2	2	1	2	2	1	2	2	2	2	2	2	1	2	2	1	2	5.6	5.6	5.6	37.614	338	338	0	11.555	By MS/MS	By matching
tr|A7ZPM6|A7ZPM6_ECO24	tr|A7ZPM6|A7ZPM6_ECO24	3	3	3	>tr|A7ZPM6|A7ZPM6_ECO24 Oxidoreductase UcpA OS=Escherichia coli O139:H28 (strain E24377A / ETEC) GN=ucpA PE=4 SV=1	1	3	3	3	1	1	3	3	2	2	2	2	1	2	1	1	3	3	2	2	2	2	1	2	1	1	3	3	2	2	2	2	1	2	13.7	13.7	13.7	27.85	263	263	0	17.824	By MS/MS	By MS/MS
tr|A7ZPQ5|A7ZPQ5_ECO24	tr|A7ZPQ5|A7ZPQ5_ECO24	12	12	12	>tr|A7ZPQ5|A7ZPQ5_ECO24 Malate dehydrogenase (Oxaloacetate-decarboxylating) (NADP(+)) OS=Escherichia coli O139:H28 (strain E24377A / ETEC) GN=maeB PE=3 SV=1	1	12	12	12	11	11	10	11	12	11	11	12	11	11	11	11	10	11	12	11	11	12	11	11	11	11	10	11	12	11	11	12	11	11	18.7	18.7	18.7	82.398	759	759	0	146.49	By MS/MS	By MS/MS
tr|A7ZPQ6|A7ZPQ6_ECO24	tr|A7ZPQ6|A7ZPQ6_ECO24	10	10	10	>tr|A7ZPQ6|A7ZPQ6_ECO24 Transaldolase OS=Escherichia coli O139:H28 (strain E24377A / ETEC) GN=tal1 PE=3 SV=1	1	10	10	10	10	10	10	10	10	10	10	9	10	8	10	10	10	10	10	10	10	9	10	8	10	10	10	10	10	10	10	9	10	8	33.9	33.9	33.9	35.658	316	316	0	164.76	By MS/MS	By MS/MS
tr|A7ZPQ7|A7ZPQ7_ECO24	tr|A7ZPQ7|A7ZPQ7_ECO24	14	14	13	>tr|A7ZPQ7|A7ZPQ7_ECO24 Transketolase OS=Escherichia coli O139:H28 (strain E24377A / ETEC) GN=tktB PE=3 SV=1	1	14	14	13	11	12	14	13	13	11	13	13	11	11	11	12	14	13	13	11	13	13	11	11	10	11	13	12	12	10	12	12	10	10	22.8	22.8	21.4	73.041	667	667	0	243.43	By MS/MS	By MS/MS
tr|A7ZPS6|A7ZPS6_ECO24	tr|A7ZPS6|A7ZPS6_ECO24	2	2	2	>tr|A7ZPS6|A7ZPS6_ECO24 Peroxiredoxin OS=Escherichia coli O139:H28 (strain E24377A / ETEC) GN=bcp PE=4 SV=1	1	2	2	2	2	2	2	2	2	2	2	2	2	2	2	2	2	2	2	2	2	2	2	2	2	2	2	2	2	2	2	2	2	2	18.6	18.6	18.6	17.634	156	156	0	43.015	By MS/MS	By MS/MS
tr|A7ZPV2|A7ZPV2_ECO24	tr|A7ZPV2|A7ZPV2_ECO24	2	2	2	>tr|A7ZPV2|A7ZPV2_ECO24 Inosine-5-monophosphate dehydrogenase OS=Escherichia coli O139:H28 (strain E24377A / ETEC) GN=guaB PE=3 SV=1	1	2	2	2	1	1	2	2	2	2	2	2	2	1	1	1	2	2	2	2	2	2	2	1	1	1	2	2	2	2	2	2	2	1	5.3	5.3	5.3	52.022	488	488	0	14.759	By MS/MS	By MS/MS
tr|A7ZPW4|A7ZPW4_ECO24	tr|A7ZPW4|A7ZPW4_ECO24	2	2	2	>tr|A7ZPW4|A7ZPW4_ECO24 Sulfurtransferase OS=Escherichia coli O139:H28 (strain E24377A / ETEC) GN=sseA PE=4 SV=1	1	2	2	2	1	1	2	0	2	2	1	1	2	0	1	1	2	0	2	2	1	1	2	0	1	1	2	0	2	2	1	1	2	0	7.8	7.8	7.8	30.811	281	281	0	12.63	By matching	By matching
tr|A7ZPX3|A7ZPX3_ECO24	tr|A7ZPX3|A7ZPX3_ECO24	2	2	2	>tr|A7ZPX3|A7ZPX3_ECO24 Iron-sulfur cluster assembly scaffold protein IscU OS=Escherichia coli O139:H28 (strain E24377A / ETEC) GN=iscU PE=3 SV=1	1	2	2	2	2	2	1	2	2	2	2	2	2	2	2	2	1	2	2	2	2	2	2	2	2	2	1	2	2	2	2	2	2	2	15.6	15.6	15.6	13.848	128	128	0	19.242	By MS/MS	By MS/MS
tr|A7ZPX6|A7ZPX6_ECO24	tr|A7ZPX6|A7ZPX6_ECO24	3	3	3	>tr|A7ZPX6|A7ZPX6_ECO24 tRNA (cytidine/uridine-2-O-)-methyltransferase TrmJ OS=Escherichia coli O139:H28 (strain E24377A / ETEC) GN=trmJ PE=4 SV=1	1	3	3	3	1	1	2	3	3	2	2	2	3	2	1	1	2	3	3	2	2	2	3	2	1	1	2	3	3	2	2	2	3	2	15.1	15.1	15.1	26.919	245	245	0	20.217	By MS/MS	By MS/MS
tr|A7ZQ00|A7ZQ00_ECO24	tr|A7ZQ00|A7ZQ00_ECO24	11	11	11	>tr|A7ZQ00|A7ZQ00_ECO24 Phosphoribosylformylglycinamidine synthase OS=Escherichia coli O139:H28 (strain E24377A / ETEC) GN=purL PE=3 SV=1	1	11	11	11	6	6	7	7	6	9	5	7	6	5	6	6	7	7	6	9	5	7	6	5	6	6	7	7	6	9	5	7	6	5	10.3	10.3	10.3	141.43	1295	1295	0	104.31	By MS/MS	By MS/MS
tr|A7ZQ08|A7ZQ08_ECO24	tr|A7ZQ08|A7ZQ08_ECO24	2	2	2	>tr|A7ZQ08|A7ZQ08_ECO24 Pyridoxine 5-phosphate synthase OS=Escherichia coli O139:H28 (strain E24377A / ETEC) GN=pdxJ PE=3 SV=1	1	2	2	2	1	2	1	1	1	2	1	1	2	1	1	2	1	1	1	2	1	1	2	1	1	2	1	1	1	2	1	1	2	1	9.9	9.9	9.9	26.384	243	243	0	36.742	By MS/MS	By MS/MS
tr|A7ZQ15|A7ZQ15_ECO24	tr|A7ZQ15|A7ZQ15_ECO24	2	2	2	>tr|A7ZQ15|A7ZQ15_ECO24 Sigma-E factor regulatory protein RseB OS=Escherichia coli O139:H28 (strain E24377A / ETEC) GN=rseB PE=4 SV=1	1	2	2	2	2	1	1	1	1	1	1	1	1	1	2	1	1	1	1	1	1	1	1	1	2	1	1	1	1	1	1	1	1	1	8.8	8.8	8.8	35.749	318	318	0	11.963	By MS/MS	By MS/MS
tr|A7ZQ30|A7ZQ30_ECO24	tr|A7ZQ30|A7ZQ30_ECO24	2	2	2	>tr|A7ZQ30|A7ZQ30_ECO24 CDP-diacylglycerol--serine O-phosphatidyltransferase OS=Escherichia coli O139:H28 (strain E24377A / ETEC) GN=pssA PE=3 SV=1	1	2	2	2	2	2	2	2	1	1	1	2	2	2	2	2	2	2	1	1	1	2	2	2	2	2	2	2	1	1	1	2	2	2	4.4	4.4	4.4	52.801	451	451	0	11.747	By MS/MS	By MS/MS
tr|A7ZQ34|A7ZQ34_ECO24	tr|A7ZQ34|A7ZQ34_ECO24	23	23	23	>tr|A7ZQ34|A7ZQ34_ECO24 Chaperone protein ClpB OS=Escherichia coli O139:H28 (strain E24377A / ETEC) GN=clpB PE=3 SV=1	1	23	23	23	20	21	22	22	23	21	20	21	20	21	20	21	22	22	23	21	20	21	20	21	20	21	22	22	23	21	20	21	20	21	34.3	34.3	34.3	95.584	857	857	0	323.31	By MS/MS	By MS/MS
tr|A7ZQ38|A7ZQ38_ECO24	tr|A7ZQ38|A7ZQ38_ECO24	2	2	2	>tr|A7ZQ38|A7ZQ38_ECO24 Ribosomal subunit interface protein OS=Escherichia coli O139:H28 (strain E24377A / ETEC) GN=EcE24377A_2882 PE=4 SV=1	1	2	2	2	2	2	2	2	2	2	1	2	1	2	2	2	2	2	2	2	1	2	1	2	2	2	2	2	2	2	1	2	1	2	20.4	20.4	20.4	12.784	113	113	0	15.752	By MS/MS	By MS/MS
tr|A7ZQ39|A7ZQ39_ECO24	tr|A7ZQ39|A7ZQ39_ECO24	2	2	2	>tr|A7ZQ39|A7ZQ39_ECO24 Chorismate mutase/prephenate dehydratase OS=Escherichia coli O139:H28 (strain E24377A / ETEC) GN=pheA PE=4 SV=1	1	2	2	2	2	2	2	2	2	2	2	2	2	2	2	2	2	2	2	2	2	2	2	2	2	2	2	2	2	2	2	2	2	2	5.4	5.4	5.4	43.083	386	386	0	19.394	By MS/MS	By MS/MS
tr|A7ZQ92|A7ZQ92_ECO24	tr|A7ZQ92|A7ZQ92_ECO24	8	8	8	>tr|A7ZQ92|A7ZQ92_ECO24 Succinate-semialdehyde dehydrogenase (NAD(P)(+)) OS=Escherichia coli O139:H28 (strain E24377A / ETEC) GN=gabD PE=3 SV=1	1	8	8	8	5	6	5	6	6	7	6	6	6	6	5	6	5	6	6	7	6	6	6	6	5	6	5	6	6	7	6	6	6	6	15.1	15.1	15.1	51.804	482	482	0	62.559	By MS/MS	By MS/MS
tr|A7ZQ93|A7ZQ93_ECO24	tr|A7ZQ93|A7ZQ93_ECO24	8	8	8	>tr|A7ZQ93|A7ZQ93_ECO24 4-aminobutyrate transaminase OS=Escherichia coli O139:H28 (strain E24377A / ETEC) GN=gabT2 PE=3 SV=1	1	8	8	8	6	5	7	7	5	5	6	7	5	6	6	5	7	7	5	5	6	7	5	6	6	5	7	7	5	5	6	7	5	6	21.8	21.8	21.8	45.731	426	426	0	305.96	By MS/MS	By MS/MS
tr|A7ZQV0|A7ZQV0_ECO24	tr|A7ZQV0|A7ZQV0_ECO24	8	8	8	>tr|A7ZQV0|A7ZQV0_ECO24 2-deoxy-D-gluconate 3-dehydrogenase OS=Escherichia coli O139:H28 (strain E24377A / ETEC) GN=kduD PE=3 SV=1	1	8	8	8	7	7	8	8	8	8	6	6	6	6	7	7	8	8	8	8	6	6	6	6	7	7	8	8	8	8	6	6	6	6	28.5	28.5	28.5	27.041	253	253	0	112.79	By MS/MS	By MS/MS
tr|A7ZQZ9|A7ZQZ9_ECO24	tr|A7ZQZ9|A7ZQZ9_ECO24	7	5	5	>tr|A7ZQZ9|A7ZQZ9_ECO24 Lysine--tRNA ligase OS=Escherichia coli O139:H28 (strain E24377A / ETEC) GN=lysS1 PE=3 SV=1	1	7	5	5	7	6	6	6	7	5	7	7	6	5	5	4	4	4	5	3	5	5	4	3	5	4	4	4	5	3	5	5	4	3	13.9	11.5	11.5	57.617	505	505	0	36.153	By MS/MS	By MS/MS
tr|A7ZR18|A7ZR18_ECO24	tr|A7ZR18|A7ZR18_ECO24	3	3	3	>tr|A7ZR18|A7ZR18_ECO24 Xaa-Pro aminopeptidase OS=Escherichia coli O139:H28 (strain E24377A / ETEC) GN=pepP PE=4 SV=1	1	3	3	3	2	1	1	2	2	2	2	3	2	2	2	1	1	2	2	2	2	3	2	2	2	1	1	2	2	2	2	3	2	2	7	7	7	49.803	441	441	0	26.604	By MS/MS	By MS/MS
tr|A7ZR22|A7ZR22_ECO24	tr|A7ZR22|A7ZR22_ECO24	2	2	2	>tr|A7ZR22|A7ZR22_ECO24 Phosphoglycerate dehydrogenase OS=Escherichia coli O139:H28 (strain E24377A / ETEC) GN=serA PE=4 SV=1	1	2	2	2	2	2	2	1	2	1	2	2	2	1	2	2	2	1	2	1	2	2	2	1	2	2	2	1	2	1	2	2	2	1	6.3	6.3	6.3	44.175	410	410	0	11.69	By MS/MS	By MS/MS
tr|A7ZR33|A7ZR33_ECO24	tr|A7ZR33|A7ZR33_ECO24	5	5	5	>tr|A7ZR33|A7ZR33_ECO24 Fructose-bisphosphate aldolase OS=Escherichia coli O139:H28 (strain E24377A / ETEC) GN=fbaA PE=4 SV=1	1	5	5	5	4	4	5	5	5	4	4	5	3	4	4	4	5	5	5	4	4	5	3	4	4	4	5	5	5	4	4	5	3	4	20.9	20.9	20.9	39.147	359	359	0	168.93	By MS/MS	By MS/MS
tr|A7ZR49|A7ZR49_ECO24	tr|A7ZR49|A7ZR49_ECO24	11	10	10	>tr|A7ZR49|A7ZR49_ECO24 Transketolase OS=Escherichia coli O139:H28 (strain E24377A / ETEC) GN=tkt PE=3 SV=1	1	11	10	10	11	11	11	10	11	11	9	11	11	10	10	10	10	9	10	10	8	10	10	9	10	10	10	9	10	10	8	10	10	9	20.1	18.7	18.7	72.225	663	663	0	109.9	By MS/MS	By MS/MS
tr|A7ZR61|A7ZR61_ECO24	tr|A7ZR61|A7ZR61_ECO24	2	2	2	>tr|A7ZR61|A7ZR61_ECO24 Biosynthetic arginine decarboxylase OS=Escherichia coli O139:H28 (strain E24377A / ETEC) GN=speA PE=3 SV=1	1	2	2	2	2	2	2	2	2	2	2	2	2	2	2	2	2	2	2	2	2	2	2	2	2	2	2	2	2	2	2	2	2	2	3.5	3.5	3.5	73.886	658	658	0	24.925	By MS/MS	By MS/MS
tr|A7ZR70|A7ZR70_ECO24	tr|A7ZR70|A7ZR70_ECO24	2	2	2	>tr|A7ZR70|A7ZR70_ECO24 Glutathione synthetase OS=Escherichia coli O139:H28 (strain E24377A / ETEC) GN=gshB PE=3 SV=1	1	2	2	2	2	2	1	2	1	2	2	2	2	2	2	2	1	2	1	2	2	2	2	2	2	2	1	2	1	2	2	2	2	2	7.9	7.9	7.9	35.56	316	316	0	12.883	By MS/MS	By MS/MS
tr|A7ZR81|A7ZR81_ECO24	tr|A7ZR81|A7ZR81_ECO24	6	6	6	>tr|A7ZR81|A7ZR81_ECO24 L-asparaginase 2 OS=Escherichia coli O139:H28 (strain E24377A / ETEC) GN=ansB PE=3 SV=1	1	6	6	6	5	6	5	6	6	4	5	5	5	6	5	6	5	6	6	4	5	5	5	6	5	6	5	6	6	4	5	5	5	6	19.8	19.8	19.8	36.821	348	348	0	113.93	By MS/MS	By MS/MS
tr|A7ZRK3|A7ZRK3_ECO24	tr|A7ZRK3|A7ZRK3_ECO24	13	13	13	>tr|A7ZRK3|A7ZRK3_ECO24 Malate synthase G OS=Escherichia coli O139:H28 (strain E24377A / ETEC) GN=glcB PE=3 SV=1	1	13	13	13	12	11	11	10	11	10	10	12	11	10	12	11	11	10	11	10	10	12	11	10	12	11	11	10	11	10	10	12	11	10	21.6	21.6	21.6	80.518	723	723	0	166.64	By MS/MS	By MS/MS
tr|A7ZRM4|A7ZRM4_ECO24	tr|A7ZRM4|A7ZRM4_ECO24	4	4	4	>tr|A7ZRM4|A7ZRM4_ECO24 Glutathione S-transferase OS=Escherichia coli O139:H28 (strain E24377A / ETEC) GN=EcE24377A_3456 PE=4 SV=1	1	4	4	4	4	3	3	4	4	3	4	4	4	3	4	3	3	4	4	3	4	4	4	3	4	3	3	4	4	3	4	4	4	3	19.8	19.8	19.8	32.422	288	288	0	60.665	By MS/MS	By MS/MS
tr|A7ZRN8|A7ZRN8_ECO24	tr|A7ZRN8|A7ZRN8_ECO24	7	7	7	>tr|A7ZRN8|A7ZRN8_ECO24 Oxidoreductase, aldo/keto reductase family OS=Escherichia coli O139:H28 (strain E24377A / ETEC) GN=EcE24377A_3470 PE=4 SV=1	1	7	7	7	6	7	6	6	7	6	6	7	7	6	6	7	6	6	7	6	6	7	7	6	6	7	6	6	7	6	6	7	7	6	23.4	23.4	23.4	38.814	346	346	0	78.963	By MS/MS	By MS/MS
tr|A7ZRP0|A7ZRP0_ECO24	tr|A7ZRP0|A7ZRP0_ECO24	3	3	3	>tr|A7ZRP0|A7ZRP0_ECO24 Oxidoreductase, short chain dehydrogenase/reductase family OS=Escherichia coli O139:H28 (strain E24377A / ETEC) GN=EcE24377A_3472 PE=3 SV=1	1	3	3	3	2	2	3	3	3	2	2	2	2	2	2	2	3	3	3	2	2	2	2	2	2	2	3	3	3	2	2	2	2	2	10.9	10.9	10.9	31.488	294	294	0	18.14	By MS/MS	By MS/MS
tr|A7ZRP8|A7ZRP8_ECO24	tr|A7ZRP8|A7ZRP8_ECO24	7	7	7	>tr|A7ZRP8|A7ZRP8_ECO24 2,5-didehydrogluconate reductase A OS=Escherichia coli O139:H28 (strain E24377A / ETEC) GN=dkgA PE=4 SV=1	1	7	7	7	7	7	7	6	6	5	7	5	5	7	7	7	7	6	6	5	7	5	5	7	7	7	7	6	6	5	7	5	5	7	23.3	23.3	23.3	31.109	275	275	0	61.628	By MS/MS	By MS/MS
tr|A7ZRQ7|A7ZRQ7_ECO24	tr|A7ZRQ7|A7ZRQ7_ECO24	3	3	3	>tr|A7ZRQ7|A7ZRQ7_ECO24 Uncharacterized protein OS=Escherichia coli O139:H28 (strain E24377A / ETEC) GN=EcE24377A_3489 PE=4 SV=1	1	3	3	3	3	3	3	2	2	3	3	2	3	3	3	3	3	2	2	3	3	2	3	3	3	3	3	2	2	3	3	2	3	3	23.8	23.8	23.8	14.011	130	130	0	26.496	By MS/MS	By MS/MS
tr|A7ZRU9|A7ZRU9_ECO24	tr|A7ZRU9|A7ZRU9_ECO24	4	4	4	>tr|A7ZRU9|A7ZRU9_ECO24 RNA polymerase sigma factor RpoD OS=Escherichia coli O139:H28 (strain E24377A / ETEC) GN=rpoD PE=3 SV=1	1	4	4	4	4	4	2	3	4	4	4	4	4	2	4	4	2	3	4	4	4	4	4	2	4	4	2	3	4	4	4	4	4	2	6.9	6.9	6.9	70.206	613	613	0	26.488	By MS/MS	By MS/MS
tr|A7ZRY7|A7ZRY7_ECO24	tr|A7ZRY7|A7ZRY7_ECO24	3	3	3	>tr|A7ZRY7|A7ZRY7_ECO24 Uncharacterized protein OS=Escherichia coli O139:H28 (strain E24377A / ETEC) GN=EcE24377A_3571 PE=4 SV=1	1	3	3	3	2	2	3	2	1	2	1	1	2	1	2	2	3	2	1	2	1	1	2	1	2	2	3	2	1	2	1	1	2	1	35.6	35.6	35.6	11.051	101	101	0	16.922	By MS/MS	By MS/MS
tr|A7ZRZ1|A7ZRZ1_ECO24	tr|A7ZRZ1|A7ZRZ1_ECO24	2	2	2	>tr|A7ZRZ1|A7ZRZ1_ECO24 Uncharacterized protein OS=Escherichia coli O139:H28 (strain E24377A / ETEC) GN=EcE24377A_3575 PE=4 SV=1	1	2	2	2	1	2	2	2	1	1	2	1	0	1	1	2	2	2	1	1	2	1	0	1	1	2	2	2	1	1	2	1	0	1	6.7	6.7	6.7	37.422	328	328	0	12.114	By MS/MS	By matching
tr|A7ZS17|A7ZS17_ECO24	tr|A7ZS17|A7ZS17_ECO24	3	3	3	>tr|A7ZS17|A7ZS17_ECO24 2-hydroxy-3-oxopropionate reductase OS=Escherichia coli O139:H28 (strain E24377A / ETEC) GN=garR PE=4 SV=1	1	3	3	3	3	3	3	3	2	3	3	3	3	3	3	3	3	3	2	3	3	3	3	3	3	3	3	3	2	3	3	3	3	3	15	15	15	30.427	294	294	0	23.332	By MS/MS	By MS/MS
tr|A7ZS67|A7ZS67_ECO24	tr|A7ZS67|A7ZS67_ECO24	5	5	5	>tr|A7ZS67|A7ZS67_ECO24 Transcription termination/antitermination protein NusA OS=Escherichia coli O139:H28 (strain E24377A / ETEC) GN=nusA PE=3 SV=1	1	5	5	5	4	4	4	2	2	5	4	4	4	4	4	4	4	2	2	5	4	4	4	4	4	4	4	2	2	5	4	4	4	4	11.3	11.3	11.3	54.87	495	495	0	36.448	By MS/MS	By MS/MS
tr|A7ZS77|A7ZS77_ECO24	tr|A7ZS77|A7ZS77_ECO24	3	3	3	>tr|A7ZS77|A7ZS77_ECO24 Transcription elongation factor GreA OS=Escherichia coli O139:H28 (strain E24377A / ETEC) GN=greA PE=3 SV=1	1	3	3	3	2	2	3	2	2	2	2	2	3	2	2	2	3	2	2	2	2	2	3	2	2	2	3	2	2	2	2	2	3	2	20.9	20.9	20.9	17.641	158	158	0	25.951	By MS/MS	By MS/MS
tr|A7ZS91|A7ZS91_ECO24	tr|A7ZS91|A7ZS91_ECO24	4	4	4	>tr|A7ZS91|A7ZS91_ECO24 Toluene tolerance protein Ttg2D OS=Escherichia coli O139:H28 (strain E24377A / ETEC) GN=ttg2D PE=4 SV=1	1	4	4	4	1	1	3	2	2	4	2	1	2	2	1	1	3	2	2	4	2	1	2	2	1	1	3	2	2	4	2	1	2	2	21.8	21.8	21.8	23.962	211	211	0	33.504	By MS/MS	By MS/MS
tr|A7ZSB1|A7ZSB1_ECO24	tr|A7ZSB1|A7ZSB1_ECO24	3	3	3	>tr|A7ZSB1|A7ZSB1_ECO24 Glutamate synthase (NADPH), large subunit OS=Escherichia coli O139:H28 (strain E24377A / ETEC) GN=gltB PE=4 SV=1	1	3	3	3	3	3	2	3	3	3	3	3	2	2	3	3	2	3	3	3	3	3	2	2	3	3	2	3	3	3	3	3	2	2	2.4	2.4	2.4	163.31	1486	1486	0	17.797	By MS/MS	By matching
tr|A7ZSC3|A7ZSC3_ECO24	tr|A7ZSC3|A7ZSC3_ECO24	4	4	4	>tr|A7ZSC3|A7ZSC3_ECO24 Stringent starvation protein A OS=Escherichia coli O139:H28 (strain E24377A / ETEC) GN=sspA PE=4 SV=1	1	4	4	4	4	4	4	4	4	4	4	4	4	4	4	4	4	4	4	4	4	4	4	4	4	4	4	4	4	4	4	4	4	4	23.6	23.6	23.6	24.305	212	212	0	34.481	By MS/MS	By MS/MS
tr|A7ZSE8|A7ZSE8_ECO24	tr|A7ZSE8|A7ZSE8_ECO24	4	4	4	>tr|A7ZSE8|A7ZSE8_ECO24 Quinone oxidoreductase, YhdH family OS=Escherichia coli O139:H28 (strain E24377A / ETEC) GN=EcE24377A_3737 PE=4 SV=1	1	4	4	4	4	4	3	3	4	4	4	4	4	4	4	4	3	3	4	4	4	4	4	4	4	4	3	3	4	4	4	4	4	4	15.4	15.4	15.4	34.737	324	324	0	48.075	By MS/MS	By MS/MS
tr|A7ZSE9|A7ZSE9_ECO24	tr|A7ZSE9|A7ZSE9_ECO24	2	2	2	>tr|A7ZSE9|A7ZSE9_ECO24 Acetyl-CoA carboxylase, biotin carboxyl carrier protein OS=Escherichia coli O139:H28 (strain E24377A / ETEC) GN=accB PE=4 SV=1	1	2	2	2	2	2	2	1	1	2	2	2	1	2	2	2	2	1	1	2	2	2	1	2	2	2	2	1	1	2	2	2	1	2	10.9	10.9	10.9	16.687	156	156	0	14.996	By MS/MS	By MS/MS
tr|A7ZSF0|A7ZSF0_ECO24	tr|A7ZSF0|A7ZSF0_ECO24	4	4	4	>tr|A7ZSF0|A7ZSF0_ECO24 Acetyl-CoA carboxylase, biotin carboxylase OS=Escherichia coli O139:H28 (strain E24377A / ETEC) GN=accC PE=4 SV=1	1	4	4	4	4	4	4	4	4	3	4	4	3	4	4	4	4	4	4	3	4	4	3	4	4	4	4	4	4	3	4	4	3	4	10	10	10	49.32	449	449	0	29.454	By MS/MS	By MS/MS
tr|A7ZSI7|A7ZSI7_ECO24	tr|A7ZSI7|A7ZSI7_ECO24	6	6	6	>tr|A7ZSI7|A7ZSI7_ECO24 30S ribosomal protein S13 OS=Escherichia coli O139:H28 (strain E24377A / ETEC) GN=rpsM PE=3 SV=1	1	6	6	6	6	6	6	6	6	6	6	6	6	6	6	6	6	6	6	6	6	6	6	6	6	6	6	6	6	6	6	6	6	6	53.4	53.4	53.4	13.099	118	118	0	86.787	By MS/MS	By MS/MS
tr|A7ZSM2|A7ZSM2_ECO24	tr|A7ZSM2|A7ZSM2_ECO24	6	6	6	>tr|A7ZSM2|A7ZSM2_ECO24 Peptidyl-prolyl cis-trans isomerase OS=Escherichia coli O139:H28 (strain E24377A / ETEC) GN=fkpA PE=4 SV=1	1	6	6	6	6	6	5	6	6	6	6	6	6	5	6	6	5	6	6	6	6	6	6	5	6	6	5	6	6	6	6	6	6	5	25.2	25.2	25.2	28.912	270	270	0	53.502	By MS/MS	By MS/MS
tr|A7ZSN3|A7ZSN3_ECO24	tr|A7ZSN3|A7ZSN3_ECO24	6	6	6	>tr|A7ZSN3|A7ZSN3_ECO24 Catabolite gene activator OS=Escherichia coli O139:H28 (strain E24377A / ETEC) GN=crp PE=4 SV=1	1	6	6	6	5	5	5	5	5	5	6	6	6	6	5	5	5	5	5	5	6	6	6	6	5	5	5	5	5	5	6	6	6	6	32.9	32.9	32.9	23.656	210	210	0	53.689	By MS/MS	By MS/MS
tr|A7ZSQ9|A7ZSQ9_ECO24	tr|A7ZSQ9|A7ZSQ9_ECO24	4	4	4	>tr|A7ZSQ9|A7ZSQ9_ECO24 Tryptophan--tRNA ligase OS=Escherichia coli O139:H28 (strain E24377A / ETEC) GN=trpS PE=3 SV=1	1	4	4	4	3	3	2	3	3	3	3	3	4	3	3	3	2	3	3	3	3	3	4	3	3	3	2	3	3	3	3	3	4	3	12.6	12.6	12.6	37.481	334	334	0	46.528	By MS/MS	By MS/MS
tr|A7ZSW6|A7ZSW6_ECO24	tr|A7ZSW6|A7ZSW6_ECO24	3	3	3	>tr|A7ZSW6|A7ZSW6_ECO24 Aspartate-semialdehyde dehydrogenase OS=Escherichia coli O139:H28 (strain E24377A / ETEC) GN=asd PE=3 SV=1	1	3	3	3	3	3	3	3	3	2	3	3	3	2	3	3	3	3	3	2	3	3	3	2	3	3	3	3	3	2	3	3	3	2	11.7	11.7	11.7	40.017	367	367	0	39.931	By MS/MS	By MS/MS
tr|A7ZSY0|A7ZSY0_ECO24	tr|A7ZSY0|A7ZSY0_ECO24	2	2	2	>tr|A7ZSY0|A7ZSY0_ECO24 Uncharacterized protein OS=Escherichia coli O139:H28 (strain E24377A / ETEC) GN=EcE24377A_3927 PE=4 SV=1	1	2	2	2	1	1	2	1	1	1	1	1	2	1	1	1	2	1	1	1	1	1	2	1	1	1	2	1	1	1	1	1	2	1	24	24	24	16.624	146	146	0	14.498	By MS/MS	By MS/MS
tr|A7ZSY5|A7ZSY5_ECO24	tr|A7ZSY5|A7ZSY5_ECO24	3	3	3	>tr|A7ZSY5|A7ZSY5_ECO24 Glycerol-3-phosphate-binding periplasmic protein OS=Escherichia coli O139:H28 (strain E24377A / ETEC) GN=ugpB PE=4 SV=1	1	3	3	3	2	2	3	2	2	2	2	2	2	2	2	2	3	2	2	2	2	2	2	2	2	2	3	2	2	2	2	2	2	2	9.4	9.4	9.4	48.464	438	438	0	33.469	By MS/MS	By MS/MS
tr|A7ZT00|A7ZT00_ECO24	tr|A7ZT00|A7ZT00_ECO24	2	2	2	>tr|A7ZT00|A7ZT00_ECO24 Signal recognition particle receptor FtsY OS=Escherichia coli O139:H28 (strain E24377A / ETEC) GN=ftsY PE=3 SV=1	1	2	2	2	2	2	2	2	1	2	2	2	2	1	2	2	2	2	1	2	2	2	2	1	2	2	2	2	1	2	2	2	2	1	4.2	4.2	4.2	54.53	497	497	0	19.887	By MS/MS	By MS/MS
tr|A7ZT34|A7ZT34_ECO24	tr|A7ZT34|A7ZT34_ECO24	8	8	8	>tr|A7ZT34|A7ZT34_ECO24 Oligopeptidase A OS=Escherichia coli O139:H28 (strain E24377A / ETEC) GN=prlC PE=3 SV=1	1	8	8	8	5	6	8	5	7	7	6	7	7	6	5	6	8	5	7	7	6	7	7	6	5	6	8	5	7	7	6	7	7	6	12.9	12.9	12.9	77.124	680	680	0	58.946	By MS/MS	By MS/MS
tr|A7ZT36|A7ZT36_ECO24	tr|A7ZT36|A7ZT36_ECO24	3	3	3	>tr|A7ZT36|A7ZT36_ECO24 Glutathione-disulfide reductase OS=Escherichia coli O139:H28 (strain E24377A / ETEC) GN=gor PE=4 SV=1	1	3	3	3	3	3	3	2	2	3	2	2	3	2	3	3	3	2	2	3	2	2	3	2	3	3	3	2	2	3	2	2	3	2	8.9	8.9	8.9	48.742	450	450	0	31.119	By MS/MS	By MS/MS
tr|A7ZT49|A7ZT49_ECO24	tr|A7ZT49|A7ZT49_ECO24	3	3	3	>tr|A7ZT49|A7ZT49_ECO24 Acid stress chaperone HdeB OS=Escherichia coli O139:H28 (strain E24377A / ETEC) GN=hdeB PE=3 SV=1	1	3	3	3	3	3	3	3	2	3	3	3	3	3	3	3	3	3	2	3	3	3	3	3	3	3	3	3	2	3	3	3	3	3	34.8	34.8	34.8	12.522	112	112	0	236.44	By MS/MS	By MS/MS
tr|A7ZT59|A7ZT59_ECO24	tr|A7ZT59|A7ZT59_ECO24	16	16	1	>tr|A7ZT59|A7ZT59_ECO24 Glutamate decarboxylase OS=Escherichia coli O139:H28 (strain E24377A / ETEC) GN=gadA PE=3 SV=1	1	16	16	1	14	16	15	16	16	16	14	14	13	14	14	16	15	16	16	16	14	14	13	14	1	1	1	1	1	1	1	1	1	1	44.4	44.4	1.9	52.685	466	466	0	254	By MS/MS	By MS/MS
tr|A7ZT67|A7ZT67_ECO24	tr|A7ZT67|A7ZT67_ECO24	3	3	3	>tr|A7ZT67|A7ZT67_ECO24 2-dehydro-3-deoxygluconokinase OS=Escherichia coli O139:H28 (strain E24377A / ETEC) GN=kdgK PE=4 SV=1	1	3	3	3	3	3	3	3	3	3	3	3	3	3	3	3	3	3	3	3	3	3	3	3	3	3	3	3	3	3	3	3	3	3	12	12	12	33.961	309	309	0	52.227	By MS/MS	By MS/MS
tr|A7ZT89|A7ZT89_ECO24	tr|A7ZT89|A7ZT89_ECO24	4	4	4	>tr|A7ZT89|A7ZT89_ECO24 Dipeptide ABC transporter, periplasmic dipeptide-binding protein OS=Escherichia coli O139:H28 (strain E24377A / ETEC) GN=dppA PE=4 SV=1	1	4	4	4	4	4	2	4	3	4	3	4	4	4	4	4	2	4	3	4	3	4	4	4	4	4	2	4	3	4	3	4	4	4	7.3	7.3	7.3	60.293	535	535	0	34.542	By MS/MS	By MS/MS
tr|A7ZTD6|A7ZTD6_ECO24	tr|A7ZTD6|A7ZTD6_ECO24	8	8	8	>tr|A7ZTD6|A7ZTD6_ECO24 Aldehyde dehydrogenase B OS=Escherichia coli O139:H28 (strain E24377A / ETEC) GN=aldB PE=3 SV=1	1	8	8	8	7	8	6	6	7	7	6	7	7	6	7	8	6	6	7	7	6	7	7	6	7	8	6	6	7	7	6	7	7	6	18.2	18.2	18.2	56.336	512	512	0	103.52	By MS/MS	By MS/MS
tr|A7ZTG1|A7ZTG1_ECO24	tr|A7ZTG1|A7ZTG1_ECO24	3	3	3	>tr|A7ZTG1|A7ZTG1_ECO24 Serine O-acetyltransferase OS=Escherichia coli O139:H28 (strain E24377A / ETEC) GN=cysE PE=4 SV=1	1	3	3	3	2	3	3	3	2	3	3	3	3	3	2	3	3	3	2	3	3	3	3	3	2	3	3	3	2	3	3	3	3	3	16.1	16.1	16.1	29.316	273	273	0	24.85	By MS/MS	By MS/MS
tr|A7ZTG4|A7ZTG4_ECO24	tr|A7ZTG4|A7ZTG4_ECO24	2	2	2	>tr|A7ZTG4|A7ZTG4_ECO24 Glutaredoxin 3 OS=Escherichia coli O139:H28 (strain E24377A / ETEC) GN=grxC PE=4 SV=1	1	2	2	2	2	2	2	2	2	2	2	2	2	2	2	2	2	2	2	2	2	2	2	2	2	2	2	2	2	2	2	2	2	2	27.7	27.7	27.7	9.1374	83	83	0	14.281	By MS/MS	By MS/MS
tr|A7ZTH1|A7ZTH1_ECO24	tr|A7ZTH1|A7ZTH1_ECO24	5	5	5	>tr|A7ZTH1|A7ZTH1_ECO24 2-amino-3-ketobutyrate coenzyme A ligase OS=Escherichia coli O139:H28 (strain E24377A / ETEC) GN=kbl PE=3 SV=1	1	5	5	5	4	4	4	5	4	4	4	4	4	4	4	4	4	5	4	4	4	4	4	4	4	4	4	5	4	4	4	4	4	4	17.8	17.8	17.8	43.117	398	398	0	43.513	By MS/MS	By MS/MS
tr|A7ZTJ5|A7ZTJ5_ECO24	tr|A7ZTJ5|A7ZTJ5_ECO24	3	3	3	>tr|A7ZTJ5|A7ZTJ5_ECO24 Uncharacterized protein OS=Escherichia coli O139:H28 (strain E24377A / ETEC) GN=EcE24377A_4145 PE=4 SV=1	1	3	3	3	2	2	1	1	3	0	2	2	1	1	2	2	1	1	3	0	2	2	1	1	2	2	1	1	3	0	2	2	1	1	12.9	12.9	12.9	33.159	287	287	0	36.207	By MS/MS	By MS/MS
tr|A7ZTU0|A7ZTU0_ECO24	tr|A7ZTU0|A7ZTU0_ECO24	4	4	4	>tr|A7ZTU0|A7ZTU0_ECO24 Glutamine--fructose-6-phosphate aminotransferase [isomerizing] OS=Escherichia coli O139:H28 (strain E24377A / ETEC) GN=glmS PE=3 SV=1	1	4	4	4	4	4	4	4	4	4	4	4	4	4	4	4	4	4	4	4	4	4	4	4	4	4	4	4	4	4	4	4	4	4	9.5	9.5	9.5	66.894	609	609	0	34.515	By MS/MS	By MS/MS
tr|A7ZTV4|A7ZTV4_ECO24	tr|A7ZTV4|A7ZTV4_ECO24	5	5	5	>tr|A7ZTV4|A7ZTV4_ECO24 Regulatory protein AsnC OS=Escherichia coli O139:H28 (strain E24377A / ETEC) GN=asnC PE=4 SV=1	1	5	5	5	3	5	5	3	4	4	3	3	5	5	3	5	5	3	4	4	3	3	5	5	3	5	5	3	4	4	3	3	5	5	27.6	27.6	27.6	16.887	152	152	0	79.791	By MS/MS	By MS/MS
tr|A7ZTW2|A7ZTW2_ECO24	tr|A7ZTW2|A7ZTW2_ECO24	13	13	13	>tr|A7ZTW2|A7ZTW2_ECO24 Ribose ABC transporter, periplasmic ribose-binding protein OS=Escherichia coli O139:H28 (strain E24377A / ETEC) GN=rbsB PE=4 SV=1	1	13	13	13	13	13	13	13	13	13	12	13	13	13	13	13	13	13	13	13	12	13	13	13	13	13	13	13	13	13	12	13	13	13	53.7	53.7	53.7	30.693	294	294	0	323.31	By MS/MS	By MS/MS
tr|A7ZTY3|A7ZTY3_ECO24	tr|A7ZTY3|A7ZTY3_ECO24	3	3	3	>tr|A7ZTY3|A7ZTY3_ECO24 Thioredoxin OS=Escherichia coli O139:H28 (strain E24377A / ETEC) GN=trx PE=3 SV=1	1	3	3	3	3	3	3	3	3	3	3	3	2	3	3	3	3	3	3	3	3	3	2	3	3	3	3	3	3	3	3	3	2	3	33	33	33	11.806	109	109	0	74.66	By MS/MS	By MS/MS
tr|A7ZTZ3|A7ZTZ3_ECO24	tr|A7ZTZ3|A7ZTZ3_ECO24	2	2	2	>tr|A7ZTZ3|A7ZTZ3_ECO24 TDP-4-keto-6-deoxy-D-glucose transaminase OS=Escherichia coli O139:H28 (strain E24377A / ETEC) GN=wecE PE=3 SV=1	1	2	2	2	2	2	2	2	2	2	2	2	2	2	2	2	2	2	2	2	2	2	2	2	2	2	2	2	2	2	2	2	2	2	5.6	5.6	5.6	41.864	376	376	0	13.587	By matching	By MS/MS
tr|A7ZU07|A7ZU07_ECO24	tr|A7ZU07|A7ZU07_ECO24	2	2	2	>tr|A7ZU07|A7ZU07_ECO24 Porphobilinogen deaminase OS=Escherichia coli O139:H28 (strain E24377A / ETEC) GN=hemC PE=3 SV=1	1	2	2	2	2	2	2	2	2	2	2	1	2	2	2	2	2	2	2	2	2	1	2	2	2	2	2	2	2	2	2	1	2	2	8.1	8.1	8.1	34.628	320	320	0	12.275	By MS/MS	By MS/MS
tr|A7ZU38|A7ZU38_ECO24	tr|A7ZU38|A7ZU38_ECO24	6	6	6	>tr|A7ZU38|A7ZU38_ECO24 Uridine phosphorylase OS=Escherichia coli O139:H28 (strain E24377A / ETEC) GN=udp PE=3 SV=1	1	6	6	6	6	6	6	6	6	5	6	6	5	5	6	6	6	6	6	5	6	6	5	5	6	6	6	6	6	5	6	6	5	5	24.9	24.9	24.9	27.15	253	253	0	81.396	By MS/MS	By MS/MS
tr|A7ZU61|A7ZU61_ECO24	tr|A7ZU61|A7ZU61_ECO24	2	2	2	>tr|A7ZU61|A7ZU61_ECO24 Thiol:disulfide interchange protein OS=Escherichia coli O139:H28 (strain E24377A / ETEC) GN=dsbA PE=3 SV=1	1	2	2	2	2	2	2	2	2	2	2	2	2	2	2	2	2	2	2	2	2	2	2	2	2	2	2	2	2	2	2	2	2	2	10.1	10.1	10.1	23.104	208	208	0	24.302	By MS/MS	By MS/MS
tr|A7ZU65|A7ZU65_ECO24	tr|A7ZU65|A7ZU65_ECO24	5	5	5	>tr|A7ZU65|A7ZU65_ECO24 DNA polymerase I OS=Escherichia coli O139:H28 (strain E24377A / ETEC) GN=polA PE=3 SV=1	1	5	5	5	5	5	3	5	5	5	5	5	4	5	5	5	3	5	5	5	5	5	4	5	5	5	3	5	5	5	5	5	4	5	6.9	6.9	6.9	103.12	928	928	0	32.207	By MS/MS	By MS/MS
tr|A7ZU74|A7ZU74_ECO24	tr|A7ZU74|A7ZU74_ECO24	6	6	6	>tr|A7ZU74|A7ZU74_ECO24 Glutamine synthetase OS=Escherichia coli O139:H28 (strain E24377A / ETEC) GN=glnA PE=3 SV=1	1	6	6	6	6	6	6	4	5	6	4	5	5	5	6	6	6	4	5	6	4	5	5	5	6	6	6	4	5	6	4	5	5	5	13.4	13.4	13.4	51.903	469	469	0	117.87	By MS/MS	By MS/MS
tr|A7ZU76|A7ZU76_ECO24	tr|A7ZU76|A7ZU76_ECO24	3	3	3	>tr|A7ZU76|A7ZU76_ECO24 GTP-binding protein TypA OS=Escherichia coli O139:H28 (strain E24377A / ETEC) GN=typA PE=4 SV=1	1	3	3	3	3	3	3	3	3	3	3	3	3	3	3	3	3	3	3	3	3	3	3	3	3	3	3	3	3	3	3	3	3	3	6.6	6.6	6.6	67.355	607	607	0	19.829	By matching	By matching
tr|A7ZUC0|A7ZUC0_ECO24	tr|A7ZUC0|A7ZUC0_ECO24	2	2	2	>tr|A7ZUC0|A7ZUC0_ECO24 Superoxide dismutase OS=Escherichia coli O139:H28 (strain E24377A / ETEC) GN=sodA PE=3 SV=1	1	2	2	2	1	1	2	1	1	1	1	2	2	2	1	1	2	1	1	1	1	2	2	2	1	1	2	1	1	1	1	2	2	2	11.2	11.2	11.2	23.079	206	206	0	14.565	By MS/MS	By MS/MS
tr|A7ZUC6|A7ZUC6_ECO24	tr|A7ZUC6|A7ZUC6_ECO24	2	2	2	>tr|A7ZUC6|A7ZUC6_ECO24 Transcriptional regulatory protein CpxR OS=Escherichia coli O139:H28 (strain E24377A / ETEC) GN=cpxR PE=4 SV=1	1	2	2	2	1	1	2	2	2	1	2	2	2	2	1	1	2	2	2	1	2	2	2	2	1	1	2	2	2	1	2	2	2	2	9.9	9.9	9.9	26.312	232	232	0	32.456	By MS/MS	By MS/MS
tr|A7ZUJ4|A7ZUJ4_ECO24	tr|A7ZUJ4|A7ZUJ4_ECO24	2	2	2	>tr|A7ZUJ4|A7ZUJ4_ECO24 Transcription termination/antitermination protein NusG OS=Escherichia coli O139:H28 (strain E24377A / ETEC) GN=nusG PE=3 SV=1	1	2	2	2	2	2	2	1	1	2	2	1	2	1	2	2	2	1	1	2	2	1	2	1	2	2	2	1	1	2	2	1	2	1	11.6	11.6	11.6	20.531	181	181	0	28.3	By MS/MS	By MS/MS
tr|A7ZUL6|A7ZUL6_ECO24	tr|A7ZUL6|A7ZUL6_ECO24	4	4	4	>tr|A7ZUL6|A7ZUL6_ECO24 DNA-binding protein HU-alpha OS=Escherichia coli O139:H28 (strain E24377A / ETEC) GN=hupA PE=4 SV=1	1	4	4	4	4	4	3	4	3	3	4	4	4	4	4	4	3	4	3	3	4	4	4	4	4	4	3	4	3	3	4	4	4	4	57.8	57.8	57.8	9.5349	90	90	0	70.878	By MS/MS	By MS/MS
tr|A7ZUM2|A7ZUM2_ECO24	tr|A7ZUM2|A7ZUM2_ECO24	2	2	2	>tr|A7ZUM2|A7ZUM2_ECO24 Phosphoribosylamine--glycine ligase OS=Escherichia coli O139:H28 (strain E24377A / ETEC) GN=purD PE=3 SV=1	1	2	2	2	2	2	2	2	2	2	2	2	2	2	2	2	2	2	2	2	2	2	2	2	2	2	2	2	2	2	2	2	2	2	6.3	6.3	6.3	46.013	429	429	0	40.667	By MS/MS	By matching
tr|A7ZUM7|A7ZUM7_ECO24	tr|A7ZUM7|A7ZUM7_ECO24	6	6	6	>tr|A7ZUM7|A7ZUM7_ECO24 Malate synthase OS=Escherichia coli O139:H28 (strain E24377A / ETEC) GN=aceB PE=3 SV=1	1	6	6	6	6	5	5	4	6	5	6	6	5	3	6	5	5	4	6	5	6	6	5	3	6	5	5	4	6	5	6	6	5	3	10.1	10.1	10.1	60.317	533	533	0	52.111	By MS/MS	By MS/MS
tr|A7ZUM8|A7ZUM8_ECO24	tr|A7ZUM8|A7ZUM8_ECO24	8	8	8	>tr|A7ZUM8|A7ZUM8_ECO24 Isocitrate lyase OS=Escherichia coli O139:H28 (strain E24377A / ETEC) GN=aceA PE=4 SV=1	1	8	8	8	8	8	5	8	8	7	7	8	8	8	8	8	5	8	8	7	7	8	8	8	8	8	5	8	8	7	7	8	8	8	21.2	21.2	21.2	47.521	434	434	0	186.76	By MS/MS	By MS/MS
tr|A7ZUN3|A7ZUN3_ECO24	tr|A7ZUN3|A7ZUN3_ECO24	2	2	2	>tr|A7ZUN3|A7ZUN3_ECO24 Methionine synthase OS=Escherichia coli O139:H28 (strain E24377A / ETEC) GN=metH PE=4 SV=1	1	2	2	2	1	1	1	1	1	1	1	1	2	1	1	1	1	1	1	1	1	1	2	1	1	1	1	1	1	1	1	1	2	1	1.9	1.9	1.9	136	1227	1227	0	10.793	By matching	By matching
tr|A7ZUQ6|A7ZUQ6_ECO24	tr|A7ZUQ6|A7ZUQ6_ECO24	12	12	12	>tr|A7ZUQ6|A7ZUQ6_ECO24 Maltose/maltodextrin-binding periplasmic protein MalE OS=Escherichia coli O139:H28 (strain E24377A / ETEC) GN=malE PE=4 SV=1	1	12	12	12	11	11	10	9	10	9	10	9	8	10	11	11	10	9	10	9	10	9	8	10	11	11	10	9	10	9	10	9	8	10	31.6	31.6	31.6	43.387	396	396	0	148.76	By MS/MS	By MS/MS
tr|A7ZUR7|A7ZUR7_ECO24	tr|A7ZUR7|A7ZUR7_ECO24	2	2	2	>tr|A7ZUR7|A7ZUR7_ECO24 CsbD family protein OS=Escherichia coli O139:H28 (strain E24377A / ETEC) GN=EcE24377A_4598 PE=4 SV=1	1	2	2	2	2	2	2	2	2	2	2	2	2	2	2	2	2	2	2	2	2	2	2	2	2	2	2	2	2	2	2	2	2	2	29	29	29	8.3252	69	69	0	65.689	By MS/MS	By MS/MS
tr|A7ZUS5|A7ZUS5_ECO24	tr|A7ZUS5|A7ZUS5_ECO24	3	3	3	>tr|A7ZUS5|A7ZUS5_ECO24 Aromatic-amino-acid transaminase OS=Escherichia coli O139:H28 (strain E24377A / ETEC) GN=tyrB PE=3 SV=1	1	3	3	3	2	2	3	2	2	2	2	2	2	2	2	2	3	2	2	2	2	2	2	2	2	2	3	2	2	2	2	2	2	2	10.6	10.6	10.6	43.477	397	397	0	21.567	By matching	By MS/MS
tr|A7ZUS8|A7ZUS8_ECO24	tr|A7ZUS8|A7ZUS8_ECO24	2	2	2	>tr|A7ZUS8|A7ZUS8_ECO24 Uncharacterized protein OS=Escherichia coli O139:H28 (strain E24377A / ETEC) GN=EcE24377A_4609 PE=4 SV=1	1	2	2	2	2	2	1	2	2	2	2	2	2	2	2	2	1	2	2	2	2	2	2	2	2	2	1	2	2	2	2	2	2	2	17.8	17.8	17.8	13.519	118	118	0	12.37	By MS/MS	By MS/MS
tr|A7ZUS9|A7ZUS9_ECO24	tr|A7ZUS9|A7ZUS9_ECO24	3	3	3	>tr|A7ZUS9|A7ZUS9_ECO24 UvrABC system protein A OS=Escherichia coli O139:H28 (strain E24377A / ETEC) GN=uvrA PE=3 SV=1	1	3	3	3	3	2	3	3	3	3	2	3	3	3	3	2	3	3	3	3	2	3	3	3	3	2	3	3	3	3	2	3	3	3	4	4	4	103.87	940	940	0	19.732	By MS/MS	By matching
tr|A7ZUU4|A7ZUU4_ECO24	tr|A7ZUU4|A7ZUU4_ECO24	8	8	8	>tr|A7ZUU4|A7ZUU4_ECO24 Acetyl-coenzyme A synthetase OS=Escherichia coli O139:H28 (strain E24377A / ETEC) GN=acsA PE=3 SV=1	1	8	8	8	7	7	7	7	6	7	7	6	5	6	7	7	7	7	6	7	7	6	5	6	7	7	7	7	6	7	7	6	5	6	14.7	14.7	14.7	72.093	652	652	0	65.03	By MS/MS	By MS/MS
tr|A7ZUZ9|A7ZUZ9_ECO24	tr|A7ZUZ9|A7ZUZ9_ECO24	11	11	9	>tr|A7ZUZ9|A7ZUZ9_ECO24 Lysine--tRNA ligase OS=Escherichia coli O139:H28 (strain E24377A / ETEC) GN=lysS PE=3 SV=1	1	11	11	9	10	11	11	10	10	11	10	11	11	11	10	11	11	10	10	11	10	11	11	11	8	9	9	8	8	9	8	9	9	9	24	24	21.6	57.825	505	505	0	121.36	By MS/MS	By MS/MS
tr|A7ZV04|A7ZV04_ECO24	tr|A7ZV04|A7ZV04_ECO24	2	2	2	>tr|A7ZV04|A7ZV04_ECO24 Transcriptional regulator, TetR family OS=Escherichia coli O139:H28 (strain E24377A / ETEC) GN=EcE24377A_4690 PE=4 SV=1	1	2	2	2	2	2	1	2	2	2	2	2	2	2	2	2	1	2	2	2	2	2	2	2	2	2	1	2	2	2	2	2	2	2	9.9	9.9	9.9	21.931	191	191	0	10.525	By matching	By matching
tr|A7ZV08|A7ZV08_ECO24	tr|A7ZV08|A7ZV08_ECO24	13	13	13	>tr|A7ZV08|A7ZV08_ECO24 Aspartate ammonia-lyase OS=Escherichia coli O139:H28 (strain E24377A / ETEC) GN=aspA PE=3 SV=1	1	13	13	13	12	12	13	12	12	13	11	11	12	10	12	12	13	12	12	13	11	11	12	10	12	12	13	12	12	13	11	11	12	10	30.8	30.8	30.8	52.37	478	478	0	197.32	By MS/MS	By MS/MS
tr|A7ZV27|A7ZV27_ECO24	tr|A7ZV27|A7ZV27_ECO24	2	2	2	>tr|A7ZV27|A7ZV27_ECO24 Fumarate reductase flavoprotein subunit OS=Escherichia coli O139:H28 (strain E24377A / ETEC) GN=frdA PE=3 SV=1	1	2	2	2	1	1	1	1	2	1	1	1	1	1	1	1	1	1	2	1	1	1	1	1	1	1	1	1	2	1	1	1	1	1	4.5	4.5	4.5	65.971	602	602	0	10.871	By matching	By matching
tr|A7ZV58|A7ZV58_ECO24	tr|A7ZV58|A7ZV58_ECO24	2	2	2	>tr|A7ZV58|A7ZV58_ECO24 Acyl-CoA dehydrogenase family protein OS=Escherichia coli O139:H28 (strain E24377A / ETEC) GN=EcE24377A_4747 PE=3 SV=1	1	2	2	2	2	2	2	2	2	2	2	2	2	2	2	2	2	2	2	2	2	2	2	2	2	2	2	2	2	2	2	2	2	2	4.1	4.1	4.1	60.634	541	541	0	14.813	By MS/MS	By MS/MS
tr|A7ZV84|A7ZV84_ECO24	tr|A7ZV84|A7ZV84_ECO24	5	5	5	>tr|A7ZV84|A7ZV84_ECO24 Peptidyl-prolyl cis-trans isomerase OS=Escherichia coli O139:H28 (strain E24377A / ETEC) GN=fklB PE=4 SV=1	1	5	5	5	5	5	5	4	5	5	5	5	5	5	5	5	5	4	5	5	5	5	5	5	5	5	5	4	5	5	5	5	5	5	28.6	28.6	28.6	22.216	206	206	0	58.975	By MS/MS	By MS/MS
tr|A7ZV93|A7ZV93_ECO24	tr|A7ZV93|A7ZV93_ECO24	3	3	3	>tr|A7ZV93|A7ZV93_ECO24 3(2),5-bisphosphate nucleotidase OS=Escherichia coli O139:H28 (strain E24377A / ETEC) GN=cysQ PE=4 SV=1	1	3	3	3	3	2	2	3	3	3	2	3	3	3	3	2	2	3	3	3	2	3	3	3	3	2	2	3	3	3	2	3	3	3	11.8	11.8	11.8	27.19	246	246	0	33.029	By MS/MS	By matching
tr|A7ZVA6|A7ZVA6_ECO24	tr|A7ZVA6|A7ZVA6_ECO24	4	4	4	>tr|A7ZVA6|A7ZVA6_ECO24 Putative sugar ABC transporter, periplasmic sugar-binding protein OS=Escherichia coli O139:H28 (strain E24377A / ETEC) GN=EcE24377A_4797 PE=4 SV=1	1	4	4	4	4	4	4	4	4	4	4	4	4	4	4	4	4	4	4	4	4	4	4	4	4	4	4	4	4	4	4	4	4	4	10.7	10.7	10.7	34.312	318	318	0	26.838	By MS/MS	By MS/MS
tr|A7ZVB4|A7ZVB4_ECO24	tr|A7ZVB4|A7ZVB4_ECO24	3	3	3	>tr|A7ZVB4|A7ZVB4_ECO24 Protein PmbA OS=Escherichia coli O139:H28 (strain E24377A / ETEC) GN=pmbA PE=4 SV=1	1	3	3	3	3	3	2	2	3	2	3	3	2	3	3	3	2	2	3	2	3	3	2	3	3	3	2	2	3	2	3	3	2	3	8.1	8.1	8.1	47.983	446	446	0	25.535	By MS/MS	By MS/MS
tr|A7ZVC5|A7ZVC5_ECO24	tr|A7ZVC5|A7ZVC5_ECO24	2	2	2	>tr|A7ZVC5|A7ZVC5_ECO24 Putative endoribonuclease L-PSP OS=Escherichia coli O139:H28 (strain E24377A / ETEC) GN=EcE24377A_4816 PE=4 SV=1	1	2	2	2	2	2	2	2	2	2	2	2	2	2	2	2	2	2	2	2	2	2	2	2	2	2	2	2	2	2	2	2	2	2	17.2	17.2	17.2	13.641	128	128	0	46.775	By MS/MS	By MS/MS
tr|A7ZVD2|A7ZVD2_ECO24	tr|A7ZVD2|A7ZVD2_ECO24	3	3	3	>tr|A7ZVD2|A7ZVD2_ECO24 Uncharacterized protein OS=Escherichia coli O139:H28 (strain E24377A / ETEC) GN=EcE24377A_4823 PE=4 SV=1	1	3	3	3	3	2	3	2	2	3	2	2	2	2	3	2	3	2	2	3	2	2	2	2	3	2	3	2	2	3	2	2	2	2	22	22	22	16.895	150	150	0	29.827	By MS/MS	By MS/MS
tr|A7ZVD7|A7ZVD7_ECO24	tr|A7ZVD7|A7ZVD7_ECO24	8	8	8	>tr|A7ZVD7|A7ZVD7_ECO24 Valine--tRNA ligase OS=Escherichia coli O139:H28 (strain E24377A / ETEC) GN=valS PE=3 SV=1	1	8	8	8	6	6	7	7	6	6	7	6	5	6	6	6	7	7	6	6	7	6	5	6	6	6	7	7	6	6	7	6	5	6	10.6	10.6	10.6	108.18	951	951	0	53.723	By MS/MS	By MS/MS
tr|A7ZVE4|A7ZVE4_ECO24	tr|A7ZVE4|A7ZVE4_ECO24	3	3	3	>tr|A7ZVE4|A7ZVE4_ECO24 Oxidoreductase, zinc-binding dehydrogenase family OS=Escherichia coli O139:H28 (strain E24377A / ETEC) GN=EcE24377A_4837 PE=3 SV=1	1	3	3	3	3	2	3	3	3	2	2	3	3	3	3	2	3	3	3	2	2	3	3	3	3	2	3	3	3	2	2	3	3	3	9.1	9.1	9.1	36.445	339	339	0	21.804	By MS/MS	By MS/MS
tr|A7ZVM0|A7ZVM0_ECO24	tr|A7ZVM0|A7ZVM0_ECO24	3	3	3	>tr|A7ZVM0|A7ZVM0_ECO24 Mannitol dehydrogenase family protein OS=Escherichia coli O139:H28 (strain E24377A / ETEC) GN=EcE24377A_4921 PE=4 SV=1	1	3	3	3	2	3	3	3	3	3	2	2	2	2	2	3	3	3	3	3	2	2	2	2	2	3	3	3	3	3	2	2	2	2	6.8	6.8	6.8	53.64	486	486	0	26.352	By MS/MS	By MS/MS
tr|A7ZVR7|A7ZVR7_ECO24	tr|A7ZVR7|A7ZVR7_ECO24	5	5	5	>tr|A7ZVR7|A7ZVR7_ECO24 Osmotically inducible protein Y OS=Escherichia coli O139:H28 (strain E24377A / ETEC) GN=osmY PE=4 SV=1	1	5	5	5	5	5	4	5	5	5	5	5	5	5	5	5	4	5	5	5	5	5	5	5	5	5	4	5	5	5	5	5	5	5	28.4	28.4	28.4	21.087	201	201	0	123.74	By MS/MS	By MS/MS
tr|A7ZVU3|A7ZVU3_ECO24	tr|A7ZVU3|A7ZVU3_ECO24	2	2	2	>tr|A7ZVU3|A7ZVU3_ECO24 Aerobic respiration control protein ArcA OS=Escherichia coli O139:H28 (strain E24377A / ETEC) GN=arcA PE=4 SV=1	1	2	2	2	2	2	2	2	2	2	2	2	2	1	2	2	2	2	2	2	2	2	2	1	2	2	2	2	2	2	2	2	2	1	9.2	9.2	9.2	27.292	238	238	0	19.518	By MS/MS	By MS/MS
[truncated: 62 more columns]

## Sheet: NSAF
Protein IDs	Sequence length	MS/MS Count MIX A1	MS/MS Count MIX A2	MS/MS Count MIX B1	MS/MS Count MIX B2	MS/MS Count MIX C1	MS/MS Count MIX C2	MS/MS Count MIX D1	MS/MS Count MIX D2	MS/MS Count MIX E1	MS/MS Count MIX E2	NSAF A1	NSAF A2	NSAF B1	NSAF B2	NSAF C1	NSAF C2	NSAF D1	NSAF D2	NSAF E1	NSAF E2
CON__P00761	231	3	3	3	4	3	2	3	3	3	6	0.0022932	0.00236877	0.00303809	0.00286064	0.00224023	0.00147054	0.00228887	0.00231832	0.00235302	0.00511748
sp|P01966|HBA_BOVIN;CON__P01966	142	3	3	2	4	2	2	3	2	3	2	0.00373049	0.00385342	0.00329483	0.00465357	0.00242955	0.00239222	0.00372344	0.00251424	0.0038278	0.00277497
sp|P02070|HBB_BOVIN;CON__P02070;CON__Q3SX09	145	10	9	6	9	8	9	9	9	9	8	0.0121777	0.0113211	0.00967999	0.0102539	0.00951712	0.0105423	0.0109392	0.01108	0.0112458	0.0108702
sp|P02769|ALBU_BOVIN;CON__P02769;CON__P02768-1	607	46	57	41	52	44	56	51	47	53	49	0.0133814	0.0171277	0.0158011	0.0141524	0.012504	0.0156697	0.0148079	0.0138221	0.0158199	0.0159047
sp|A7ZHA4|DNAK_ECO24	638	28	27	28	35	30	30	23	26	21	24	0.00774945	0.00771893	0.0102667	0.00906279	0.00811118	0.00798658	0.00635358	0.00727474	0.00596369	0.00741153
sp|A7ZHB5|SYI_ECO24	938	11	7	5	8	8	8	9	8	8	5	0.00207073	0.00136116	0.00124698	0.00140897	0.0014712	0.0014486	0.00169103	0.00152248	0.00154527	0.00105023
sp|A7ZHI9|SECA_ECO24	901	1	2	1	2	1	1	1	1	1	1	0.000195979	0.000404873	0.000259637	0.000366707	0.000191452	0.00018851	0.000195608	0.000198125	0.000201091	0.000218672
sp|A7ZHM3|PANC_ECO24	283	2	2	1	1	3	2	1	2	2	2	0.00124789	0.00128901	0.000826619	0.000583752	0.0018286	0.00120034	0.000622766	0.00126156	0.00128044	0.00139239
sp|A7ZHP6|GSA_ECO24	426	3	3	0	1	2	2	3	3	4	2	0.0012435	0.00128447	0	0.000387797	0.000809849	0.000797408	0.00124115	0.00125712	0.00170125	0.000924991
sp|A7ZHP8|ERPA_ECO24	114	1	1	0	2	0	2	1	1	0	0	0.00154892	0.00159996	0	0.00289828	0	0.00297979	0.00154599	0.00156589	0	0
sp|A7ZHQ5|YAEH_ECO24	128	0	0	0	1	0	0	2	2	1	1	0	0	0	0.00129064	0	0	0.00275379	0.00278923	0.00141549	0.00153924
sp|A7ZHQ6|DAPD_ECO24	274	9	8	4	9	8	8	8	7	8	5	0.00579997	0.00532541	0.00341508	0.00542633	0.00503643	0.00495906	0.00514578	0.0045605	0.00529	0.00359531
sp|A7ZHQ9|RS2_ECO24	241	4	2	2	5	3	3	3	2	3	3	0.00293073	0.00151365	0.00194135	0.00342742	0.00214728	0.00211429	0.00219389	0.00148142	0.00225539	0.00245257
sp|A7ZHR0|EFTS_ECO24	283	9	11	7	10	12	9	11	11	8	11	0.00561551	0.00708957	0.00578633	0.00583752	0.0073144	0.00540152	0.00685043	0.00693859	0.00512177	0.00765814
sp|A7ZHR2|RRF_ECO24	185	3	3	2	3	3	3	3	3	3	2	0.00286341	0.00295776	0.00252901	0.00267895	0.00279726	0.00275429	0.00285799	0.00289477	0.0029381	0.00212998
sp|A7ZHS5|ACCA_ECO24	319	3	4	3	2	4	5	4	3	5	4	0.0016606	0.00228709	0.0022	0.00103575	0.00216298	0.00266219	0.00220994	0.00167879	0.00283985	0.00247051
sp|A7ZHT6|SYP_ECO24	572	2	2	1	2	1	2	2	2	2	2	0.000617401	0.000637746	0.000408974	0.000577628	0.00030157	0.000593874	0.000616234	0.000624164	0.000633506	0.000688892
sp|A7ZHY1|GMHA_ECO24	192	2	1	1	1	1	1	1	1	1	2	0.00183934	0.000949976	0.0012184	0.000860426	0.000898426	0.000884624	0.000917931	0.000929745	0.00094366	0.00205232
sp|A7ZI02|PROA_ECO24	417	4	4	2	4	4	3	5	4	4	4	0.00169378	0.0017496	0.00112198	0.00158467	0.00165466	0.00122193	0.00211322	0.00171234	0.00173796	0.00188991
sp|A7ZIA4|FRMA_ECO24	369	1	1	0	1	3	0	0	0	1	0	0.000478528	0.000494297	0	0.000447701	0.00140242	0	0	0	0.00049101	0
sp|A7ZII0|YAJQ_ECO24	163	3	4	3	2	2	2	1	2	2	4	0.00324988	0.00447596	0.00430552	0.00202701	0.00211654	0.00208402	0.00108124	0.00219032	0.0022231	0.00483492
sp|A7ZIJ4|TIG_ECO24	432	10	7	10	10	11	12	7	9	6	9	0.00408742	0.00295548	0.00541512	0.00382411	0.00439231	0.004718	0.00285579	0.00371898	0.00251643	0.00410465
sp|A7ZIM8|APT_ECO24	183	2	2	0	2	2	2	1	2	2	2	0.0019298	0.00199339	0	0.00180548	0.00188522	0.00185626	0.000963075	0.00195094	0.00198014	0.00215326
sp|A7ZIN3|HTPG_ECO24	624	11	12	11	11	11	13	11	13	13	10	0.00311273	0.0035076	0.00412382	0.00291221	0.00304083	0.0035385	0.00310684	0.00371898	0.00377464	0.00315742
sp|A7ZIN4|KAD_ECO24	214	7	10	4	6	9	7	7	8	5	6	0.00577587	0.00852315	0.00437258	0.00463182	0.00725458	0.00555577	0.00576495	0.00667331	0.00423324	0.00552401
sp|A7ZIT5|SYC_ECO24	461	0	1	0	0	1	0	1	1	1	1	0	0.000395652	0	0	0.000374182	0	0.000382305	0.000387225	0.000393021	0.000427382
sp|A7ZIT8|FOLD_ECO24	288	4	1	0	1	2	1	1	0	1	1	0.00245245	0.000633317	0	0.000573617	0.0011979	0.000589749	0.000611954	0	0.000629106	0.000684108
sp|A7ZJ31|SYL_ECO24	860	5	3	0	3	6	3	5	5	3	5	0.00102661	0.000636263	0	0.000576285	0.00120347	0.000592492	0.00102467	0.00103785	0.000632033	0.00114548
sp|A7ZJ60|NAGB_ECO24	266	1	3	0	1	1	5	3	4	2	1	0.000663822	0.00205709	0	0.000621059	0.000648488	0.00319263	0.0019877	0.00268438	0.00136228	0.000740688
sp|A7ZJ63|SYQ_ECO24	554	0	2	1	1	0	2	1	1	0	1	0	0.000658467	0.000422262	0.000298198	0	0.000613169	0.000318128	0.000322222	0	0.000355637
sp|A7ZJA8|SUCC_ECO24	388	14	11	9	10	12	13	11	11	14	14	0.00637132	0.005171	0.00542628	0.00425778	0.00533498	0.00569078	0.00499657	0.00506088	0.00653752	0.00710908
sp|A7ZJD0|GPMA_ECO24	250	6	6	6	4	4	4	5	5	4	7	0.00423784	0.00437749	0.0056144	0.00264323	0.00275997	0.00271757	0.00352486	0.00357022	0.00289892	0.00551665
sp|A7ZJD2|GAL1_ECO24	382	0	0	0	0	2	0	0	0	0	0	0	0	0	0	0.00090313	0	0	0	0	0
sp|A7ZJW2|SYS_ECO24	430	5	7	4	6	7	4	7	6	4	4	0.00205322	0.00296923	0.00217612	0.00230514	0.0028081	0.00157998	0.00286907	0.00249085	0.00168542	0.00183277
sp|A7ZJZ6|SERC_ECO24	362	4	3	3	2	4	4	4	3	2	2	0.00195112	0.00151156	0.00193867	0.000912717	0.00190605	0.00187677	0.00194743	0.00147937	0.00100101	0.00108853
sp|A7ZK01|IHFB_ECO24	94	0	0	0	0	1	1	0	0	0	1	0	0	0	0	0.00183508	0.00180689	0	0	0	0.00209599
sp|A7ZK21|SYN_ECO24	466	8	6	4	5	6	8	5	8	8	5	0.00303136	0.00234844	0.00200801	0.00177255	0.002221	0.00291584	0.00189102	0.00306457	0.00311043	0.00211398
sp|A7ZK57|FABA_ECO24	172	3	4	5	5	6	4	5	5	3	4	0.00307983	0.00424175	0.00680038	0.00480238	0.00601737	0.00394995	0.00512334	0.00518927	0.00316016	0.00458193
sp|A7ZKA5|CBPA_ECO24	306	3	1	5	0	1	4	2	3	3	4	0.00173114	0.000596063	0.00382244	0	0.000563718	0.00222023	0.00115191	0.00175011	0.0017763	0.00257547
sp|A7ZKA9|NQOR_ECO24	198	4	6	2	5	4	3	4	5	4	4	0.00356721	0.00552713	0.00236296	0.00417176	0.0034848	0.00257345	0.00356046	0.00450785	0.00366026	0.00398027
sp|A7ZKF2|OPGG_ECO24	511	1	4	0	3	1	1	1	3	3	0	0.000345551	0.00142775	0	0.000969873	0.000337569	0.000332383	0.000344898	0.00104801	0.00106369	0
sp|A7ZKJ7|ACP_ECO24	78	4	6	5	5	5	5	4	4	4	5	0.00905522	0.0140304	0.0149957	0.0105899	0.0110576	0.0108877	0.00903809	0.00915441	0.00929142	0.0126297
sp|A7ZKR7|PEPT_ECO24	409	1	2	0	0	2	1	0	2	1	1	0.000431728	0.000891909	0	0	0.00084351	0.000415276	0	0.000872914	0.000442989	0.000481719
sp|A7ZKY9|KDSA_ECO24	284	2	1	0	2	1	1	1	2	2	1	0.0012435	0.000642237	0	0.00116339	0.000607387	0.000598056	0.000620573	0.00125712	0.00127593	0.000693743
sp|A7ZL78|TRPA_ECO24	268	1	0	0	1	0	1	3	1	0	0	0.000658868	0	0	0.000616424	0	0.000633761	0.00197287	0.000666086	0	0
sp|A7ZLA9|RNB_ECO24	644	0	0	0	0	0	0	0	0	1	1	0	0	0	0	0	0	0	0	0.00028134	0.000305937
sp|A7ZLS1|MAO1_ECO24	565	0	0	0	0	0	0	0	0	0	2	0	0	0	0	0	0	0	0	0	0.000697427
sp|A7ZLX4|LSRF_ECO24	291	2	1	1	0	2	2	2	2	1	1	0.00121359	0.000626788	0.000803894	0	0.00118555	0.00116734	0.00121129	0.00122688	0.000622621	0.000677055
sp|A7ZM99|SYY_ECO24	424	2	1	2	3	3	3	2	2	3	1	0.000832909	0.000430178	0.00110346	0.00116888	0.0012205	0.00120175	0.000831334	0.000842033	0.00128195	0.000464677
sp|A7ZMI0|IHFA_ECO24	99	2	2	2	0	1	1	2	1	1	2	0.00356721	0.00368476	0.00472592	0	0.0017424	0.00171563	0.00356046	0.00180314	0.00183013	0.00398027
sp|A7ZMI2|SYFA_ECO24	327	5	4	0	3	4	4	5	4	5	3	0.00269995	0.00223114	0	0.00151561	0.00211007	0.00207765	0.00269484	0.00218362	0.00277038	0.00180755
sp|A7ZMI4|RL20_ECO24	118	2	1	1	2	2	1	1	2	1	2	0.00299283	0.00154572	0.00198248	0.00280003	0.00292369	0.00143939	0.00149358	0.00302561	0.00153545	0.00333938
sp|A7ZMI6|SYT_ECO24	642	6	3	0	3	3	3	3	3	3	1	0.00165025	0.000852315	0	0.000771971	0.000806065	0.000793681	0.000823564	0.000834163	0.000846648	0.00030689
sp|A7ZMK7|NADE_ECO24	275	3	3	0	1	2	1	3	3	2	3	0.00192629	0.00198977	0	0.000600734	0.00125453	0.000617629	0.00192265	0.00194739	0.00131769	0.00214934
sp|A7ZML3|ASTB_ECO24	447	0	0	0	0	0	0	0	0	0	1	0	0	0	0	0	0	0	0	0	0.000440768
sp|A7ZML6|ASTC_ECO24	406	5	4	3	4	4	4	4	4	3	3	0.00217459	0.001797	0.00172857	0.0016276	0.00169949	0.00167338	0.00173638	0.00175873	0.00133879	0.00145584
sp|A7ZMP8|MSRB_ECO24	137	1	1	1	1	2	1	0	0	0	1	0.00128888	0.00133135	0.00170754	0.00120585	0.00251822	0.00123977	0	0	0	0.00143813
sp|A7ZMZ0|SYD_ECO24	590	5	4	2	4	7	5	6	4	3	4	0.00149641	0.00123658	0.000792994	0.00112001	0.00204658	0.00143939	0.0017923	0.00121024	0.000921268	0.00133575
sp|A7ZN02|SYR_ECO24	577	1	2	1	2	1	3	2	1	2	0	0.000306026	0.00063222	0.00040543	0.000572623	0.000298956	0.000883091	0.000610894	0.000309378	0.000628016	0
sp|A7ZN88|HCHA_ECO24	283	3	2	2	4	2	2	2	3	2	2	0.00187184	0.00128901	0.00165324	0.00233501	0.00121907	0.00120034	0.00124553	0.00189234	0.00128044	0.00139239
sp|A7ZNR4|GATZ_ECO24;sp|A7ZS26|KBAZ_ECO24	420	2	3	3	2	2	2	3	2	2	2	0.000840842	0.00130282	0.00167095	0.000786675	0.000821418	0.000808799	0.00125888	0.000850052	0.000862775	0.000938205
sp|A7ZNT3|SYM_ECO24	677	2	4	1	4	4	2	4	2	2	3	0.000521645	0.00107767	0.000345544	0.000976081	0.00101919	0.000501766	0.00104132	0.000527359	0.000535252	0.000873071
sp|A7ZPA8|YFBU_ECO24	164	0	0	0	0	0	0	0	1	0	0	0	0	0	0	0	0	0	0.00108848	0	0
sp|A7ZPD1|ACCD_ECO24	304	3	2	0	2	3	4	3	3	3	2	0.00174253	0.00119997	0	0.00108685	0.00170228	0.00223484	0.00173924	0.00176162	0.00178799	0.0012962
sp|A7ZPD6|PDXB_ECO24	378	2	1	0	2	2	2	2	2	2	0	0.000934268	0.000482528	0	0.000874083	0.000912687	0.000898666	0.000932502	0.000944502	0.000958638	0
sp|A7ZPK7|SYE_ECO24	471	5	4	1	3	4	2	4	4	3	2	0.00187449	0.00154901	0.000496673	0.00105224	0.00146495	0.000721222	0.00149675	0.00151602	0.00115403	0.000836616
sp|A7ZPL2|DNLJ_ECO24	671	0	0	0	0	0	0	0	0	0	0	0	0	0	0	0	0	0	0	0	0
sp|A7ZPS1|PUR7_ECO24	237	4	5	1	3	4	5	3	4	3	3	0.0029802	0.003848	0.00098706	0.00209116	0.00291136	0.00358329	0.00223092	0.00301284	0.00229345	0.00249396
sp|A7ZPS4|DAPA_ECO24	292	2	1	2	3	3	2	2	3	2	2	0.00120943	0.000624642	0.00160228	0.00169728	0.00177224	0.00116334	0.00120714	0.00183402	0.00124098	0.00134947
sp|A7ZPU1|UPP_ECO24	208	2	1	0	1	2	3	2	2	2	2	0.00169785	0.000876901	0	0.000794239	0.00165863	0.00244973	0.00169464	0.00171645	0.00174214	0.00189445
sp|A7ZPV1|GUAA_ECO24	525	1	1	1	1	1	1	1	1	1	0	0.000336337	0.00034742	0.000445587	0.00031467	0.000328567	0.00032352	0.000335701	0.000340021	0.00034511	0
sp|A7ZPV4|DER_ECO24	490	1	0	0	0	1	1	1	2	0	1	0.000360361	0	0	0	0.000352036	0.000346628	0.000359679	0.000728616	0	0.000402088
sp|A7ZPV7|SYH_ECO24	424	3	2	1	3	2	0	3	2	2	1	0.00124936	0.000860356	0.000551729	0.00116888	0.000813669	0	0.001247	0.000842033	0.000854635	0.000464677
sp|A7ZPW1|NDK_ECO24	143	4	4	3	6	5	4	4	4	4	4	0.00493921	0.00510197	0.00490769	0.00693154	0.00603139	0.00475099	0.00492987	0.00499331	0.00506805	0.00551114
sp|A7ZPX4|ISCS_ECO24	404	6	5	3	7	5	7	4	6	7	6	0.00262243	0.00225737	0.00173713	0.00286241	0.00213487	0.00294291	0.00174498	0.00265115	0.0031393	0.00292609
sp|A7ZPZ4|GLYA_ECO24	417	8	5	5	11	8	10	7	7	7	7	0.00338756	0.002187	0.00280495	0.00435784	0.00330931	0.00407309	0.00295851	0.00299659	0.00304144	0.00330734
sp|A7ZQ24|GRCA_ECO24	127	6	4	2	4	4	4	6	6	5	4	0.00834221	0.00574474	0.00368399	0.0052032	0.005433	0.00534954	0.00832643	0.00843359	0.00713318	0.00620545
sp|A7ZQ46|RL19_ECO24	115	3	2	1	1	2	3	2	1	2	1	0.00460635	0.00317209	0.0020342	0.00143654	0.00299996	0.00443081	0.00306509	0.00155227	0.003151	0.00171324
sp|A7ZQ49|RS16_ECO24	82	1	2	1	1	2	2	2	2	2	5	0.00215337	0.00444867	0.00285284	0.00201466	0.00420726	0.00414263	0.0042986	0.00435393	0.00441909	0.0120136
sp|A7ZQC1|GSH1_ECO24	518	1	1	0	1	1	1	1	0	0	1	0.000340882	0.000352115	0	0.000318922	0.000333007	0.000327892	0.000340237	0	0	0.000380354
sp|A7ZQC5|SYA_ECO24	876	10	6	3	10	9	8	10	11	10	8	0.00201572	0.00124928	0.000801141	0.00188586	0.00177224	0.00155112	0.0020119	0.00224158	0.0020683	0.0017993
sp|A7ZQM2|ENO_ECO24	432	10	15	14	14	12	13	12	13	10	12	0.00408742	0.00633317	0.00758117	0.00535376	0.00479161	0.00511116	0.00489563	0.00537186	0.00419404	0.00547286
sp|A7ZQM3|PYRG_ECO24	545	2	1	0	2	2	2	2	3	1	1	0.000647988	0.00033467	0	0.000606245	0.00063302	0.000623295	0.000646763	0.000982629	0.000332445	0.00036151
sp|A7ZQV1|KDUI_ECO24	278	1	0	1	2	2	3	0	0	3	1	0.000635168	0	0.000841486	0.0011885	0.00124099	0.00183289	0	0	0.00195521	0.000708716
sp|A7ZR07|YGFZ_ECO24	326	1	2	2	3	1	2	2	2	4	3	0.000541646	0.00111899	0.00143517	0.00152026	0.000529134	0.00104201	0.00108124	0.00109516	0.0022231	0.0018131
sp|A7ZR12|GCSP_ECO24	957	12	12	7	13	10	11	9	12	12	9	0.00221413	0.00228709	0.00171111	0.00224412	0.00180249	0.00195227	0.00165746	0.00223838	0.00227188	0.00185288
sp|A7ZR14|GCST_ECO24	364	6	6	5	6	5	5	5	7	5	6	0.00291061	0.00300652	0.00321337	0.00272311	0.00236948	0.00233307	0.00242092	0.0034329	0.00248877	0.00324763
sp|A7ZR23|RPIA_ECO24	219	3	4	3	6	3	3	3	3	4	4	0.00241886	0.00333142	0.00320456	0.00452607	0.00236298	0.00232668	0.00241428	0.00244536	0.00330927	0.0035986
sp|A7ZR34|PGK_ECO24	387	11	14	13	13	11	15	11	10	11	10	0.00501898	0.00659828	0.00785822	0.00554941	0.00490304	0.00658325	0.00500949	0.00461269	0.00514989	0.00509104
sp|A7ZR64|METK_ECO24	384	2	3	0	1	2	2	2	2	2	1	0.00091967	0.00142496	0	0.000430213	0.000898426	0.000884624	0.000917931	0.000929745	0.00094366	0.000513081
sp|A7ZR88|FETP_ECO24	91	3	1	0	2	1	1	1	1	1	1	0.00582121	0.00200435	0	0.00363081	0.00189558	0.00186646	0.00193673	0.00196166	0.00199102	0.00216509
sp|A7ZRU7|RS21_ECO24	71	2	0	1	1	1	0	0	0	1	1	0.00497399	0	0.00329483	0.00232678	0.00242955	0	0	0	0.00255187	0.00277497
sp|A7ZRV0|MUG_ECO24	168	1	0	0	1	0	1	1	0	0	1	0.00105105	0	0	0.000983344	0	0.001011	0.00104906	0	0	0.00117276
sp|A7ZS61|PNP_ECO24	711	6	8	2	6	8	6	6	6	8	3	0.0014901	0.00205227	0.00065804	0.00139411	0.0019409	0.00143332	0.00148728	0.00150642	0.00203862	0.000831321
sp|A7ZS65|IF2_ECO24	890	6	3	2	3	8	9	7	8	5	2	0.0011904	0.000614816	0.000525693	0.00055686	0.00155054	0.00171756	0.00138618	0.00160459	0.00101788	0.000442749
sp|A7ZS69|ASSY_ECO24	447	1	1	0	1	1	1	1	1	1	0	0.000395026	0.000408043	0	0.000369579	0.000385901	0.000379973	0.000394279	0.000399353	0.00040533	0
sp|A7ZS72|GLMM_ECO24	445	3	3	0	3	3	3	3	4	3	2	0.0011904	0.00122963	0	0.00111372	0.00116291	0.00114504	0.00118815	0.00160459	0.00122146	0.000885497
sp|A7ZSC4|RS9_ECO24	130	1	1	1	1	1	1	3	1	1	1	0.00135828	0.00140304	0.00179949	0.00127078	0.00132691	0.00130652	0.00406714	0.00137316	0.00139371	0.00151556
sp|A7ZSC5|RL13_ECO24	142	1	1	0	1	1	1	1	1	1	1	0.0012435	0.00128447	0	0.00116339	0.00121477	0.00119611	0.00124115	0.00125712	0.00127593	0.00138749
sp|A7ZSD0|MDH_ECO24	312	7	10	7	7	8	8	11	9	9	9	0.00396166	0.00584601	0.0052485	0.00370645	0.00442302	0.00435507	0.00621369	0.00514935	0.00522642	0.00568336
sp|A7ZSI3|RL17_ECO24	127	3	2	3	2	3	3	4	3	4	3	0.0041711	0.00287237	0.00552598	0.0026016	0.00407475	0.00401215	0.00555095	0.00421679	0.00570654	0.00465409
sp|A7ZSI4|RPOA_ECO24	329	10	8	9	5	8	5	5	9	9	6	0.00536707	0.00443515	0.00639939	0.00251066	0.00419448	0.00258127	0.00267846	0.00488328	0.00495636	0.00359313
sp|A7ZSI5|RS4_ECO24	206	4	2	4	2	4	6	3	3	3	5	0.00342867	0.00177083	0.00454239	0.0016039	0.00334947	0.00494702	0.00256664	0.00259967	0.00263858	0.00478211
sp|A7ZSJ0|RL15_ECO24	144	0	2	2	2	1	2	2	1	1	1	0	0.00253327	0.00324907	0.00229447	0.0011979	0.002359	0.00244782	0.00123966	0.00125821	0.00136822
sp|A7ZSJ2|RS5_ECO24	167	3	4	3	3	5	4	4	2	4	1	0.00317204	0.00436875	0.00420239	0.0029677	0.00516461	0.00406821	0.00422138	0.00213786	0.0043397	0.00117978
sp|A7ZSJ4|RL6_ECO24	177	5	7	5	6	6	5	7	6	3	6	0.00498804	0.00721338	0.00660828	0.00560006	0.00584738	0.00479796	0.00697005	0.00605122	0.00307089	0.00667875
sp|A7ZSJ5|RS8_ECO24	130	3	3	2	2	1	2	3	2	3	1	0.00407485	0.00420912	0.00359897	0.00254156	0.00132691	0.00261304	0.00406714	0.00274632	0.00418114	0.00151556
sp|A7ZSJ7|RL5_ECO24	179	2	2	4	9	5	5	2	2	2	2	0.00197292	0.00203794	0.00522756	0.00830623	0.00481837	0.00474435	0.00196919	0.00199454	0.00202439	0.00220138
sp|A7ZSJ8|RL24_ECO24	104	6	3	2	2	4	4	5	4	7	4	0.0101871	0.00526141	0.00449871	0.00317696	0.00663453	0.00653261	0.00847321	0.00686581	0.012195	0.00757781
sp|A7ZSK3|RS3_ECO24	233	4	2	4	5	3	4	2	4	2	3	0.00303136	0.00156563	0.00401602	0.0035451	0.002221	0.00291584	0.00151281	0.00306457	0.00155522	0.00253678
sp|A7ZSK5|RS19_ECO24	92	3	2	2	2	2	2	2	2	2	3	0.00575794	0.00396512	0.0050855	0.00359134	0.00374995	0.00369234	0.00383137	0.00388067	0.00393875	0.00642467
sp|A7ZSK6|RL2_ECO24	273	5	7	3	7	3	5	6	6	5	6	0.00323401	0.00467681	0.00257069	0.00423594	0.00189558	0.00311077	0.00387347	0.00392332	0.00331836	0.00433018
sp|A7ZSK8|RL4_ECO24	201	1	1	2	4	2	3	2	3	2	1	0.000878491	0.00090744	0.00232769	0.0032876	0.0017164	0.00253504	0.00175366	0.00266434	0.00180281	0.000980215
sp|A7ZSK9|RL3_ECO24	209	1	0	0	0	2	1	1	2	1	1	0.000844865	0	0	0	0.0016507	0.000812669	0.000843267	0.00170824	0.000866903	0.000942694
sp|A7ZSL0|RS10_ECO24	103	5	5	5	4	4	4	4	5	3	1	0.00857169	0.00885415	0.011356	0.0064156	0.00669894	0.00659603	0.00684438	0.00866558	0.00527716	0.00191285
sp|A7ZSL4|EFTU1_ECO24;sp|A7ZUJ2|EFTU2_ECO24	394	27	34	26	32	36	31	31	29	33	34	0.0121004	0.0157397	0.0154372	0.0134174	0.0157612	0.0133637	0.0138668	0.0131391	0.0151752	0.017002
sp|A7ZSL5|EFG_ECO24	704	15	13	17	14	15	14	13	15	12	14	0.00376229	0.0033681	0.00564895	0.00328526	0.00367538	0.00337766	0.00325448	0.0038035	0.00308834	0.00391807
sp|A7ZSL6|RS7_ECO24	156	5	6	3	7	5	6	7	5	5	5	0.00565951	0.00701521	0.00449871	0.0074129	0.00552878	0.00653261	0.00790833	0.0057215	0.00580714	0.00631484
sp|A7ZSL7|RS12_ECO24	124	1	1	1	1	2	2	3	2	2	0	0.00142401	0.00147093	0.00188656	0.00133227	0.00278222	0.00273948	0.00426394	0.00287921	0.0029223	0
sp|A7ZST1|PCKA_ECO24	540	9	9	7	9	10	10	12	10	12	9	0.00294295	0.00303992	0.00303247	0.00275336	0.0031944	0.00314533	0.00391651	0.00330576	0.00402628	0.00328372
sp|A7ZSU3|NFUA_ECO24	191	3	3	1	3	3	3	3	3	3	3	0.00277346	0.00286485	0.00122478	0.00259479	0.00270939	0.00266777	0.00276821	0.00280384	0.0028458	0.0030946
sp|A7ZSW3|GLGC_ECO24	431	1	1	0	1	1	1	1	1	1	0	0.000409691	0.000423191	0	0.000383299	0.000400227	0.000394079	0.000408916	0.000414179	0.000420377	0
sp|A7ZSW5|GLGB_ECO24	728	1	1	0	1	0	0	2	1	1	1	0.00024255	0.000250543	0	0.000226925	0	0	0.000484184	0.000245207	0.000248877	0.000270636
sp|A7ZTA5|SYGB_ECO24	689	11	11	5	10	9	12	9	8	10	5	0.00281908	0.00291197	0.00169763	0.0023977	0.00225324	0.00295816	0.00230216	0.0020727	0.00262965	0.00142978
sp|A7ZTA6|SYGA_ECO24	303	2	1	0	1	2	2	3	1	1	1	0.00116552	0.000601965	0	0.00054522	0.0011386	0.00112111	0.00174498	0.000589145	0.000597963	0.000650241
sp|A7ZTE9|MTLD_ECO24	382	1	0	1	0	0	0	0	0	0	0	0.000462243	0	0.00061239	0	0	0	0	0	0	0
sp|A7ZTG3|SECB_ECO24	155	4	3	2	4	3	4	4	4	5	2	0.00455682	0.00353023	0.00301849	0.00426327	0.00333867	0.00438317	0.0045482	0.00460673	0.0058446	0.00254223
sp|A7ZTH0|TDH_ECO24	341	1	1	1	1	2	1	2	1	1	1	0.00051782	0.000534884	0.000686021	0.000484463	0.00101172	0.000498088	0.00103368	0.000523493	0.000531327	0.00057778
sp|A7ZTR3|TNAA_ECO24	471	42	64	41	47	55	54	53	55	50	53	0.0157457	0.0247841	0.0203636	0.0164851	0.0201431	0.019473	0.019832	0.0208452	0.0192338	0.0221703
sp|A7ZTU1|GLMU_ECO24	456	1	2	0	3	3	2	3	1	3	1	0.00038723	0.00079998	0	0.00108685	0.00113485	0.000744947	0.00115949	0.000391471	0.00119199	0.000432068
sp|A7ZTU4|ATPB_ECO24	460	9	7	5	7	9	7	9	8	8	8	0.00345476	0.00277558	0.00254275	0.00251394	0.00337496	0.00258464	0.00344823	0.00310454	0.003151	0.00342649
sp|A7ZTU5|ATPG_ECO24	287	2	1	0	1	1	2	2	1	1	2	0.0012305	0.000635524	0	0.000575616	0.000601038	0.00118361	0.00122817	0.000621989	0.000631298	0.00137298
sp|A7ZTU6|ATPA_ECO24	513	7	6	4	5	6	7	7	5	5	5	0.00240943	0.00213328	0.00182404	0.00161015	0.00201752	0.00231761	0.00240487	0.00173987	0.00176591	0.0019203
sp|A7ZTU8|ATPF_ECO24	156	2	1	1	1	2	1	1	1	2	1	0.0022638	0.0011692	0.00149957	0.00105899	0.00221151	0.00108877	0.00112976	0.0011443	0.00232285	0.00126297
sp|A7ZU48|UBID_ECO24	494	2	2	0	1	0	0	1	2	1	0	0.000714885	0.000738443	0	0.000334416	0	0	0.000356767	0.000722716	0.000366767	0
sp|A7ZU52|PEPQ_ECO24	443	5	3	2	4	3	3	4	3	6	4	0.00199297	0.00123518	0.00105613	0.00149166	0.00116816	0.00115021	0.00159136	0.00120888	0.00245394	0.00177899
sp|A7ZUC9|PFKA_ECO24	320	2	2	0	1	2	2	1	3	2	2	0.0011036	0.00113997	0	0.000516255	0.00107811	0.00106155	0.000550759	0.00167354	0.00113239	0.00123139
sp|A7ZUD3|TPIS_ECO24	255	1	1	0	1	1	2	1	2	2	1	0.000692458	0.000715276	0	0.00064785	0.000676462	0.00133214	0.000691148	0.00140009	0.00142104	0.00077264
sp|A7ZUE0|GLPK_ECO24	502	28	35	23	31	30	34	31	29	31	33	0.0098489	0.0127168	0.0107181	0.0102017	0.0103086	0.0115036	0.0108835	0.0103124	0.0111886	0.0129517
sp|A7ZUE7|HSLV_ECO24	176	2	2	2	1	1	1	2	2	2	2	0.00200655	0.00207268	0.00265833	0.000938646	0.000980101	0.000965045	0.00200276	0.00202853	0.00205889	0.0022389
sp|A7ZUG1|KATG_ECO24	726	11	11	11	12	10	12	14	9	10	9	0.0026754	0.00276357	0.00354444	0.00273061	0.002376	0.0028074	0.00339862	0.00221295	0.00249563	0.00244244
sp|A7ZUH4|CAPP_ECO24	883	4	1	0	3	3	5	3	3	4	2	0.000799895	0.000206563	0	0.000561274	0.000586063	0.000961766	0.000598786	0.000606492	0.000820759	0.000446259
sp|A7ZUI2|STHA_ECO24	466	3	4	2	5	3	4	5	5	4	4	0.00113676	0.00156563	0.00100401	0.00177255	0.0011105	0.00145792	0.00189102	0.00191535	0.00155522	0.00169119
sp|A7ZUJ6|RL11_ECO24	142	4	4	3	3	5	5	4	4	5	6	0.00497399	0.0051379	0.00494225	0.00349018	0.00607387	0.00598056	0.00496459	0.00502848	0.00637967	0.00832492
sp|A7ZUJ7|RL1_ECO24	234	2	3	3	3	4	2	2	3	2	2	0.0015092	0.0023384	0.00299914	0.00211797	0.00294868	0.00145169	0.00150635	0.0022886	0.00154857	0.00168396
sp|A7ZUJ8|RL10_ECO24	165	5	5	7	6	5	6	5	4	5	5	0.00535081	0.00552713	0.00992444	0.00600734	0.00522721	0.00617629	0.00534069	0.00432754	0.00549038	0.0059704
sp|A7ZUK0|RL7_ECO24	121	5	4	5	5	5	6	7	6	6	5	0.00729656	0.0060296	0.00966666	0.00682652	0.00712801	0.00842221	0.0101959	0.00885178	0.00898426	0.00814145
sp|A7ZUK1|RPOB_ECO24	1342	14	11	1	10	14	16	12	13	12	7	0.00184208	0.00149504	0.000174317	0.00123101	0.00179953	0.00202501	0.00157594	0.00172924	0.00162011	0.00102769
sp|A7ZUK2|RPOC_ECO24	1407	11	6	4	9	9	8	6	9	8	5	0.00138049	0.000777806	0.000665055	0.00105673	0.0011034	0.00096573	0.000751568	0.00114186	0.00103018	0.000700153
sp|A7ZUM3|PUR9_ECO24	529	13	13	7	10	13	13	14	12	16	11	0.00433931	0.00448231	0.00309552	0.00312291	0.00423908	0.00417395	0.00466427	0.0040494	0.00548	0.00409689
sp|A7ZUP3|G6PI_ECO24;CON__Q3ZBD7	549	15	11	4	13	12	14	12	10	14	10	0.0048245	0.00365455	0.00170443	0.00391188	0.00377044	0.00433127	0.0038523	0.00325157	0.00462032	0.00358876
sp|A7ZV11|CH10_ECO24	97	9	12	16	11	9	16	10	11	14	16	0.0163834	0.0225644	0.0385869	0.0187342	0.016005	0.0280161	0.0181694	0.0202435	0.0261501	0.0324987
sp|A7ZV12|CH60_ECO24	548	16	18	14	12	16	16	17	16	14	14	0.00515552	0.00599109	0.00597639	0.00361756	0.00503643	0.00495906	0.00546739	0.005212	0.00462875	0.00503344
sp|A7ZV18|EFP_ECO24	188	4	3	0	2	3	4	5	5	4	1	0.00375695	0.00291057	0	0.00175747	0.00275262	0.00361378	0.00468731	0.00474763	0.00385495	0.001048
sp|A7ZV33|ORN_ECO24	181	1	0	1	1	2	1	0	2	0	0	0.000975562	0	0.00129245	0.000912717	0.00190605	0.000938386	0	0.0019725	0	0
sp|A7ZV47|PURA_ECO24	432	9	10	5	9	9	7	7	12	9	11	0.00367868	0.00422212	0.00270756	0.0034417	0.0035937	0.00275216	0.00285579	0.00495864	0.00377464	0.00501679
sp|A7ZV71|RS6_ECO24	131	2	2	1	3	2	3	1	2	4	0	0.00269583	0.00278466	0.00178575	0.00378325	0.00263355	0.00388965	0.00134536	0.00272536	0.00553229	0
sp|A7ZV74|RL9_ECO24	149	9	7	6	8	7	7	5	5	6	8	0.0106657	0.00856891	0.00942013	0.00886989	0.00810392	0.00797943	0.00591419	0.0059903	0.00729595	0.0105784
sp|A7ZVB3|YJGA_ECO24	183	1	0	0	0	1	1	2	2	2	1	0.0009649	0	0	0	0.000942611	0.00092813	0.00192615	0.00195094	0.00198014	0.00107663
sp|A7ZVL9|UXUA_ECO24	394	4	2	0	2	2	2	2	5	1	2	0.00179266	0.000925865	0	0.000838587	0.000875623	0.000862172	0.000894634	0.00226537	0.000459854	0.00100012
sp|A7ZVS4|DEOC_ECO24	259	2	1	2	2	1	1	2	2	1	1	0.00136353	0.000704229	0.00180643	0.00127569	0.000666015	0.000655783	0.00136095	0.00137846	0.000699547	0.000760707
sp|A7ZVS6|DEOB_ECO24	407	12	9	4	7	9	8	10	9	9	8	0.00520619	0.00403331	0.0022991	0.00284131	0.00381445	0.00333853	0.00433029	0.00394742	0.0040065	0.00387269
sp|A7ZVS7|DEOD_ECO24	239	11	12	10	11	12	12	11	11	11	6	0.00812696	0.00915793	0.009788	0.00760343	0.00866098	0.00852792	0.00811159	0.00821598	0.00833895	0.00494619
sp|P00330|ADH1_YEAST	348	24	31	133	175	29	28	29	34	13	14	0.0121777	0.0162479	0.0894055	0.0830756	0.0143748	0.0136659	0.0146869	0.0174407	0.00676832	0.00792622
sp|P00489|PYGM_RABIT	843	53	56	42	51	61	53	45	50	46	48	0.0111015	0.0121164	0.011655	0.00999441	0.012482	0.0106785	0.00940798	0.0105878	0.0098866	0.0112184
sp|P00924|ENO1_YEAST	437	11	9	7	19	44	44	5	6	13	11	0.00444472	0.00375643	0.00374721	0.00718268	0.0173682	0.0171014	0.00201651	0.00245095	0.00538987	0.00495939
tr|A7ZH98|A7ZH98_ECO24	317	8	6	3	8	8	6	7	9	6	6	0.00445619	0.00345228	0.00221388	0.00416913	0.00435326	0.00321479	0.0038918	0.00506813	0.00342932	0.00372914
tr|A7ZHC2|A7ZHC2_ECO24	382	0	1	0	1	1	1	1	0	1	1	0	0.000477475	0	0.000432465	0.000451565	0.000444628	0.000461369	0	0.0004743	0.000515767
tr|A7ZHE6|A7ZHE6_ECO24	428	1	2	2	2	3	2	0	2	1	0	0.000412562	0.000852315	0.00109315	0.000771971	0.0012091	0.000793681	0	0.000834163	0.000423324	0
tr|A7ZHK3|A7ZHK3_ECO24	887	9	10	4	7	9	10	8	7	10	8	0.00179165	0.00205632	0.00105494	0.00130373	0.00175026	0.00191486	0.00158956	0.00140877	0.00204265	0.00177698
tr|A7ZHK4|A7ZHK4_ECO24	630	7	8	8	11	10	7	7	6	7	8	0.00196196	0.00231613	0.00297058	0.00288447	0.00273806	0.0018872	0.00195825	0.0017001	0.00201314	0.00250188
tr|A7ZHK5|A7ZHK5_ECO24	474	11	12	10	11	11	11	12	14	12	15	0.00409777	0.00461761	0.0049353	0.0038338	0.00400311	0.00394162	0.00446184	0.00527248	0.0045869	0.00623491
tr|A7ZHK7|A7ZHK7_ECO24	865	15	11	11	17	18	17	13	16	17	14	0.00306202	0.00231948	0.00297487	0.00324674	0.00358955	0.00333805	0.00264874	0.00330194	0.00356082	0.00318881
tr|A7ZHL5|A7ZHL5_ECO24	220	2	2	0	4	5	2	3	3	2	2	0.00160524	0.00165814	0	0.00300367	0.0039204	0.00154407	0.00240331	0.00243424	0.00164712	0.00179112
tr|A7ZHN6|A7ZHN6_ECO24	151	1	1	0	2	1	1	1	1	1	1	0.00116938	0.00120792	0	0.0021881	0.00114237	0.00112482	0.00116717	0.00118219	0.00119989	0.00130479
tr|A7ZHQ3|A7ZHQ3_ECO24	474	5	4	3	6	7	5	6	6	6	4	0.00186262	0.0015392	0.00148059	0.00209116	0.00254744	0.00179164	0.00223092	0.00225963	0.00229345	0.00166264
tr|A7ZHR8|A7ZHR8_ECO24	161	2	2	2	3	2	2	2	2	2	2	0.0021935	0.00226578	0.002906	0.00307829	0.00214283	0.00210991	0.00218935	0.00221753	0.00225072	0.00244749
tr|A7ZHZ6|A7ZHZ6_ECO24	485	8	10	5	12	8	8	9	6	6	8	0.00291261	0.00376073	0.00241168	0.00408747	0.00284532	0.00280161	0.00327048	0.00220838	0.00224143	0.00324987
tr|A7ZIB5|A7ZIB5_ECO24	324	1	2	0	1	2	3	1	1	1	1	0.00054499	0.0011259	0	0.000509882	0.0010648	0.00157267	0.000543959	0.00055096	0.000559206	0.000608096
tr|A7ZIC8|A7ZIC8_ECO24	364	1	2	1	2	2	1	2	1	1	2	0.000485101	0.00100217	0.000642674	0.000907702	0.00094779	0.000466615	0.000968367	0.000490415	0.000497755	0.00108254
tr|A7ZID5|A7ZID5_ECO24	269	2	1	0	3	2	2	3	3	2	1	0.00131284	0.00067805	0	0.0018424	0.00128251	0.00126281	0.00196553	0.00199083	0.00134708	0.000732428
tr|A7ZIF9|A7ZIF9_ECO24	110	0	0	0	0	0	1	1	0	0	0	0	0	0	0	0	0.00154407	0.00160221	0	0	0
tr|A7ZIH2|A7ZIH2_ECO24	324	2	1	0	1	0	1	0	0	0	0	0.00108998	0.000562949	0	0.000509882	0	0.000524222	0	0	0	0
tr|A7ZIJ7|A7ZIJ7_ECO24	784	1	3	1	3	2	1	4	3	0	2	0.000225225	0.000697942	0.000298384	0.000632149	0.000440045	0.000216643	0.000899198	0.000683078	0	0.00050261
tr|A7ZIP0|A7ZIP0_ECO24	550	4	1	0	1	0	0	4	3	1	1	0.00128419	0.000331628	0	0.000300367	0	0	0.00128177	0.000973696	0.000329423	0.000358224
tr|A7ZIT1|A7ZIT1_ECO24	355	1	1	0	1	1	1	1	1	1	0	0.000497399	0.00051379	0	0.000465357	0.000485909	0.000478445	0.000496459	0.000502848	0.000510374	0
tr|A7ZIT2|A7ZIT2_ECO24	169	2	4	3	3	3	4	1	2	2	2	0.00208967	0.00431705	0.00415266	0.00293257	0.00306209	0.00402007	0.00104286	0.00211256	0.00214417	0.00233163
tr|A7ZIT4|A7ZIT4_ECO24	164	5	5	1	2	3	4	4	3	5	5	0.00538344	0.00556084	0.00142642	0.00201466	0.00315545	0.00414263	0.0042986	0.00326544	0.00552386	0.0060068
tr|A7ZIW1|A7ZIW1_ECO24	217	4	2	0	1	4	3	4	2	3	1	0.00325487	0.00168106	0	0.000761298	0.00317968	0.00234813	0.00324872	0.00164526	0.00250483	0.000907941
tr|A7ZIZ0|A7ZIZ0_ECO24	187	9	13	10	8	10	10	10	14	12	10	0.00849834	0.0126799	0.0125098	0.00706745	0.00922448	0.00908277	0.00942475	0.0133645	0.0116267	0.010536
tr|A7ZIZ1|A7ZIZ1_ECO24	531	5	2	2	5	5	3	3	4	4	3	0.00166268	0.000686988	0.000881104	0.00155557	0.00162427	0.000959592	0.000995722	0.00134472	0.00136484	0.00111313
tr|A7ZJ11|A7ZJ11_ECO24	69	3	3	3	3	3	3	4	3	5	3	0.00767725	0.00793024	0.010171	0.00718268	0.00749991	0.00738469	0.010217	0.00776135	0.0131292	0.00856622
tr|A7ZJ32|A7ZJ32_ECO24	160	3	2	0	2	3	1	3	2	1	1	0.00331081	0.00227994	0	0.00206502	0.00323433	0.00106155	0.00330455	0.00223139	0.00113239	0.00123139
tr|A7ZJ46|A7ZJ46_ECO24	302	0	2	0	0	0	0	0	0	0	0	0	0.00120792	0	0	0	0	0	0	0	0
tr|A7ZJ52|A7ZJ52_ECO24	346	2	2	0	2	2	2	2	2	2	1	0.00102067	0.00105431	0	0.000954923	0.000997097	0.000981779	0.00101874	0.00103186	0.0010473	0.000569431
tr|A7ZJ59|A7ZJ59_ECO24	382	2	2	1	2	2	2	2	2	2	2	0.000924485	0.00095495	0.00061239	0.00086493	0.00090313	0.000889256	0.000922737	0.000934612	0.0009486	0.00103153
tr|A7ZJ73|A7ZJ73_ECO24	546	3	2	0	2	2	3	4	5	3	1	0.000970202	0.000668115	0	0.000605135	0.00063186	0.00093323	0.00129116	0.00163472	0.000995509	0.000360848
tr|A7ZJA1|A7ZJA1_ECO24	427	3	4	5	6	6	6	6	6	4	4	0.00124059	0.00170862	0.00273926	0.00232134	0.00242386	0.00238662	0.00247648	0.00250835	0.00169726	0.00184565
tr|A7ZJA4|A7ZJA4_ECO24	588	4	3	1	5	3	3	3	4	3	1	0.0012012	0.000930589	0.000397846	0.00140478	0.000880091	0.000866571	0.000899198	0.00121436	0.000924401	0.000335073
tr|A7ZJA5|A7ZJA5_ECO24	238	4	4	2	3	4	3	2	2	2	1	0.00296768	0.00306547	0.00196582	0.00208237	0.00289912	0.00214094	0.00148103	0.00150009	0.00152254	0.000827828
tr|A7ZJA6|A7ZJA6_ECO24	933	12	10	5	11	11	10	9	11	10	12	0.00227108	0.00195493	0.00125366	0.00194772	0.00203374	0.00182045	0.00170009	0.00210463	0.00194194	0.00253406
tr|A7ZJA7|A7ZJA7_ECO24	405	3	2	3	4	2	2	3	5	2	4	0.00130798	0.000900718	0.00173284	0.00163162	0.000851841	0.000838755	0.0013055	0.00220384	0.000894729	0.00194591
tr|A7ZJA9|A7ZJA9_ECO24	289	10	9	6	10	12	9	13	9	11	9	0.00610992	0.00568013	0.00485674	0.00571632	0.00716254	0.00528938	0.00792788	0.00555916	0.00689623	0.00613567
tr|A7ZJD1|A7ZJD1_ECO24	346	1	0	0	0	1	0	2	1	0	0	0.000510337	0	0	0	0.000498549	0	0.00101874	0.000515928	0	0
tr|A7ZJD3|A7ZJD3_ECO24	348	2	1	1	0	1	3	2	1	2	1	0.00101481	0.000524125	0.000672222	0	0.000495683	0.00146421	0.00101289	0.000512962	0.00104128	0.000566158
tr|A7ZJJ1|A7ZJJ1_ECO24	170	4	3	0	1	4	1	3	5	4	4	0.00415475	0.00321874	0	0.000971775	0.00405877	0.000999105	0.00311017	0.00525032	0.00426312	0.00463584
tr|A7ZJL3|A7ZJL3_ECO24	320	2	1	0	3	1	1	1	2	2	3	0.0011036	0.000569986	0	0.00154877	0.000539056	0.000530774	0.000550759	0.00111569	0.00113239	0.00184709
tr|A7ZJM6|A7ZJM6_ECO24	248	3	5	5	5	5	6	5	3	5	3	0.00213601	0.00367733	0.00471639	0.00333068	0.00347778	0.00410922	0.00355328	0.00215941	0.00365288	0.00238334
tr|A7ZJR9|A7ZJR9_ECO24	240	1	0	0	1	1	0	0	0	0	0	0.000735736	0	0	0.00068834	0.000718741	0	0	0	0	0
tr|A7ZJT2|A7ZJT2_ECO24	243	2	2	0	1	3	4	2	2	1	2	0.00145331	0.0015012	0	0.000679842	0.0021296	0.00279585	0.00145056	0.00146923	0.000745608	0.00162159
tr|A7ZJT9|A7ZJT9_ECO24	333	0	0	0	0	0	0	0	0	1	1	0	0	0	0	0	0	0	0	0.000544092	0.000591661
tr|A7ZJU0|A7ZJU0_ECO24	572	6	9	3	5	5	6	7	6	7	3	0.0018522	0.00286986	0.00122692	0.00144407	0.00150785	0.00178162	0.00215682	0.00187249	0.00221727	0.00103334
tr|A7ZJV6|A7ZJV6_ECO24	321	1	2	1	2	2	1	1	3	1	1	0.000550083	0.00113642	0.000728764	0.00102929	0.00107475	0.000529121	0.000549043	0.00166833	0.000564432	0.000613779
tr|A7ZJV8|A7ZJV8_ECO24	164	1	2	0	2	1	1	2	1	1	1	0.00107669	0.00222433	0	0.00201466	0.00105182	0.00103566	0.0021493	0.00108848	0.00110477	0.00120136
tr|A7ZJW7|A7ZJW7_ECO24	208	2	3	2	4	4	2	3	4	2	3	0.00169785	0.0026307	0.00224936	0.00317696	0.00331727	0.00163315	0.00254196	0.0034329	0.00174214	0.00284168
tr|A7ZJZ2|A7ZJZ2_ECO24;tr|A7ZS04|A7ZS04_ECO24	760	16	11	13	16	17	19	15	18	12	19	0.0037174	0.00263993	0.00400149	0.00347793	0.0038585	0.0042462	0.00347848	0.00422789	0.00286078	0.00492558
tr|A7ZK00|A7ZK00_ECO24	557	17	19	11	20	14	14	15	14	19	15	0.00538924	0.00622175	0.00461987	0.00593184	0.00433567	0.00426907	0.00474622	0.00448681	0.00618038	0.00530583
tr|A7ZK18|A7ZK18_ECO24	396	9	10	5	6	8	6	7	8	9	7	0.00401311	0.00460594	0.0029537	0.00250306	0.0034848	0.00257345	0.0031154	0.00360628	0.00411779	0.00348273
tr|A7ZK23|A7ZK23_ECO24	870	4	8	2	8	6	7	9	5	8	6	0.000811847	0.0016772	0.000537777	0.0015191	0.00118964	0.00136659	0.0018232	0.00102592	0.00166605	0.00135878
tr|A7ZK60|A7ZK60_ECO24	350	3	2	1	4	4	4	3	4	3	2	0.00151351	0.00104226	0.00066838	0.00188802	0.0019714	0.00194112	0.00151065	0.00204013	0.00155299	0.00112585
tr|A7ZK69|A7ZK69_ECO24	137	2	2	0	1	2	1	2	2	2	2	0.00257776	0.00266271	0	0.00120585	0.00251822	0.00123977	0.00257289	0.002606	0.002645	0.00287625
tr|A7ZKA7|A7ZKA7_ECO24	413	9	8	6	9	8	10	8	8	11	8	0.00384792	0.00353308	0.00339854	0.00360004	0.00334136	0.00411254	0.0034139	0.00345784	0.00482569	0.00381643
tr|A7ZKA8|A7ZKA8_ECO24	75	1	0	0	0	0	0	0	0	0	0	0.00235436	0	0	0	0	0	0	0	0	0
tr|A7ZKG9|A7ZKG9_ECO24	215	2	2	3	2	2	2	2	1	2	1	0.00164257	0.0016967	0.00326418	0.00153676	0.00160463	0.00157998	0.00163947	0.000830283	0.00168542	0.000916387
tr|A7ZKI9|A7ZKI9_ECO24	1061	1	2	1	2	1	2	2	3	2	1	0.000166425	0.000343818	0.000220484	0.000311408	0.00016258	0.000320166	0.00033222	0.000504743	0.000341532	0.000185696
tr|A7ZKJ6|A7ZKJ6_ECO24	244	2	3	0	3	2	3	3	2	2	1	0.00144735	0.00224257	0	0.00203117	0.00141392	0.00208829	0.00216692	0.0014632	0.0014851	0.000807472
tr|A7ZKJ8|A7ZKJ8_ECO24	413	1	1	0	0	3	2	1	1	1	1	0.000427547	0.000441635	0	0	0.00125301	0.000822508	0.000426738	0.00043223	0.000438699	0.000477054
tr|A7ZKL8|A7ZKL8_ECO24	1148	1	0	0	0	2	0	0	1	0	0	0.000153812	0	0	0	0.000300519	0	0	0.000155497	0	0
tr|A7ZKS0|A7ZKS0_ECO24	223	1	1	1	2	1	1	2	1	1	1	0.000791824	0.000817917	0.00104903	0.00148163	0.000773533	0.00076165	0.00158065	0.000800498	0.000812478	0.000883512
tr|A7ZKS1|A7ZKS1_ECO24	456	2	3	1	4	2	3	3	3	4	1	0.000774459	0.00119997	0.000513011	0.00144914	0.000756569	0.00111742	0.00115949	0.00117441	0.00158932	0.000432068
tr|A7ZKS6|A7ZKS6_ECO24	416	15	13	10	11	14	17	16	13	12	16	0.00636695	0.00569986	0.00562339	0.00436831	0.00580522	0.0069409	0.00677857	0.00557847	0.00522642	0.00757781
tr|A7ZKW1|A7ZKW1_ECO24	356	4	5	0	5	5	4	5	5	4	4	0.00198401	0.00256173	0	0.00232025	0.00242272	0.0019084	0.00247532	0.00250718	0.00203576	0.00221374
tr|A7ZKX2|A7ZKX2_ECO24	356	2	0	0	1	1	1	1	0	1	0	0.000992004	0	0	0.00046405	0.000484544	0.000477101	0.000495064	0	0.00050894	0
tr|A7ZKX6|A7ZKX6_ECO24	363	2	2	1	1	3	2	4	2	3	2	0.000972874	0.00100493	0.000644444	0.000455101	0.0014256	0.000935801	0.00194207	0.000983531	0.00149738	0.00108553
tr|A7ZKY1|A7ZKY1_ECO24	315	1	1	0	0	1	0	0	0	0	0	0.000560561	0.000579033	0	0	0.000547612	0	0	0	0	0
tr|A7ZKZ7|A7ZKZ7_ECO24	216	5	2	0	1	2	2	3	1	3	2	0.00408742	0.00168885	0	0.000764823	0.0015972	0.00157267	0.00244782	0.00082644	0.00251643	0.00182429
tr|A7ZL10|A7ZL10_ECO24	137	6	7	3	7	5	7	6	6	7	5	0.00773329	0.00931947	0.00512262	0.00844096	0.00629554	0.00867836	0.00771866	0.007818	0.00925751	0.00719063
tr|A7ZL12|A7ZL12_ECO24	893	21	18	10	23	20	23	24	20	20	12	0.00415242	0.0036765	0.00261963	0.00425492	0.00386333	0.00437458	0.00473665	0.00399801	0.00405784	0.00264757
tr|A7ZL14|A7ZL14_ECO24	543	2	2	0	2	2	2	0	2	2	2	0.000650375	0.000671806	0	0.000608478	0.000635351	0.000625591	0	0.000657499	0.000667339	0.000725684
tr|A7ZL91|A7ZL91_ECO24	83	2	1	0	2	1	1	1	1	2	0	0.00425486	0.00219754	0	0.00398076	0.00207829	0.00204636	0.00212341	0.00215073	0.00436585	0
tr|A7ZL92|A7ZL92_ECO24	865	1	2	0	1	1	1	1	1	1	2	0.000204135	0.000421724	0	0.000190985	0.000199419	0.000196356	0.000203749	0.000206371	0.00020946	0.000455545
tr|A7ZL96|A7ZL96_ECO24	891	7	9	4	8	6	6	6	8	8	6	0.00138725	0.00184238	0.00105021	0.00148329	0.0011616	0.00114376	0.00118682	0.00160279	0.00162678	0.00132676
tr|A7ZLB2|A7ZLB2_ECO24	262	7	5	4	4	5	6	7	6	5	6	0.0047177	0.00348083	0.0035715	0.00252216	0.00329194	0.00388965	0.00470878	0.00408804	0.00345768	0.00451198
tr|A7ZLE6|A7ZLE6_ECO24	219	0	0	1	0	0	0	0	1	0	0	0	0	0.00106819	0	0	0	0	0.000815118	0	0
tr|A7ZLF3|A7ZLF3_ECO24	168	6	5	6	5	5	6	6	5	4	4	0.00630631	0.00542843	0.00835476	0.00491672	0.00513386	0.00606599	0.00629439	0.00531283	0.00431387	0.00469103
tr|A7ZLG0|A7ZLG0_ECO24	537	1	0	0	1	2	2	1	1	2	2	0.000328821	0	0	0.000307638	0.00064245	0.00063258	0.000328199	0.000332423	0.000674796	0.000733792
tr|A7ZLH5|A7ZLH5_ECO24	144	2	2	0	0	2	1	3	3	3	2	0.00245245	0.00253327	0	0	0.0023958	0.0011795	0.00367173	0.00371898	0.00377464	0.00273643
tr|A7ZLI1|A7ZLI1_ECO24	329	2	0	1	2	2	3	2	2	2	2	0.00107341	0	0.000711043	0.00100427	0.00104862	0.00154876	0.00107138	0.00108517	0.00110141	0.00119771
tr|A7ZLL1|A7ZLL1_ECO24	479	14	18	18	14	18	15	20	16	16	22	0.00516091	0.00685411	0.00879081	0.00482844	0.00648217	0.00531883	0.00735878	0.00596279	0.00605203	0.00904908
tr|A7ZLM4|A7ZLM4_ECO24	222	0	0	0	0	1	1	0	0	0	0	0	0	0	0	0.000777017	0.00076508	0	0	0	0
tr|A7ZLN3|A7ZLN3_ECO24	381	0	0	0	0	0	1	0	0	1	0	0	0	0	0	0	0.000445795	0	0	0.000475545	0
tr|A7ZLP4|A7ZLP4_ECO24	345	1	3	3	2	3	3	1	2	0	1	0.000511817	0.00158605	0.0020342	0.000957691	0.00149998	0.00147694	0.000510849	0.00103485	0	0.000571082
tr|A7ZLS4|A7ZLS4_ECO24	143	5	3	4	5	5	6	5	5	3	8	0.00617401	0.00382648	0.00654359	0.00577628	0.00603139	0.00712648	0.00616234	0.00624164	0.00380103	0.0110223
tr|A7ZLU1|A7ZLU1_ECO24	466	1	0	0	0	0	0	0	0	1	0	0.00037892	0	0	0	0	0	0	0	0.000388804	0
tr|A7ZM02|A7ZM02_ECO24	248	1	0	1	2	1	1	1	1	1	0	0.000712003	0	0.000943279	0.00133227	0.000695556	0.00068487	0.000710656	0.000719802	0.000730575	0
tr|A7ZM71|A7ZM71_ECO24	467	5	3	2	2	2	3	1	2	2	2	0.00189054	0.00117171	0.00100186	0.000707502	0.000738749	0.0010911	0.000377394	0.000764501	0.000775943	0.000843782
tr|A7ZM72|A7ZM72_ECO24;tr|A7ZUZ2|A7ZUZ2_ECO24	548	9	7	6	10	8	13	9	9	8	9	0.00289998	0.00232987	0.00256131	0.00301463	0.00251822	0.00402924	0.0028945	0.00293175	0.002645	0.00323578
tr|A7ZM73|A7ZM73_ECO24	391	1	1	2	1	2	0	2	2	3	1	0.000451603	0.000466484	0.00119659	0.000422511	0.000882342	0	0.000901498	0.000913099	0.00139015	0.000503895
tr|A7ZM79|A7ZM79_ECO24	255	2	1	2	3	3	4	2	4	3	3	0.00138492	0.000715276	0.00183477	0.00194355	0.00202939	0.00266428	0.0013823	0.00280017	0.00213156	0.00231792
tr|A7ZM97|A7ZM97_ECO24	201	0	0	0	0	0	0	0	0	0	0	0	0	0	0	0	0	0	0	0	0
tr|A7ZMA9|A7ZMA9_ECO24	173	7	8	2	7	6	6	6	6	8	6	0.00714472	0.00843447	0.00270443	0.00668446	0.00598258	0.00589068	0.00611247	0.00619113	0.00837839	0.00683317
tr|A7ZMB0|A7ZMB0_ECO24	298	1	1	0	2	1	1	1	2	1	2	0.000592539	0.000612065	0	0.00110874	0.000578852	0.000569959	0.000591419	0.00119806	0.000607996	0.0013223
tr|A7ZMB8|A7ZMB8_ECO24	115	2	4	4	3	3	4	2	2	1	1	0.0030709	0.00634419	0.00813681	0.00430961	0.00449994	0.00590775	0.00306509	0.00310454	0.0015755	0.00171324
tr|A7ZMC1|A7ZMC1_ECO24	193	4	5	5	4	3	3	3	1	4	3	0.00365962	0.00472527	0.00606044	0.00342387	0.00268131	0.00264012	0.00273953	0.000924927	0.00375508	0.00306254
tr|A7ZME1|A7ZME1_ECO24	470	7	8	1	7	8	9	9	8	7	5	0.00262987	0.0031046	0.00049773	0.00246045	0.00293613	0.00325241	0.00337486	0.00303848	0.00269847	0.00209599
tr|A7ZME3|A7ZME3_ECO24	334	5	4	1	6	5	4	4	4	5	2	0.00264336	0.00218438	0.000700399	0.0029677	0.0025823	0.00203411	0.00211069	0.00213786	0.00271232	0.00117978
tr|A7ZMH8|A7ZMH8_ECO24	183	1	0	0	1	0	0	0	0	1	0	0.0009649	0	0	0.000902742	0	0	0	0	0.000990069	0
tr|A7ZMI1|A7ZMI1_ECO24	795	7	7	4	7	8	7	9	7	6	5	0.00155476	0.001606	0.00117702	0.00145461	0.00173583	0.00149552	0.0019952	0.00157179	0.00136742	0.00123914
tr|A7ZMI5|A7ZMI5_ECO24	144	2	1	2	3	3	3	2	4	2	2	0.00245245	0.00126663	0.00324907	0.0034417	0.0035937	0.0035385	0.00244782	0.00495864	0.00251643	0.00273643
tr|A7ZMJ0|A7ZMJ0_ECO24	309	0	0	2	3	2	2	0	0	0	0	0	0	0.00151413	0.0016039	0.00111649	0.00109934	0	0	0	0
tr|A7ZML8|A7ZML8_ECO24	268	1	0	1	1	1	1	1	1	1	1	0.000658868	0	0.000872885	0.000616424	0.000643649	0.000633761	0.000657622	0.000666086	0.000676055	0.000735161
tr|A7ZMN0|A7ZMN0_ECO24	447	0	0	0	0	0	0	0	0	0	1	0	0	0	0	0	0	0	0	0	0.000440768
tr|A7ZMN4|A7ZMN4_ECO24	183	1	1	0	2	2	2	1	1	1	1	0.0009649	0.000996696	0	0.00180548	0.00188522	0.00185626	0.000963075	0.00097547	0.000990069	0.00107663
tr|A7ZMP9|A7ZMP9_ECO24;tr|A7ZLL2|A7ZLL2_ECO24	331	8	10	7	11	8	7	10	13	9	12	0.00426772	0.00551044	0.00494723	0.00549009	0.00416913	0.00359195	0.00532456	0.007011	0.00492642	0.00714283
tr|A7ZMS1|A7ZMS1_ECO24	361	1	0	0	0	1	0	1	1	0	1	0.000489132	0	0	0	0.000477833	0	0.000488207	0.00049449	0	0.00054577
tr|A7ZMU5|A7ZMU5_ECO24	69	3	2	3	2	3	3	3	3	5	3	0.00767725	0.00528682	0.010171	0.00478846	0.00749991	0.00738469	0.00766273	0.00776135	0.0131292	0.00856622
tr|A7ZMX3|A7ZMX3_ECO24	392	6	6	2	6	7	6	8	5	7	4	0.0027027	0.00279177	0.00119354	0.0025286	0.00308032	0.00259971	0.00359679	0.00227693	0.0032354	0.00201044
tr|A7ZMX4|A7ZMX4_ECO24	213	6	8	9	9	7	6	7	7	5	7	0.00497399	0.00685053	0.0098845	0.00698035	0.00566894	0.00478445	0.00579202	0.00586656	0.00425311	0.00647494
tr|A7ZMX6|A7ZMX6_ECO24	491	3	3	0	2	3	4	2	2	4	3	0.00107888	0.00111443	0	0.000672919	0.00105396	0.00138369	0.000717893	0.000727132	0.00147603	0.00120381
tr|A7ZMX8|A7ZMX8_ECO24	480	8	10	6	11	10	11	9	9	9	8	0.00294295	0.0037999	0.00292416	0.00378587	0.0035937	0.00389235	0.00330455	0.00334708	0.00339717	0.00328372
tr|A7ZN45|A7ZN45_ECO24	266	6	6	2	7	7	6	7	7	6	5	0.00398293	0.00411418	0.0017589	0.00434741	0.00453942	0.00383115	0.00463797	0.00469766	0.00408683	0.00370344
tr|A7ZNK1|A7ZNK1_ECO24	468	7	7	5	7	7	6	7	7	11	6	0.0026411	0.00272814	0.00249929	0.00247097	0.0025801	0.00217754	0.00263611	0.00267004	0.00425857	0.00252594
tr|A7ZNL3|A7ZNL3_ECO24	361	0	2	0	1	0	0	1	1	0	1	0	0.0010105	0	0.000457622	0	0	0.000488207	0.00049449	0	0.00054577
tr|A7ZNQ3|A7ZNQ3_ECO24	110	2	2	2	2	2	2	2	2	2	2	0.00321049	0.00331628	0.00425333	0.00300367	0.00313632	0.00308814	0.00320441	0.00324565	0.00329423	0.00358224
tr|A7ZNR6|A7ZNR6_ECO24	350	1	3	1	2	1	1	1	2	1	1	0.000504505	0.00156339	0.00066838	0.00094401	0.000492851	0.00048528	0.000503551	0.00102006	0.000517665	0.000562923
tr|A7ZNX2|A7ZNX2_ECO24	332	15	11	14	12	16	14	13	9	15	15	0.00797786	0.00604322	0.00986465	0.00597115	0.00831315	0.00716226	0.00690107	0.00483915	0.00818596	0.00890165
tr|A7ZP49|A7ZP49_ECO24	875	3	1	1	2	4	6	3	3	3	2	0.000605406	0.000208452	0.000267352	0.000377604	0.000788561	0.00116467	0.000604261	0.000612038	0.000621198	0.000450339
tr|A7ZP54|A7ZP54_ECO24	761	4	3	1	3	3	4	5	4	3	3	0.00092813	0.000719036	0.000307402	0.000651255	0.000680018	0.000892761	0.00115797	0.000938297	0.000714255	0.000776701
tr|A7ZP55|A7ZP55_ECO24	376	1	0	0	0	1	0	0	0	1	0	0.000469619	0	0	0	0.000458771	0	0	0	0.000481869	0
tr|A7ZP59|A7ZP59_ECO24	358	13	16	11	12	12	15	14	13	16	16	0.006412	0.00815175	0.00718789	0.00553749	0.00578205	0.00711653	0.00689218	0.00648224	0.00809755	0.0088055
tr|A7ZP98|A7ZP98_ECO24	445	2	2	0	1	3	1	2	2	1	0	0.000793603	0.000819755	0	0.00037124	0.00116291	0.000381681	0.000792102	0.000802296	0.000407152	0
tr|A7ZPB1|A7ZPB1_ECO24	400	2	2	1	2	3	3	2	2	1	2	0.000882884	0.000911977	0.000584833	0.000826009	0.00129373	0.00127386	0.000881214	0.000892555	0.000452957	0.000985116
tr|A7ZPB2|A7ZPB2_ECO24	714	6	5	2	5	6	6	6	5	6	5	0.00148384	0.00127728	0.000655275	0.00115687	0.00144956	0.00142729	0.00148103	0.00125008	0.00152254	0.00137971
tr|A7ZPB8|A7ZPB8_ECO24	120	0	0	0	0	0	1	1	2	0	1	0	0	0	0	0	0.0014154	0.00146869	0.00297518	0	0.00164186
tr|A7ZPC4|A7ZPC4_ECO24	260	2	1	0	2	2	1	1	1	1	1	0.00135828	0.000701521	0	0.00127078	0.00132691	0.000653261	0.000677857	0.000686581	0.000696856	0.000757781
tr|A7ZPC5|A7ZPC5_ECO24	260	4	3	2	2	4	3	2	4	2	4	0.00271656	0.00210456	0.00179949	0.00127078	0.00265381	0.00195978	0.00135571	0.00274632	0.00139371	0.00303113
tr|A7ZPC7|A7ZPC7_ECO24	505	1	0	0	1	0	0	1	1	2	1	0.000349657	0	0	0.000327132	0	0	0.000348996	0.000353487	0.000717555	0.000390145
tr|A7ZPD9|A7ZPD9_ECO24	406	2	2	1	2	3	3	2	2	3	3	0.000869836	0.0008985	0.00057619	0.000813802	0.00127461	0.00125503	0.000868191	0.000879364	0.00133879	0.00145584
tr|A7ZPE6|A7ZPE6_ECO24	310	0	0	0	0	0	1	0	1	0	0	0	0	0	0	0	0.000547896	0	0.000575842	0	0
tr|A7ZPL5|A7ZPL5_ECO24	323	4	4	3	4	6	6	6	5	7	3	0.00218671	0.00225877	0.00217275	0.00204584	0.00320429	0.00315507	0.00327386	0.00276333	0.00392656	0.00182994
tr|A7ZPL6|A7ZPL6_ECO24	85	0	0	0	1	0	1	0	0	0	0	0	0	0	0.00194355	0	0.00199821	0	0	0	0
tr|A7ZPL7|A7ZPL7_ECO24	575	4	5	4	4	7	6	7	7	11	5	0.00122836	0.00158605	0.00162736	0.00114923	0.00209997	0.00177233	0.00214556	0.00217318	0.0034661	0.00171324
tr|A7ZPL8|A7ZPL8_ECO24	169	3	3	5	4	4	4	3	3	3	3	0.0031345	0.00323779	0.0069211	0.0039101	0.00408279	0.00402007	0.00312857	0.00316883	0.00321626	0.00349745
tr|A7ZPM5|A7ZPM5_ECO24	338	2	0	0	0	0	1	1	1	0	1	0.00104483	0	0	0	0	0.000502508	0.000521428	0.000528139	0	0.000582909
tr|A7ZPM6|A7ZPM6_ECO24	263	1	1	1	1	1	1	1	2	0	0	0.000671394	0.000693519	0.00088948	0.000628143	0.000655885	0.000645809	0.000670125	0.0013575	0	0
tr|A7ZPQ5|A7ZPQ5_ECO24	759	10	10	6	11	11	13	11	13	11	11	0.00232644	0.0024031	0.00184927	0.00239423	0.00249997	0.00290912	0.00255424	0.0030575	0.00262584	0.00285541
tr|A7ZPQ6|A7ZPQ6_ECO24	316	9	8	3	12	12	12	10	10	12	6	0.00502908	0.00461761	0.00222088	0.00627348	0.00655055	0.00644992	0.0055773	0.00564908	0.00688035	0.00374095
tr|A7ZPQ7|A7ZPQ7_ECO24	667	13	10	6	12	10	12	12	11	11	6	0.00344153	0.00273456	0.00210435	0.00297214	0.00258617	0.00305573	0.00317079	0.00294396	0.00298802	0.00177232
tr|A7ZPS6|A7ZPS6_ECO24	156	2	2	0	2	2	2	2	2	2	0	0.0022638	0.0023384	0	0.00211797	0.00221151	0.00217754	0.00225952	0.0022886	0.00232285	0
tr|A7ZPV2|A7ZPV2_ECO24	488	1	1	1	0	2	2	3	3	2	0	0.000361838	0.000373761	0.000479371	0	0.000706958	0.000696098	0.00108346	0.0010974	0.000742552	0
tr|A7ZPW4|A7ZPW4_ECO24	281	0	0	0	0	2	2	1	2	2	0	0	0	0	0	0.00122774	0.00120888	0.000627199	0.00127054	0.00128956	0
tr|A7ZPX3|A7ZPX3_ECO24	128	2	4	1	4	2	2	3	1	1	3	0.00275901	0.00569986	0.0018276	0.00516255	0.00269528	0.00265387	0.00413069	0.00139462	0.00141549	0.00461773
tr|A7ZPX6|A7ZPX6_ECO24	245	1	1	0	2	1	1	1	0	2	0	0.000720721	0.000744471	0	0.00134859	0.000704073	0.000693256	0.000719358	0	0.00147904	0
tr|A7ZQ00|A7ZQ00_ECO24	1295	6	4	1	5	4	5	3	5	3	2	0.000818116	0.000563384	0.000180643	0.000637844	0.000532812	0.000655783	0.000408284	0.000689231	0.000419728	0.000304283
tr|A7ZQ08|A7ZQ08_ECO24	243	1	1	1	2	0	4	2	1	2	1	0.000726653	0.000750598	0.000962688	0.00135968	0	0.00279585	0.00145056	0.000734613	0.00149122	0.000810795
tr|A7ZQ15|A7ZQ15_ECO24	318	2	1	1	0	0	1	0	0	0	1	0.00111055	0.00057357	0.000735639	0	0	0.000534113	0	0	0	0.00061957
tr|A7ZQ30|A7ZQ30_ECO24	451	2	1	0	1	1	2	2	2	1	4	0.000783045	0.000404424	0	0.000366301	0.000382479	0.000753205	0.000781565	0.000791623	0.000401735	0.00174743
tr|A7ZQ34|A7ZQ34_ECO24	857	17	17	13	22	20	19	17	21	14	15	0.00350269	0.00361811	0.00354858	0.00424088	0.00402562	0.00376559	0.00349606	0.00437425	0.00295981	0.00344848
tr|A7ZQ38|A7ZQ38_ECO24	113	0	0	1	1	2	2	0	0	0	0	0	0	0.00207021	0.00146196	0.00305306	0.00300616	0	0	0	0
tr|A7ZQ39|A7ZQ39_ECO24	386	2	1	0	2	2	2	2	2	2	2	0.000914905	0.000472527	0	0.000855967	0.000893771	0.000880041	0.000913175	0.000924927	0.00093877	0.00102085
tr|A7ZQ92|A7ZQ92_ECO24	482	5	6	3	6	7	7	6	6	5	5	0.00183171	0.00227048	0.00145602	0.00205645	0.00250516	0.00246667	0.00219389	0.00222213	0.00187949	0.00204381
tr|A7ZQ93|A7ZQ93_ECO24	426	6	7	5	8	6	6	5	6	5	5	0.002487	0.00299711	0.00274569	0.00310238	0.00242955	0.00239222	0.00206858	0.00251424	0.00212656	0.00231248
tr|A7ZQV0|A7ZQV0_ECO24	253	10	8	10	9	12	13	11	9	11	7	0.00697932	0.00576744	0.00924637	0.00587674	0.00818171	0.00872736	0.00766273	0.00635019	0.00787751	0.00545123
tr|A7ZQZ9|A7ZQZ9_ECO24	505	4	3	1	2	5	2	4	5	3	1	0.00139863	0.00108354	0.000463234	0.000654264	0.0017079	0.000672665	0.00139598	0.00176744	0.00107633	0.000390145
tr|A7ZR18|A7ZR18_ECO24	441	1	1	0	1	1	2	1	2	1	1	0.000400401	0.000413595	0	0.000374607	0.000391152	0.000770285	0.000399644	0.000809573	0.000410845	0.000446764
tr|A7ZR22|A7ZR22_ECO24	410	1	1	0	0	1	1	2	1	1	0	0.000430675	0.000444867	0	0	0.000420726	0.000414263	0.000859721	0.000435393	0.000441909	0
tr|A7ZR33|A7ZR33_ECO24	359	5	4	8	8	5	5	4	4	6	5	0.00245929	0.00203226	0.005213	0.00368138	0.00240248	0.00236557	0.00196371	0.00198898	0.00302812	0.00274405
tr|A7ZR49|A7ZR49_ECO24	663	9	6	5	9	9	10	8	7	12	6	0.00239697	0.00165064	0.0017642	0.00224256	0.0023416	0.00256181	0.00212661	0.00188473	0.00327932	0.00178301
tr|A7ZR61|A7ZR61_ECO24	658	2	1	1	1	1	1	2	2	2	2	0.000536707	0.000277197	0.000355522	0.000251066	0.000262155	0.000258127	0.000535692	0.000542586	0.000550707	0.000598855
tr|A7ZR70|A7ZR70_ECO24	316	1	1	0	1	1	1	2	1	1	1	0.000558787	0.000577201	0	0.00052279	0.000545879	0.000537493	0.00111546	0.000564908	0.000573363	0.000623491
tr|A7ZR81|A7ZR81_ECO24	348	3	3	3	2	4	4	3	3	4	4	0.00152221	0.00157237	0.00201667	0.000949435	0.00198273	0.00195227	0.00151933	0.00153889	0.00208256	0.00226463
tr|A7ZRK3|A7ZRK3_ECO24	723	11	8	5	11	11	11	13	10	9	9	0.00268651	0.00201821	0.0016178	0.00251344	0.00262445	0.00258413	0.00316896	0.00246903	0.00225539	0.00245257
tr|A7ZRM4|A7ZRM4_ECO24	288	5	2	2	4	5	3	3	4	4	2	0.00306557	0.00126663	0.00162454	0.00229447	0.00299475	0.00176925	0.00183586	0.00247932	0.00251643	0.00136822
tr|A7ZRN8|A7ZRN8_ECO24	346	4	6	5	6	6	6	6	6	7	5	0.00204135	0.00316293	0.00338054	0.00286477	0.00299129	0.00294534	0.00305623	0.00309557	0.00366555	0.00284716
tr|A7ZRP0|A7ZRP0_ECO24	294	2	2	0	1	4	0	3	3	1	0	0.0012012	0.00124079	0	0.000561911	0.00234691	0	0.0017984	0.00182154	0.000616268	0
tr|A7ZRP8|A7ZRP8_ECO24	275	5	3	2	4	4	2	4	4	4	3	0.00321049	0.00198977	0.00170133	0.00240293	0.00250906	0.00123526	0.00256353	0.00259652	0.00263538	0.00214934
tr|A7ZRQ7|A7ZRQ7_ECO24	130	3	3	3	2	2	3	3	2	3	2	0.00407485	0.00420912	0.00539846	0.00254156	0.00265381	0.00391957	0.00406714	0.00274632	0.00418114	0.00303113
tr|A7ZRU9|A7ZRU9_ECO24	613	2	2	0	1	3	3	2	2	2	0	0.000576107	0.000595091	0	0.000269497	0.000844198	0.000831229	0.000575017	0.000582417	0.000591134	0
tr|A7ZRY7|A7ZRY7_ECO24	101	1	1	2	0	1	1	0	0	0	0	0.00174828	0.0018059	0.00463234	0	0.0017079	0.00168166	0	0	0	0
tr|A7ZRZ1|A7ZRZ1_ECO24	328	1	0	0	0	0	0	3	1	0	0	0.000538344	0	0	0	0	0	0.00161198	0.000544241	0	0
tr|A7ZS17|A7ZS17_ECO24	294	2	2	1	2	2	2	2	3	2	2	0.0012012	0.00124079	0.000795691	0.00112382	0.00117345	0.00115543	0.00119893	0.00182154	0.00123254	0.00134029
tr|A7ZS67|A7ZS67_ECO24	495	3	3	1	2	2	6	4	3	3	3	0.00107016	0.00110543	0.000472592	0.000667482	0.000696961	0.00205876	0.00142418	0.00108188	0.00109808	0.00119408
tr|A7ZS77|A7ZS77_ECO24	158	1	1	0	1	1	1	2	1	1	1	0.00111757	0.0011544	0	0.00104558	0.00109176	0.00107499	0.00223092	0.00112982	0.00114673	0.00124698
tr|A7ZS91|A7ZS91_ECO24	211	1	1	0	1	1	2	1	1	1	1	0.000836856	0.000864433	0	0.000782947	0.000817525	0.00160993	0.000835274	0.000846023	0.000858686	0.000933759
tr|A7ZSB1|A7ZSB1_ECO24	1486	1	0	0	0	1	2	1	2	1	0	0.000118827	0	0	0	0.000116082	0.000228597	0.000118602	0.000240257	0.000121926	0
tr|A7ZSC3|A7ZSC3_ECO24	212	3	3	2	4	4	3	2	4	1	4	0.00249873	0.00258107	0.00220692	0.00311701	0.00325468	0.00240351	0.00166267	0.00336813	0.000854635	0.00371742
tr|A7ZSE8|A7ZSE8_ECO24	324	1	1	0	2	3	1	2	2	2	1	0.00054499	0.000562949	0	0.00101976	0.0015972	0.000524222	0.00108792	0.00110192	0.00111841	0.000608096
tr|A7ZSE9|A7ZSE9_ECO24	156	2	1	1	1	1	3	2	2	1	2	0.0022638	0.0011692	0.00149957	0.00105899	0.00110576	0.0032663	0.00225952	0.0022886	0.00116143	0.00252594
tr|A7ZSF0|A7ZSF0_ECO24	449	5	3	1	3	4	4	3	4	3	3	0.00196633	0.00121868	0.000521009	0.0011038	0.00153673	0.00151312	0.00117757	0.0015903	0.00121057	0.00131641
tr|A7ZSI7|A7ZSI7_ECO24	118	3	3	1	4	4	4	3	3	3	2	0.00448924	0.00463717	0.00198248	0.00560006	0.00584738	0.00575755	0.00448075	0.00453841	0.00460634	0.00333938
tr|A7ZSM2|A7ZSM2_ECO24	270	6	5	4	5	6	4	3	5	4	5	0.00392393	0.00337769	0.00346568	0.00305929	0.00383328	0.00251626	0.00195825	0.00330576	0.00268419	0.00364858
tr|A7ZSN3|A7ZSN3_ECO24	210	4	2	1	3	3	4	4	4	4	4	0.00336337	0.0017371	0.00111397	0.00236002	0.00246425	0.0032352	0.00335701	0.00340021	0.0034511	0.00375282
tr|A7ZSQ9|A7ZSQ9_ECO24	334	3	2	0	2	1	2	3	2	3	2	0.00158602	0.00109219	0	0.000989232	0.000516461	0.00101705	0.00158302	0.00106893	0.00162739	0.00117978
tr|A7ZSW6|A7ZSW6_ECO24	367	3	3	1	3	3	2	1	2	1	1	0.00144341	0.00149097	0.00063742	0.00135042	0.00141006	0.000925601	0.000480226	0.000972812	0.000493686	0.000536848
tr|A7ZSY0|A7ZSY0_ECO24	146	1	1	0	1	0	0	1	0	1	0	0.00120943	0.00124928	0	0.00113152	0	0	0.00120714	0	0.00124098	0
tr|A7ZSY5|A7ZSY5_ECO24	438	3	4	1	2	3	3	3	3	3	2	0.00120943	0.00166571	0.000534094	0.000754346	0.00118149	0.00116334	0.00120714	0.00122268	0.00124098	0.000899649
tr|A7ZT00|A7ZT00_ECO24	497	1	1	1	1	0	2	1	0	2	0	0.000355285	0.000366993	0.00047069	0.000332398	0	0.000683492	0.000354613	0	0.000729105	0
tr|A7ZT34|A7ZT34_ECO24	680	5	4	1	4	7	6	6	7	5	4	0.00129836	0.00107291	0.000344019	0.000971775	0.00177571	0.00149866	0.00155508	0.00183761	0.00133223	0.00115896
tr|A7ZT36|A7ZT36_ECO24	450	2	2	0	1	2	2	2	2	3	1	0.000784785	0.000810646	0	0.000367115	0.000766657	0.000754879	0.000783301	0.000793382	0.00120788	0.000437829
tr|A7ZT49|A7ZT49_ECO24	112	4	0	3	3	3	2	4	3	3	5	0.00630631	0	0.00626607	0.00442505	0.00462048	0.003033	0.00629439	0.00478154	0.00485311	0.00879568
tr|A7ZT59|A7ZT59_ECO24	466	10	12	11	15	12	15	12	13	12	9	0.0037892	0.00469688	0.00552203	0.00531765	0.004442	0.00546721	0.00453844	0.00497992	0.00466565	0.00380517
tr|A7ZT67|A7ZT67_ECO24	309	2	1	2	4	2	2	2	2	2	2	0.00114289	0.000590276	0.00151413	0.00213853	0.00111649	0.00109934	0.00114073	0.00115541	0.0011727	0.00127523
tr|A7ZT89|A7ZT89_ECO24	535	4	3	0	3	2	3	2	3	3	3	0.0013202	0.00102278	0	0.000926365	0.000644852	0.000952418	0.000658852	0.001001	0.00101598	0.0011048
tr|A7ZTD6|A7ZTD6_ECO24	512	7	8	2	6	7	9	6	6	8	5	0.00241413	0.00284993	0.000913801	0.00193596	0.00235837	0.00298561	0.00206535	0.00209193	0.00283098	0.00192405
tr|A7ZTG1|A7ZTG1_ECO24	273	1	2	0	2	2	1	1	2	1	0	0.000646801	0.00133623	0	0.00121027	0.00126372	0.000622153	0.000645578	0.00130777	0.000663673	0
tr|A7ZTG4|A7ZTG4_ECO24	83	1	2	3	2	2	1	2	2	2	2	0.00212743	0.00439507	0.00845542	0.00398076	0.00415657	0.00204636	0.00424681	0.00430147	0.00436585	0.00474755
tr|A7ZTH1|A7ZTH1_ECO24	398	3	3	0	4	4	3	3	3	4	1	0.00133098	0.00137484	0	0.00166032	0.00173365	0.00128026	0.00132846	0.00134556	0.00182093	0.000495033
tr|A7ZTJ5|A7ZTJ5_ECO24	287	2	1	0	1	2	0	1	1	1	1	0.0012305	0.000635524	0	0.000575616	0.00120208	0	0.000614086	0.000621989	0.000631298	0.000686492
tr|A7ZTU0|A7ZTU0_ECO24	609	2	3	1	3	2	2	4	4	2	2	0.000579891	0.0008985	0.000384127	0.000813802	0.000566495	0.000557793	0.00115759	0.00117249	0.000595017	0.000647038
tr|A7ZTV4|A7ZTV4_ECO24	152	3	5	4	4	4	5	3	4	7	7	0.00348507	0.00599985	0.00615614	0.00434741	0.00453942	0.0055871	0.00347848	0.00469766	0.00834394	0.00907343
tr|A7ZTW2|A7ZTW2_ECO24	294	25	25	28	29	22	27	20	28	22	21	0.015015	0.0155098	0.0222793	0.0162954	0.012908	0.0155983	0.0119893	0.017001	0.0135579	0.0140731
tr|A7ZTY3|A7ZTY3_ECO24	109	3	2	0	4	2	2	3	2	1	1	0.00485991	0.0033467	0	0.00606245	0.0031651	0.00311647	0.00485072	0.00327543	0.00166223	0.00180755
tr|A7ZTZ3|A7ZTZ3_ECO24	376	0	1	0	2	1	1	1	1	2	1	0	0.000485094	0	0.000878733	0.000458771	0.000451723	0.000468731	0.000474763	0.000963738	0.000523998
tr|A7ZU07|A7ZU07_ECO24	320	0	0	0	0	0	0	0	0	0	0	0	0	0	0	0	0	0	0	0	0
tr|A7ZU38|A7ZU38_ECO24	253	5	7	3	5	5	5	4	6	5	3	0.00348966	0.00504651	0.00277391	0.00326486	0.00340905	0.00335668	0.00278645	0.00423346	0.00358068	0.00233624
tr|A7ZU61|A7ZU61_ECO24	208	2	1	3	1	1	1	1	1	1	1	0.00169785	0.000876901	0.00337404	0.000794239	0.000829316	0.000816576	0.000847321	0.000858226	0.00087107	0.000947227
tr|A7ZU65|A7ZU65_ECO24	928	3	1	1	0	2	2	2	2	1	3	0.00057083	0.000196547	0.000252083	0	0.000371763	0.000366051	0.000379834	0.000384722	0.00019524	0.000636928
tr|A7ZU74|A7ZU74_ECO24	469	5	6	3	4	4	6	6	7	6	6	0.00188248	0.00233342	0.00149637	0.00140897	0.0014712	0.00217289	0.00225471	0.00266434	0.0023179	0.00252055
tr|A7ZU76|A7ZU76_ECO24	607	0	0	0	0	0	0	1	0	0	2	0	0	0	0	0	0	0.000290351	0	0	0.00064917
tr|A7ZUC0|A7ZUC0_ECO24	206	1	1	0	1	1	1	1	2	1	2	0.000857169	0.000885415	0	0.00080195	0.000837368	0.000824504	0.000855548	0.00173312	0.000879527	0.00191285
tr|A7ZUC6|A7ZUC6_ECO24	232	1	1	0	1	1	1	1	1	1	1	0.000761107	0.000786187	0	0.000712076	0.000743525	0.000732103	0.000759667	0.000769444	0.00078096	0.000849238
tr|A7ZUJ4|A7ZUJ4_ECO24	181	1	1	1	1	1	1	2	1	1	1	0.000975562	0.00100771	0.00129245	0.000912717	0.000953027	0.000938386	0.00194743	0.000986248	0.00100101	0.00108853
tr|A7ZUL6|A7ZUL6_ECO24	90	5	6	5	7	7	4	7	5	4	7	0.00980982	0.0121597	0.0129963	0.012849	0.0134165	0.00754879	0.0137078	0.00991727	0.00805256	0.015324
tr|A7ZUM2|A7ZUM2_ECO24	429	1	0	0	1	1	1	1	1	2	1	0.000411601	0	0	0.000385086	0.000402093	0.000395916	0.000410822	0.000416109	0.000844674	0.000459261
tr|A7ZUM7|A7ZUM7_ECO24	533	6	4	1	2	6	3	4	6	4	3	0.00198773	0.00136882	0.000438899	0.000619894	0.00194181	0.000955992	0.00132265	0.0020095	0.00135972	0.00110895
tr|A7ZUM8|A7ZUM8_ECO24	434	11	6	6	11	10	11	7	9	8	8	0.00447545	0.0025216	0.0032341	0.00418714	0.0039746	0.0043049	0.00284263	0.00370184	0.00333977	0.00363176
tr|A7ZUN3|A7ZUN3_ECO24	1227	0	0	0	0	0	0	0	0	1	1	0	0	0	0	0	0	0	0	0.000147663	0.000160573
tr|A7ZUQ6|A7ZUQ6_ECO24	396	9	7	8	9	8	10	9	12	10	10	0.00401311	0.00322416	0.00472592	0.00375458	0.0034848	0.00428909	0.00400552	0.00540942	0.00457532	0.00497533
tr|A7ZUR7|A7ZUR7_ECO24	69	2	2	1	2	1	1	2	2	1	1	0.00511817	0.00528682	0.00339034	0.00478846	0.00249997	0.00246156	0.00510849	0.00517423	0.00262584	0.00285541
tr|A7ZUS5|A7ZUS5_ECO24	397	0	1	2	1	3	1	0	2	1	0	0	0.000459434	0.0011785	0.000416125	0.00130351	0.000427828	0	0.000899299	0.000456379	0
tr|A7ZUS8|A7ZUS8_ECO24	118	1	1	2	1	1	1	1	1	2	0	0.00149641	0.00154572	0.00396497	0.00140001	0.00146185	0.00143939	0.00149358	0.0015128	0.00307089	0
tr|A7ZUS9|A7ZUS9_ECO24	940	0	0	1	1	2	1	0	1	0	2	0	0	0.000248865	0.000175747	0.000367017	0.000180689	0	0.000189905	0	0.000419198
tr|A7ZUU4|A7ZUU4_ECO24	652	5	3	0	4	7	6	6	5	4	5	0.00135412	0.000839243	0	0.00101351	0.00185197	0.00156302	0.00162187	0.00136895	0.00111155	0.00151091
tr|A7ZUZ9|A7ZUZ9_ECO24	505	11	13	5	11	12	12	14	14	13	12	0.00384623	0.00469533	0.00231617	0.00359845	0.00409896	0.00403599	0.00488594	0.00494882	0.00466411	0.00468174
tr|A7ZV04|A7ZV04_ECO24	191	0	0	0	0	0	1	0	0	0	0	0	0	0	0	0	0.000889256	0	0	0	0
tr|A7ZV08|A7ZV08_ECO24	478	11	16	14	16	15	12	13	11	13	10	0.00406348	0.00610529	0.0068516	0.00552976	0.00541311	0.00426396	0.00479321	0.00410799	0.00492756	0.00412182
tr|A7ZV27|A7ZV27_ECO24	602	0	0	0	0	1	0	0	1	0	0	0	0	0	0	0.000286541	0	0	0.00029653	0	0
tr|A7ZV58|A7ZV58_ECO24	541	2	1	1	2	2	3	1	2	2	2	0.000652779	0.000337145	0.000432409	0.000610727	0.0006377	0.000941855	0.000325772	0.00065993	0.000669807	0.000728366
tr|A7ZV84|A7ZV84_ECO24	206	5	4	1	3	5	5	6	4	4	4	0.00428584	0.00354166	0.0011356	0.00240585	0.00418684	0.00412252	0.00513329	0.00346623	0.00351811	0.00382569
tr|A7ZV93|A7ZV93_ECO24	246	2	0	0	0	0	2	2	1	2	1	0.00143558	0	0	0	0	0.00138088	0.00143287	0.000725654	0.00147303	0.000800907
tr|A7ZVA6|A7ZVA6_ECO24	318	2	2	0	2	2	4	3	2	3	2	0.00111055	0.00114714	0	0.001039	0.00108489	0.00213645	0.00166267	0.00112271	0.00170927	0.00123914
tr|A7ZVB4|A7ZVB4_ECO24	446	2	2	1	1	3	1	2	1	1	2	0.000791824	0.000817917	0.000524514	0.000370407	0.0011603	0.000380825	0.000790326	0.000400249	0.000406239	0.000883512
tr|A7ZVC5|A7ZVC5_ECO24	128	2	4	4	2	3	3	2	2	2	3	0.00275901	0.00569986	0.00731041	0.00258128	0.00404292	0.00398081	0.00275379	0.00278923	0.00283098	0.00461773
tr|A7ZVD2|A7ZVD2_ECO24	150	2	2	1	2	2	3	3	2	3	2	0.00235436	0.00243194	0.00155955	0.00220269	0.00229997	0.00339696	0.00352486	0.00238015	0.00362365	0.00262698
tr|A7ZVD7|A7ZVD7_ECO24	951	2	1	0	2	1	1	1	4	3	2	0.00037135	0.000191793	0	0.000347427	0.000181386	0.000178599	0.000185324	0.000750835	0.000571554	0.000414349
tr|A7ZVE4|A7ZVE4_ECO24	339	5	1	0	1	3	2	2	3	2	2	0.00260438	0.00053804	0	0.000487321	0.00152653	0.00100205	0.00103978	0.00157974	0.00106892	0.00116238
tr|A7ZVM0|A7ZVM0_ECO24	486	2	2	0	3	2	2	2	2	2	1	0.000726653	0.000750598	0	0.00101976	0.000709868	0.000698962	0.000725279	0.000734613	0.000745608	0.000405397
tr|A7ZVR7|A7ZVR7_ECO24	201	6	6	2	6	5	5	7	5	6	8	0.00527095	0.00544464	0.00232769	0.00493139	0.00429099	0.00422507	0.00613781	0.00444057	0.00540844	0.00784172
tr|A7ZVU3|A7ZVU3_ECO24	238	2	2	1	2	2	2	2	2	2	1	0.00148384	0.00153273	0.000982912	0.00138825	0.00144956	0.00142729	0.00148103	0.00150009	0.00152254	0.000827828

## Sheet: RSC
Protein IDs	MS/MS Count MIX A1	MS/MS Count MIX A2	MS/MS Count MIX B1	MS/MS Count MIX B2	MS/MS Count MIX C1	MS/MS Count MIX C2	MS/MS Count MIX D1	MS/MS Count MIX D2	MS/MS Count MIX E1	MS/MS Count MIX E2	LOG A1	LOG A2	LOG B1	LOG B2	LOG C1	LOG C2	LOG D1	LOG D2	LOG E1	LOG E2
CON__P00761	3	3	3	4	3	2	3	3	3	6	-9.03146	-8.99152	-8.55514	-8.77662	-9.09389	-9.59283	-9.02909	-9.04166	-8.99395	-7.94837
sp|P01966|HBA_BOVIN;CON__P01966	3	3	2	4	2	2	3	2	3	2	-9.03146	-8.99152	-9.04166	-8.77662	-9.58007	-9.59283	-9.02909	-9.52787	-8.99395	-9.33047
sp|P02070|HBB_BOVIN;CON__P02070;CON__Q3SX09	10	9	6	9	8	9	9	9	9	8	-7.44097	-7.54608	-7.65876	-7.69495	-7.81	-7.66159	-7.58378	-7.59639	-7.54852	-7.55955
sp|P02769|ALBU_BOVIN;CON__P02769;CON__P02768-1	46	57	41	52	44	56	51	47	53	49	-5.26538	-4.90898	-4.9452	-5.19677	-5.39425	-5.05365	-5.11157	-5.24433	-5.01884	-4.98028
sp|A7ZHA4|DNAK_ECO24	28	27	28	35	30	30	23	26	21	24	-5.98609	-5.99795	-5.50194	-5.77395	-5.94999	-5.96294	-6.26599	-6.10299	-6.36041	-6.01783
sp|A7ZHB5|SYI_ECO24	11	7	5	8	8	8	9	8	8	5	-7.30893	-7.88874	-7.90087	-7.85615	-7.81	-7.82281	-7.58378	-7.75764	-7.70979	-8.19027
sp|A7ZHI9|SECA_ECO24	1	2	1	2	1	1	1	1	1	1	-10.2554	-9.47776	-9.77972	-9.62607	-10.3178	-10.3305	-10.2531	-10.2656	-10.218	-10.0683
sp|A7ZHM3|PANC_ECO24	2	2	1	1	3	2	1	2	2	2	-9.51767	-9.47776	-9.77972	-10.3638	-9.09389	-9.59283	-10.2531	-9.52787	-9.48018	-9.33047
sp|A7ZHP6|GSA_ECO24	3	3	0	1	2	2	3	3	4	2	-9.03146	-8.99152	-11.3658	-10.3638	-9.58007	-9.59283	-9.02909	-9.04166	-8.63057	-9.33047
sp|A7ZHP8|ERPA_ECO24	1	1	0	2	0	2	1	1	0	0	-10.2554	-10.2155	-11.3658	-9.62607	-11.9035	-9.59283	-10.2531	-10.2656	-11.8037	-11.6542
sp|A7ZHQ5|YAEH_ECO24	0	0	0	1	0	0	2	2	1	1	-11.8412	-11.8013	-11.3658	-10.3638	-11.9035	-11.9163	-9.51531	-9.52787	-10.218	-10.0683
sp|A7ZHQ6|DAPD_ECO24	9	8	4	9	8	8	8	7	8	5	-7.58615	-7.70736	-8.19147	-7.69495	-7.81	-7.82281	-7.74503	-7.93899	-7.70979	-8.19027
sp|A7ZHQ9|RS2_ECO24	4	2	2	5	3	3	3	2	3	3	-8.6681	-9.47776	-9.04166	-8.48638	-9.09389	-9.10666	-9.02909	-9.52787	-8.99395	-8.84415
sp|A7ZHR0|EFTS_ECO24	9	11	7	10	12	9	11	11	8	11	-7.58615	-7.26882	-7.45121	-7.54983	-7.25058	-7.66159	-7.30656	-7.31918	-7.70979	-7.12075
sp|A7ZHR2|RRF_ECO24	3	3	2	3	3	3	3	3	3	2	-9.03146	-8.99152	-9.04166	-9.13992	-9.09389	-9.10666	-9.02909	-9.04166	-8.99395	-9.33047
sp|A7ZHS5|ACCA_ECO24	3	4	3	2	4	5	4	3	5	4	-9.03146	-8.62814	-8.55514	-9.62607	-8.73056	-8.45308	-8.66573	-9.04166	-8.34025	-8.48068
sp|A7ZHT6|SYP_ECO24	2	2	1	2	1	2	2	2	2	2	-9.51767	-9.47776	-9.77972	-9.62607	-10.3178	-9.59283	-9.51531	-9.52787	-9.48018	-9.33047
sp|A7ZHY1|GMHA_ECO24	2	1	1	1	1	1	1	1	1	2	-9.51767	-10.2155	-9.77972	-10.3638	-10.3178	-10.3305	-10.2531	-10.2656	-10.218	-9.33047
sp|A7ZI02|PROA_ECO24	4	4	2	4	4	3	5	4	4	4	-8.6681	-8.62814	-9.04166	-8.77662	-8.73056	-9.10666	-8.37543	-8.67831	-8.63057	-8.48068
sp|A7ZIA4|FRMA_ECO24	1	1	0	1	3	0	0	0	1	0	-10.2554	-10.2155	-11.3658	-10.3638	-9.09389	-11.9163	-11.8388	-11.8514	-10.218	-11.6542
sp|A7ZII0|YAJQ_ECO24	3	4	3	2	2	2	1	2	2	4	-9.03146	-8.62814	-8.55514	-9.62607	-9.58007	-9.59283	-10.2531	-9.52787	-9.48018	-8.48068
sp|A7ZIJ4|TIG_ECO24	10	7	10	10	11	12	7	9	6	9	-7.44097	-7.88874	-6.96248	-7.54983	-7.37163	-7.26341	-7.92639	-7.59639	-8.09844	-7.39818
sp|A7ZIM8|APT_ECO24	2	2	0	2	2	2	1	2	2	2	-9.51767	-9.47776	-11.3658	-9.62607	-9.58007	-9.59283	-10.2531	-9.52787	-9.48018	-9.33047
sp|A7ZIN3|HTPG_ECO24	11	12	11	11	11	13	11	13	13	10	-7.30893	-7.14771	-6.83014	-7.41785	-7.37163	-7.15163	-7.30656	-7.08628	-7.03831	-7.25289
sp|A7ZIN4|KAD_ECO24	7	10	4	6	9	7	7	8	5	6	-7.92877	-7.40088	-8.19147	-8.24464	-7.64878	-8.00413	-7.92639	-7.75764	-8.34025	-7.94837
sp|A7ZIT5|SYC_ECO24	0	1	0	0	1	0	1	1	1	1	-11.8412	-10.2155	-11.3658	-11.9495	-10.3178	-11.9163	-10.2531	-10.2656	-10.218	-10.0683
sp|A7ZIT8|FOLD_ECO24	4	1	0	1	2	1	1	0	1	1	-8.6681	-10.2155	-11.3658	-10.3638	-9.58007	-10.3305	-10.2531	-11.8514	-10.218	-10.0683
sp|A7ZJ31|SYL_ECO24	5	3	0	3	6	3	5	5	3	5	-8.3778	-8.99152	-11.3658	-9.13992	-8.19854	-9.10666	-8.37543	-8.38802	-8.99395	-8.19027
sp|A7ZJ60|NAGB_ECO24	1	3	0	1	1	5	3	4	2	1	-10.2554	-8.99152	-11.3658	-10.3638	-10.3178	-8.45308	-9.02909	-8.67831	-9.48018	-10.0683
sp|A7ZJ63|SYQ_ECO24	0	2	1	1	0	2	1	1	0	1	-11.8412	-9.47776	-9.77972	-10.3638	-11.9035	-9.59283	-10.2531	-10.2656	-11.8037	-10.0683
sp|A7ZJA8|SUCC_ECO24	14	11	9	10	12	13	11	11	14	14	-6.97214	-7.26882	-7.10797	-7.54983	-7.25058	-7.15163	-7.30656	-7.31918	-6.9344	-6.78362
sp|A7ZJD0|GPMA_ECO24	6	6	6	4	4	4	5	5	4	7	-8.13601	-8.09601	-7.65876	-8.77662	-8.73056	-8.74334	-8.37543	-8.38802	-8.63057	-7.74102
sp|A7ZJD2|GAL1_ECO24	0	0	0	0	2	0	0	0	0	0	-11.8412	-11.8013	-11.3658	-11.9495	-9.58007	-11.9163	-11.8388	-11.8514	-11.8037	-11.6542
sp|A7ZJW2|SYS_ECO24	5	7	4	6	7	4	7	6	4	4	-8.3778	-7.88874	-8.19147	-8.24464	-7.99133	-8.74334	-7.92639	-8.14623	-8.63057	-8.48068
sp|A7ZJZ6|SERC_ECO24	4	3	3	2	4	4	4	3	2	2	-8.6681	-8.99152	-8.55514	-9.62607	-8.73056	-8.74334	-8.66573	-9.04166	-9.48018	-9.33047
sp|A7ZK01|IHFB_ECO24	0	0	0	0	1	1	0	0	0	1	-11.8412	-11.8013	-11.3658	-11.9495	-10.3178	-10.3305	-11.8388	-11.8514	-11.8037	-10.0683
sp|A7ZK21|SYN_ECO24	8	6	4	5	6	8	5	8	8	5	-7.7474	-8.09601	-8.19147	-8.48638	-8.19854	-7.82281	-8.37543	-7.75764	-7.70979	-8.19027
sp|A7ZK57|FABA_ECO24	3	4	5	5	6	4	5	5	3	4	-9.03146	-8.62814	-7.90087	-8.48638	-8.19854	-8.74334	-8.37543	-8.38802	-8.99395	-8.48068
sp|A7ZKA5|CBPA_ECO24	3	1	5	0	1	4	2	3	3	4	-9.03146	-10.2155	-7.90087	-11.9495	-10.3178	-8.74334	-9.51531	-9.04166	-8.99395	-8.48068
sp|A7ZKA9|NQOR_ECO24	4	6	2	5	4	3	4	5	4	4	-8.6681	-8.09601	-9.04166	-8.48638	-8.73056	-9.10666	-8.66573	-8.38802	-8.63057	-8.48068
sp|A7ZKF2|OPGG_ECO24	1	4	0	3	1	1	1	3	3	0	-10.2554	-8.62814	-11.3658	-9.13992	-10.3178	-10.3305	-10.2531	-9.04166	-8.99395	-11.6542
sp|A7ZKJ7|ACP_ECO24	4	6	5	5	5	5	4	4	4	5	-8.6681	-8.09601	-7.90087	-8.48638	-8.4403	-8.45308	-8.66573	-8.67831	-8.63057	-8.19027
sp|A7ZKR7|PEPT_ECO24	1	2	0	0	2	1	0	2	1	1	-10.2554	-9.47776	-11.3658	-11.9495	-9.58007	-10.3305	-11.8388	-9.52787	-10.218	-10.0683
sp|A7ZKY9|KDSA_ECO24	2	1	0	2	1	1	1	2	2	1	-9.51767	-10.2155	-11.3658	-9.62607	-10.3178	-10.3305	-10.2531	-9.52787	-9.48018	-10.0683
sp|A7ZL78|TRPA_ECO24	1	0	0	1	0	1	3	1	0	0	-10.2554	-11.8013	-11.3658	-10.3638	-11.9035	-10.3305	-9.02909	-10.2656	-11.8037	-11.6542
sp|A7ZLA9|RNB_ECO24	0	0	0	0	0	0	0	0	1	1	-11.8412	-11.8013	-11.3658	-11.9495	-11.9035	-11.9163	-11.8388	-11.8514	-10.218	-10.0683
sp|A7ZLS1|MAO1_ECO24	0	0	0	0	0	0	0	0	0	2	-11.8412	-11.8013	-11.3658	-11.9495	-11.9035	-11.9163	-11.8388	-11.8514	-11.8037	-9.33047
sp|A7ZLX4|LSRF_ECO24	2	1	1	0	2	2	2	2	1	1	-9.51767	-10.2155	-9.77972	-11.9495	-9.58007	-9.59283	-9.51531	-9.52787	-10.218	-10.0683
sp|A7ZM99|SYY_ECO24	2	1	2	3	3	3	2	2	3	1	-9.51767	-10.2155	-9.04166	-9.13992	-9.09389	-9.10666	-9.51531	-9.52787	-8.99395	-10.0683
sp|A7ZMI0|IHFA_ECO24	2	2	2	0	1	1	2	1	1	2	-9.51767	-9.47776	-9.04166	-11.9495	-10.3178	-10.3305	-9.51531	-10.2656	-10.218	-9.33047
sp|A7ZMI2|SYFA_ECO24	5	4	0	3	4	4	5	4	5	3	-8.3778	-8.62814	-11.3658	-9.13992	-8.73056	-8.74334	-8.37543	-8.67831	-8.34025	-8.84415
sp|A7ZMI4|RL20_ECO24	2	1	1	2	2	1	1	2	1	2	-9.51767	-10.2155	-9.77972	-9.62607	-9.58007	-10.3305	-10.2531	-9.52787	-10.218	-9.33047
sp|A7ZMI6|SYT_ECO24	6	3	0	3	3	3	3	3	3	1	-8.13601	-8.99152	-11.3658	-9.13992	-9.09389	-9.10666	-9.02909	-9.04166	-8.99395	-10.0683
sp|A7ZMK7|NADE_ECO24	3	3	0	1	2	1	3	3	2	3	-9.03146	-8.99152	-11.3658	-10.3638	-9.58007	-10.3305	-9.02909	-9.04166	-9.48018	-8.84415
sp|A7ZML3|ASTB_ECO24	0	0	0	0	0	0	0	0	0	1	-11.8412	-11.8013	-11.3658	-11.9495	-11.9035	-11.9163	-11.8388	-11.8514	-11.8037	-10.0683
sp|A7ZML6|ASTC_ECO24	5	4	3	4	4	4	4	4	3	3	-8.3778	-8.62814	-8.55514	-8.77662	-8.73056	-8.74334	-8.66573	-8.67831	-8.99395	-8.84415
sp|A7ZMP8|MSRB_ECO24	1	1	1	1	2	1	0	0	0	1	-10.2554	-10.2155	-9.77972	-10.3638	-9.58007	-10.3305	-11.8388	-11.8514	-11.8037	-10.0683
sp|A7ZMZ0|SYD_ECO24	5	4	2	4	7	5	6	4	3	4	-8.3778	-8.62814	-9.04166	-8.77662	-7.99133	-8.45308	-8.13364	-8.67831	-8.99395	-8.48068
sp|A7ZN02|SYR_ECO24	1	2	1	2	1	3	2	1	2	0	-10.2554	-9.47776	-9.77972	-9.62607	-10.3178	-9.10666	-9.51531	-10.2656	-9.48018	-11.6542
sp|A7ZN88|HCHA_ECO24	3	2	2	4	2	2	2	3	2	2	-9.03146	-9.47776	-9.04166	-8.77662	-9.58007	-9.59283	-9.51531	-9.04166	-9.48018	-9.33047
sp|A7ZNR4|GATZ_ECO24;sp|A7ZS26|KBAZ_ECO24	2	3	3	2	2	2	3	2	2	2	-9.51767	-8.99152	-8.55514	-9.62607	-9.58007	-9.59283	-9.02909	-9.52787	-9.48018	-9.33047
sp|A7ZNT3|SYM_ECO24	2	4	1	4	4	2	4	2	2	3	-9.51767	-8.62814	-9.77972	-8.77662	-8.73056	-9.59283	-8.66573	-9.52787	-9.48018	-8.84415
sp|A7ZPA8|YFBU_ECO24	0	0	0	0	0	0	0	1	0	0	-11.8412	-11.8013	-11.3658	-11.9495	-11.9035	-11.9163	-11.8388	-10.2656	-11.8037	-11.6542
sp|A7ZPD1|ACCD_ECO24	3	2	0	2	3	4	3	3	3	2	-9.03146	-9.47776	-11.3658	-9.62607	-9.09389	-8.74334	-9.02909	-9.04166	-8.99395	-9.33047
sp|A7ZPD6|PDXB_ECO24	2	1	0	2	2	2	2	2	2	0	-9.51767	-10.2155	-11.3658	-9.62607	-9.58007	-9.59283	-9.51531	-9.52787	-9.48018	-11.6542
sp|A7ZPK7|SYE_ECO24	5	4	1	3	4	2	4	4	3	2	-8.3778	-8.62814	-9.77972	-9.13992	-8.73056	-9.59283	-8.66573	-8.67831	-8.99395	-9.33047
sp|A7ZPL2|DNLJ_ECO24	0	0	0	0	0	0	0	0	0	0	-11.8412	-11.8013	-11.3658	-11.9495	-11.9035	-11.9163	-11.8388	-11.8514	-11.8037	-11.6542
sp|A7ZPS1|PUR7_ECO24	4	5	1	3	4	5	3	4	3	3	-8.6681	-8.33782	-9.77972	-9.13992	-8.73056	-8.45308	-9.02909	-8.67831	-8.99395	-8.84415
sp|A7ZPS4|DAPA_ECO24	2	1	2	3	3	2	2	3	2	2	-9.51767	-10.2155	-9.04166	-9.13992	-9.09389	-9.59283	-9.51531	-9.04166	-9.48018	-9.33047
sp|A7ZPU1|UPP_ECO24	2	1	0	1	2	3	2	2	2	2	-9.51767	-10.2155	-11.3658	-10.3638	-9.58007	-9.10666	-9.51531	-9.52787	-9.48018	-9.33047
sp|A7ZPV1|GUAA_ECO24	1	1	1	1	1	1	1	1	1	0	-10.2554	-10.2155	-9.77972	-10.3638	-10.3178	-10.3305	-10.2531	-10.2656	-10.218	-11.6542
sp|A7ZPV4|DER_ECO24	1	0	0	0	1	1	1	2	0	1	-10.2554	-11.8013	-11.3658	-11.9495	-10.3178	-10.3305	-10.2531	-9.52787	-11.8037	-10.0683
sp|A7ZPV7|SYH_ECO24	3	2	1	3	2	0	3	2	2	1	-9.03146	-9.47776	-9.77972	-9.13992	-9.58007	-11.9163	-9.02909	-9.52787	-9.48018	-10.0683
sp|A7ZPW1|NDK_ECO24	4	4	3	6	5	4	4	4	4	4	-8.6681	-8.62814	-8.55514	-8.24464	-8.4403	-8.74334	-8.66573	-8.67831	-8.63057	-8.48068
sp|A7ZPX4|ISCS_ECO24	6	5	3	7	5	7	4	6	7	6	-8.13601	-8.33782	-8.55514	-8.03746	-8.4403	-8.00413	-8.66573	-8.14623	-7.89118	-7.94837
sp|A7ZPZ4|GLYA_ECO24	8	5	5	11	8	10	7	7	7	7	-7.7474	-8.33782	-7.90087	-7.41785	-7.81	-7.51645	-7.92639	-7.93899	-7.89118	-7.74102
sp|A7ZQ24|GRCA_ECO24	6	4	2	4	4	4	6	6	5	4	-8.13601	-8.62814	-9.04166	-8.77662	-8.73056	-8.74334	-8.13364	-8.14623	-8.34025	-8.48068
sp|A7ZQ46|RL19_ECO24	3	2	1	1	2	3	2	1	2	1	-9.03146	-9.47776	-9.77972	-10.3638	-9.58007	-9.10666	-9.51531	-10.2656	-9.48018	-10.0683
sp|A7ZQ49|RS16_ECO24	1	2	1	1	2	2	2	2	2	5	-10.2554	-9.47776	-9.77972	-10.3638	-9.58007	-9.59283	-9.51531	-9.52787	-9.48018	-8.19027
sp|A7ZQC1|GSH1_ECO24	1	1	0	1	1	1	1	0	0	1	-10.2554	-10.2155	-11.3658	-10.3638	-10.3178	-10.3305	-10.2531	-11.8514	-11.8037	-10.0683
sp|A7ZQC5|SYA_ECO24	10	6	3	10	9	8	10	11	10	8	-7.44097	-8.09601	-8.55514	-7.54983	-7.64878	-7.82281	-7.43859	-7.31918	-7.40332	-7.55955
sp|A7ZQM2|ENO_ECO24	10	15	14	14	12	13	12	13	10	12	-7.44097	-6.83493	-6.49241	-7.08123	-7.25058	-7.15163	-7.18547	-7.08628	-7.40332	-6.99955
sp|A7ZQM3|PYRG_ECO24	2	1	0	2	2	2	2	3	1	1	-9.51767	-10.2155	-11.3658	-9.62607	-9.58007	-9.59283	-9.51531	-9.04166	-10.218	-10.0683
sp|A7ZQV1|KDUI_ECO24	1	0	1	2	2	3	0	0	3	1	-10.2554	-11.8013	-9.77972	-9.62607	-9.58007	-9.10666	-11.8388	-11.8514	-8.99395	-10.0683
sp|A7ZR07|YGFZ_ECO24	1	2	2	3	1	2	2	2	4	3	-10.2554	-9.47776	-9.04166	-9.13992	-10.3178	-9.59283	-9.51531	-9.52787	-8.63057	-8.84415
sp|A7ZR12|GCSP_ECO24	12	12	7	13	10	11	9	12	12	9	-7.18785	-7.14771	-7.45121	-7.18506	-7.50364	-7.38446	-7.58378	-7.1981	-7.15015	-7.39818
sp|A7ZR14|GCST_ECO24	6	6	5	6	5	5	5	7	5	6	-8.13601	-8.09601	-7.90087	-8.24464	-8.4403	-8.45308	-8.37543	-7.93899	-8.34025	-7.94837
sp|A7ZR23|RPIA_ECO24	3	4	3	6	3	3	3	3	4	4	-9.03146	-8.62814	-8.55514	-8.24464	-9.09389	-9.10666	-9.02909	-9.04166	-8.63057	-8.48068
sp|A7ZR34|PGK_ECO24	11	14	13	13	11	15	11	10	11	10	-7.30893	-6.93196	-6.5966	-7.18506	-7.37163	-6.95081	-7.30656	-7.45121	-7.27126	-7.25289
sp|A7ZR64|METK_ECO24	2	3	0	1	2	2	2	2	2	1	-9.51767	-8.99152	-11.3658	-10.3638	-9.58007	-9.59283	-9.51531	-9.52787	-9.48018	-10.0683
sp|A7ZR88|FETP_ECO24	3	1	0	2	1	1	1	1	1	1	-9.03146	-10.2155	-11.3658	-9.62607	-10.3178	-10.3305	-10.2531	-10.2656	-10.218	-10.0683
sp|A7ZRU7|RS21_ECO24	2	0	1	1	1	0	0	0	1	1	-9.51767	-11.8013	-9.77972	-10.3638	-10.3178	-11.9163	-11.8388	-11.8514	-10.218	-10.0683
sp|A7ZRV0|MUG_ECO24	1	0	0	1	0	1	1	0	0	1	-10.2554	-11.8013	-11.3658	-10.3638	-11.9035	-10.3305	-10.2531	-11.8514	-11.8037	-10.0683
sp|A7ZS61|PNP_ECO24	6	8	2	6	8	6	6	6	8	3	-8.13601	-7.70736	-9.04166	-8.24464	-7.81	-8.21133	-8.13364	-8.14623	-7.70979	-8.84415
sp|A7ZS65|IF2_ECO24	6	3	2	3	8	9	7	8	5	2	-8.13601	-8.99152	-9.04166	-9.13992	-7.81	-7.66159	-7.92639	-7.75764	-8.34025	-9.33047
sp|A7ZS69|ASSY_ECO24	1	1	0	1	1	1	1	1	1	0	-10.2554	-10.2155	-11.3658	-10.3638	-10.3178	-10.3305	-10.2531	-10.2656	-10.218	-11.6542
sp|A7ZS72|GLMM_ECO24	3	3	0	3	3	3	3	4	3	2	-9.03146	-8.99152	-11.3658	-9.13992	-9.09389	-9.10666	-9.02909	-8.67831	-8.99395	-9.33047
sp|A7ZSC4|RS9_ECO24	1	1	1	1	1	1	3	1	1	1	-10.2554	-10.2155	-9.77972	-10.3638	-10.3178	-10.3305	-9.02909	-10.2656	-10.218	-10.0683
sp|A7ZSC5|RL13_ECO24	1	1	0	1	1	1	1	1	1	1	-10.2554	-10.2155	-11.3658	-10.3638	-10.3178	-10.3305	-10.2531	-10.2656	-10.218	-10.0683
sp|A7ZSD0|MDH_ECO24	7	10	7	7	8	8	11	9	9	9	-7.92877	-7.40088	-7.45121	-8.03746	-7.81	-7.82281	-7.30656	-7.59639	-7.54852	-7.39818
sp|A7ZSI3|RL17_ECO24	3	2	3	2	3	3	4	3	4	3	-9.03146	-9.47776	-8.55514	-9.62607	-9.09389	-9.10666	-8.66573	-9.04166	-8.63057	-8.84415
sp|A7ZSI4|RPOA_ECO24	10	8	9	5	8	5	5	9	9	6	-7.44097	-7.70736	-7.10797	-8.48638	-7.81	-8.45308	-8.37543	-7.59639	-7.54852	-7.94837
sp|A7ZSI5|RS4_ECO24	4	2	4	2	4	6	3	3	3	5	-8.6681	-9.47776	-8.19147	-9.62607	-8.73056	-8.21133	-9.02909	-9.04166	-8.99395	-8.19027
sp|A7ZSJ0|RL15_ECO24	0	2	2	2	1	2	2	1	1	1	-11.8412	-9.47776	-9.04166	-9.62607	-10.3178	-9.59283	-9.51531	-10.2656	-10.218	-10.0683
sp|A7ZSJ2|RS5_ECO24	3	4	3	3	5	4	4	2	4	1	-9.03146	-8.62814	-8.55514	-9.13992	-8.4403	-8.74334	-8.66573	-9.52787	-8.63057	-10.0683
sp|A7ZSJ4|RL6_ECO24	5	7	5	6	6	5	7	6	3	6	-8.3778	-7.88874	-7.90087	-8.24464	-8.19854	-8.45308	-7.92639	-8.14623	-8.99395	-7.94837
sp|A7ZSJ5|RS8_ECO24	3	3	2	2	1	2	3	2	3	1	-9.03146	-8.99152	-9.04166	-9.62607	-10.3178	-9.59283	-9.02909	-9.52787	-8.99395	-10.0683
sp|A7ZSJ7|RL5_ECO24	2	2	4	9	5	5	2	2	2	2	-9.51767	-9.47776	-8.19147	-7.69495	-8.4403	-8.45308	-9.51531	-9.52787	-9.48018	-9.33047
sp|A7ZSJ8|RL24_ECO24	6	3	2	2	4	4	5	4	7	4	-8.13601	-8.99152	-9.04166	-9.62607	-8.73056	-8.74334	-8.37543	-8.67831	-7.89118	-8.48068
sp|A7ZSK3|RS3_ECO24	4	2	4	5	3	4	2	4	2	3	-8.6681	-9.47776	-8.19147	-8.48638	-9.09389	-8.74334	-9.51531	-8.67831	-9.48018	-8.84415
sp|A7ZSK5|RS19_ECO24	3	2	2	2	2	2	2	2	2	3	-9.03146	-9.47776	-9.04166	-9.62607	-9.58007	-9.59283	-9.51531	-9.52787	-9.48018	-8.84415
sp|A7ZSK6|RL2_ECO24	5	7	3	7	3	5	6	6	5	6	-8.3778	-7.88874	-8.55514	-8.03746	-9.09389	-8.45308	-8.13364	-8.14623	-8.34025	-7.94837
sp|A7ZSK8|RL4_ECO24	1	1	2	4	2	3	2	3	2	1	-10.2554	-10.2155	-9.04166	-8.77662	-9.58007	-9.10666	-9.51531	-9.04166	-9.48018	-10.0683
sp|A7ZSK9|RL3_ECO24	1	0	0	0	2	1	1	2	1	1	-10.2554	-11.8013	-11.3658	-11.9495	-9.58007	-10.3305	-10.2531	-9.52787	-10.218	-10.0683
sp|A7ZSL0|RS10_ECO24	5	5	5	4	4	4	4	5	3	1	-8.3778	-8.33782	-7.90087	-8.77662	-8.73056	-8.74334	-8.66573	-8.38802	-8.99395	-10.0683
sp|A7ZSL4|EFTU1_ECO24;sp|A7ZUJ2|EFTU2_ECO24	27	34	26	32	36	31	31	29	33	34	-6.03842	-5.66503	-5.60914	-5.90356	-5.68631	-5.91564	-5.8369	-5.94589	-5.71076	-5.5149
sp|A7ZSL5|EFG_ECO24	15	13	17	14	15	14	13	15	12	14	-6.87513	-7.03587	-6.21778	-7.08123	-6.93797	-7.04778	-7.07365	-6.8854	-7.15015	-6.78362
sp|A7ZSL6|RS7_ECO24	5	6	3	7	5	6	7	5	5	5	-8.3778	-8.09601	-8.55514	-8.03746	-8.4403	-8.21133	-7.92639	-8.38802	-8.34025	-8.19027
sp|A7ZSL7|RS12_ECO24	1	1	1	1	2	2	3	2	2	0	-10.2554	-10.2155	-9.77972	-10.3638	-9.58007	-9.59283	-9.02909	-9.52787	-9.48018	-11.6542
sp|A7ZST1|PCKA_ECO24	9	9	7	9	10	10	12	10	12	9	-7.58615	-7.54608	-7.45121	-7.69495	-7.50364	-7.51645	-7.18547	-7.45121	-7.15015	-7.39818
sp|A7ZSU3|NFUA_ECO24	3	3	1	3	3	3	3	3	3	3	-9.03146	-8.99152	-9.77972	-9.13992	-9.09389	-9.10666	-9.02909	-9.04166	-8.99395	-8.84415
sp|A7ZSW3|GLGC_ECO24	1	1	0	1	1	1	1	1	1	0	-10.2554	-10.2155	-11.3658	-10.3638	-10.3178	-10.3305	-10.2531	-10.2656	-10.218	-11.6542
sp|A7ZSW5|GLGB_ECO24	1	1	0	1	0	0	2	1	1	1	-10.2554	-10.2155	-11.3658	-10.3638	-11.9035	-11.9163	-9.51531	-10.2656	-10.218	-10.0683
sp|A7ZTA5|SYGB_ECO24	11	11	5	10	9	12	9	8	10	5	-7.30893	-7.26882	-7.90087	-7.54983	-7.64878	-7.26341	-7.58378	-7.75764	-7.40332	-8.19027
sp|A7ZTA6|SYGA_ECO24	2	1	0	1	2	2	3	1	1	1	-9.51767	-10.2155	-11.3658	-10.3638	-9.58007	-9.59283	-9.02909	-10.2656	-10.218	-10.0683
sp|A7ZTE9|MTLD_ECO24	1	0	1	0	0	0	0	0	0	0	-10.2554	-11.8013	-9.77972	-11.9495	-11.9035	-11.9163	-11.8388	-11.8514	-11.8037	-11.6542
sp|A7ZTG3|SECB_ECO24	4	3	2	4	3	4	4	4	5	2	-8.6681	-8.99152	-9.04166	-8.77662	-9.09389	-8.74334	-8.66573	-8.67831	-8.34025	-9.33047
sp|A7ZTH0|TDH_ECO24	1	1	1	1	2	1	2	1	1	1	-10.2554	-10.2155	-9.77972	-10.3638	-9.58007	-10.3305	-9.51531	-10.2656	-10.218	-10.0683
sp|A7ZTR3|TNAA_ECO24	42	64	41	47	55	54	53	55	50	53	-5.39837	-4.73738	-4.9452	-5.3449	-5.06706	-5.10718	-5.05498	-5.01334	-5.10459	-4.86448
sp|A7ZTU1|GLMU_ECO24	1	2	0	3	3	2	3	1	3	1	-10.2554	-9.47776	-11.3658	-9.13992	-9.09389	-9.59283	-9.02909	-10.2656	-8.99395	-10.0683
sp|A7ZTU4|ATPB_ECO24	9	7	5	7	9	7	9	8	8	8	-7.58615	-7.88874	-7.90087	-8.03746	-7.64878	-8.00413	-7.58378	-7.75764	-7.70979	-7.55955
sp|A7ZTU5|ATPG_ECO24	2	1	0	1	1	2	2	1	1	2	-9.51767	-10.2155	-11.3658	-10.3638	-10.3178	-9.59283	-9.51531	-10.2656	-10.218	-9.33047
sp|A7ZTU6|ATPA_ECO24	7	6	4	5	6	7	7	5	5	5	-7.92877	-8.09601	-8.19147	-8.48638	-8.19854	-8.00413	-7.92639	-8.38802	-8.34025	-8.19027
sp|A7ZTU8|ATPF_ECO24	2	1	1	1	2	1	1	1	2	1	-9.51767	-10.2155	-9.77972	-10.3638	-9.58007	-10.3305	-10.2531	-10.2656	-9.48018	-10.0683
sp|A7ZU48|UBID_ECO24	2	2	0	1	0	0	1	2	1	0	-9.51767	-9.47776	-11.3658	-10.3638	-11.9035	-11.9163	-10.2531	-9.52787	-10.218	-11.6542
sp|A7ZU52|PEPQ_ECO24	5	3	2	4	3	3	4	3	6	4	-8.3778	-8.99152	-9.04166	-8.77662	-9.09389	-9.10666	-8.66573	-9.04166	-8.09844	-8.48068
sp|A7ZUC9|PFKA_ECO24	2	2	0	1	2	2	1	3	2	2	-9.51767	-9.47776	-11.3658	-10.3638	-9.58007	-9.59283	-10.2531	-9.04166	-9.48018	-9.33047
sp|A7ZUD3|TPIS_ECO24	1	1	0	1	1	2	1	2	2	1	-10.2554	-10.2155	-11.3658	-10.3638	-10.3178	-9.59283	-10.2531	-9.52787	-9.48018	-10.0683
sp|A7ZUE0|GLPK_ECO24	28	35	23	31	30	34	31	29	31	33	-5.98609	-5.62298	-5.78582	-5.94939	-5.94999	-5.78212	-5.8369	-5.94589	-5.80121	-5.55825
sp|A7ZUE7|HSLV_ECO24	2	2	2	1	1	1	2	2	2	2	-9.51767	-9.47776	-9.04166	-10.3638	-10.3178	-10.3305	-9.51531	-9.52787	-9.48018	-9.33047
sp|A7ZUG1|KATG_ECO24	11	11	11	12	10	12	14	9	10	9	-7.30893	-7.26882	-6.83014	-7.29682	-7.50364	-7.26341	-6.96976	-7.59639	-7.40332	-7.39818
sp|A7ZUH4|CAPP_ECO24	4	1	0	3	3	5	3	3	4	2	-8.6681	-10.2155	-11.3658	-9.13992	-9.09389	-8.45308	-9.02909	-9.04166	-8.63057	-9.33047
sp|A7ZUI2|STHA_ECO24	3	4	2	5	3	4	5	5	4	4	-9.03146	-8.62814	-9.04166	-8.48638	-9.09389	-8.74334	-8.37543	-8.38802	-8.63057	-8.48068
sp|A7ZUJ6|RL11_ECO24	4	4	3	3	5	5	4	4	5	6	-8.6681	-8.62814	-8.55514	-9.13992	-8.4403	-8.45308	-8.66573	-8.67831	-8.34025	-7.94837
sp|A7ZUJ7|RL1_ECO24	2	3	3	3	4	2	2	3	2	2	-9.51767	-8.99152	-8.55514	-9.13992	-8.73056	-9.59283	-9.51531	-9.04166	-9.48018	-9.33047
sp|A7ZUJ8|RL10_ECO24	5	5	7	6	5	6	5	4	5	5	-8.3778	-8.33782	-7.45121	-8.24464	-8.4403	-8.21133	-8.37543	-8.67831	-8.34025	-8.19027
sp|A7ZUK0|RL7_ECO24	5	4	5	5	5	6	7	6	6	5	-8.3778	-8.62814	-7.90087	-8.48638	-8.4403	-8.21133	-7.92639	-8.14623	-8.09844	-8.19027
sp|A7ZUK1|RPOB_ECO24	14	11	1	10	14	16	12	13	12	7	-6.97214	-7.26882	-9.77972	-7.54983	-7.03494	-6.85986	-7.18547	-7.08628	-7.15015	-7.74102
sp|A7ZUK2|RPOC_ECO24	11	6	4	9	9	8	6	9	8	5	-7.30893	-8.09601	-8.19147	-7.69495	-7.64878	-7.82281	-8.13364	-7.59639	-7.70979	-8.19027
sp|A7ZUM3|PUR9_ECO24	13	13	7	10	13	13	14	12	16	11	-7.07602	-7.03587	-7.45121	-7.54983	-7.13879	-7.15163	-6.96976	-7.1981	-6.74636	-7.12075
sp|A7ZUP3|G6PI_ECO24;CON__Q3ZBD7	15	11	4	13	12	14	12	10	14	10	-6.87513	-7.26882	-8.19147	-7.18506	-7.25058	-7.04778	-7.18547	-7.45121	-6.9344	-7.25289
sp|A7ZV11|CH10_ECO24	9	12	16	11	9	16	10	11	14	16	-7.58615	-7.14771	-6.30378	-7.41785	-7.64878	-6.85986	-7.43859	-7.31918	-6.9344	-6.5954
sp|A7ZV12|CH60_ECO24	16	18	14	12	16	16	17	16	14	14	-6.78414	-6.57722	-6.49241	-7.29682	-6.84701	-6.85986	-6.69607	-6.79442	-6.9344	-6.78362
sp|A7ZV18|EFP_ECO24	4	3	0	2	3	4	5	5	4	1	-8.6681	-8.99152	-11.3658	-9.62607	-9.09389	-8.74334	-8.37543	-8.38802	-8.63057	-10.0683
sp|A7ZV33|ORN_ECO24	1	0	1	1	2	1	0	2	0	0	-10.2554	-11.8013	-9.77972	-10.3638	-9.58007	-10.3305	-11.8388	-9.52787	-11.8037	-11.6542
sp|A7ZV47|PURA_ECO24	9	10	5	9	9	7	7	12	9	11	-7.58615	-7.40088	-7.90087	-7.69495	-7.64878	-8.00413	-7.92639	-7.1981	-7.54852	-7.12075
sp|A7ZV71|RS6_ECO24	2	2	1	3	2	3	1	2	4	0	-9.51767	-9.47776	-9.77972	-9.13992	-9.58007	-9.10666	-10.2531	-9.52787	-8.63057	-11.6542
sp|A7ZV74|RL9_ECO24	9	7	6	8	7	7	5	5	6	8	-7.58615	-7.88874	-7.65876	-7.85615	-7.99133	-8.00413	-8.37543	-8.38802	-8.09844	-7.55955
sp|A7ZVB3|YJGA_ECO24	1	0	0	0	1	1	2	2	2	1	-10.2554	-11.8013	-11.3658	-11.9495	-10.3178	-10.3305	-9.51531	-9.52787	-9.48018	-10.0683
sp|A7ZVL9|UXUA_ECO24	4	2	0	2	2	2	2	5	1	2	-8.6681	-9.47776	-11.3658	-9.62607	-9.58007	-9.59283	-9.51531	-8.38802	-10.218	-9.33047
sp|A7ZVS4|DEOC_ECO24	2	1	2	2	1	1	2	2	1	1	-9.51767	-10.2155	-9.04166	-9.62607	-10.3178	-10.3305	-9.51531	-9.52787	-10.218	-10.0683
sp|A7ZVS6|DEOB_ECO24	12	9	4	7	9	8	10	9	9	8	-7.18785	-7.54608	-8.19147	-8.03746	-7.64878	-7.82281	-7.43859	-7.59639	-7.54852	-7.55955
sp|A7ZVS7|DEOD_ECO24	11	12	10	11	12	12	11	11	11	6	-7.30893	-7.14771	-6.96248	-7.41785	-7.25058	-7.26341	-7.30656	-7.31918	-7.27126	-7.94837
sp|P00330|ADH1_YEAST	24	31	133	175	29	28	29	34	13	14	-6.20746	-5.79874	-3.1518	-3.36046	-5.99885	-6.06231	-5.93314	-5.71604	-7.03831	-6.78362
sp|P00489|PYGM_RABIT	53	56	42	51	61	53	45	50	46	48	-5.05741	-4.93513	-4.90972	-5.22527	-4.9143	-5.13467	-5.29513	-5.15356	-5.22696	-5.01065
sp|P00924|ENO1_YEAST	11	9	7	19	44	44	5	6	13	11	-7.30893	-7.54608	-7.45121	-6.65013	-5.39425	-5.40729	-8.37543	-8.14623	-7.03831	-7.12075
tr|A7ZH98|A7ZH98_ECO24	8	6	3	8	8	6	7	9	6	6	-7.7474	-8.09601	-8.55514	-7.85615	-7.81	-8.21133	-7.92639	-7.59639	-8.09844	-7.94837
tr|A7ZHC2|A7ZHC2_ECO24	0	1	0	1	1	1	1	0	1	1	-11.8412	-10.2155	-11.3658	-10.3638	-10.3178	-10.3305	-10.2531	-11.8514	-10.218	-10.0683
tr|A7ZHE6|A7ZHE6_ECO24	1	2	2	2	3	2	0	2	1	0	-10.2554	-9.47776	-9.04166	-9.62607	-9.09389	-9.59283	-11.8388	-9.52787	-10.218	-11.6542
tr|A7ZHK3|A7ZHK3_ECO24	9	10	4	7	9	10	8	7	10	8	-7.58615	-7.40088	-8.19147	-8.03746	-7.64878	-7.51645	-7.74503	-7.93899	-7.40332	-7.55955
tr|A7ZHK4|A7ZHK4_ECO24	7	8	8	11	10	7	7	6	7	8	-7.92877	-7.70736	-7.26954	-7.41785	-7.50364	-8.00413	-7.92639	-8.14623	-7.89118	-7.55955
tr|A7ZHK5|A7ZHK5_ECO24	11	12	10	11	11	11	12	14	12	15	-7.30893	-7.14771	-6.96248	-7.41785	-7.37163	-7.38446	-7.18547	-6.9824	-7.15015	-6.6865
tr|A7ZHK7|A7ZHK7_ECO24	15	11	11	17	18	17	13	16	17	14	-6.87513	-7.26882	-6.83014	-6.80772	-6.68043	-6.77422	-7.07365	-6.79442	-6.66066	-6.78362
tr|A7ZHL5|A7ZHL5_ECO24	2	2	0	4	5	2	3	3	2	2	-9.51767	-9.47776	-11.3658	-8.77662	-8.4403	-9.59283	-9.02909	-9.04166	-9.48018	-9.33047
tr|A7ZHN6|A7ZHN6_ECO24	1	1	0	2	1	1	1	1	1	1	-10.2554	-10.2155	-11.3658	-9.62607	-10.3178	-10.3305	-10.2531	-10.2656	-10.218	-10.0683
tr|A7ZHQ3|A7ZHQ3_ECO24	5	4	3	6	7	5	6	6	6	4	-8.3778	-8.62814	-8.55514	-8.24464	-7.99133	-8.45308	-8.13364	-8.14623	-8.09844	-8.48068
tr|A7ZHR8|A7ZHR8_ECO24	2	2	2	3	2	2	2	2	2	2	-9.51767	-9.47776	-9.04166	-9.13992	-9.58007	-9.59283	-9.51531	-9.52787	-9.48018	-9.33047
tr|A7ZHZ6|A7ZHZ6_ECO24	8	10	5	12	8	8	9	6	6	8	-7.7474	-7.40088	-7.90087	-7.29682	-7.81	-7.82281	-7.58378	-8.14623	-8.09844	-7.55955
tr|A7ZIB5|A7ZIB5_ECO24	1	2	0	1	2	3	1	1	1	1	-10.2554	-9.47776	-11.3658	-10.3638	-9.58007	-9.10666	-10.2531	-10.2656	-10.218	-10.0683
tr|A7ZIC8|A7ZIC8_ECO24	1	2	1	2	2	1	2	1	1	2	-10.2554	-9.47776	-9.77972	-9.62607	-9.58007	-10.3305	-9.51531	-10.2656	-10.218	-9.33047
tr|A7ZID5|A7ZID5_ECO24	2	1	0	3	2	2	3	3	2	1	-9.51767	-10.2155	-11.3658	-9.13992	-9.58007	-9.59283	-9.02909	-9.04166	-9.48018	-10.0683
tr|A7ZIF9|A7ZIF9_ECO24	0	0	0	0	0	1	1	0	0	0	-11.8412	-11.8013	-11.3658	-11.9495	-11.9035	-10.3305	-10.2531	-11.8514	-11.8037	-11.6542
tr|A7ZIH2|A7ZIH2_ECO24	2	1	0	1	0	1	0	0	0	0	-9.51767	-10.2155	-11.3658	-10.3638	-11.9035	-10.3305	-11.8388	-11.8514	-11.8037	-11.6542
tr|A7ZIJ7|A7ZIJ7_ECO24	1	3	1	3	2	1	4	3	0	2	-10.2554	-8.99152	-9.77972	-9.13992	-9.58007	-10.3305	-8.66573	-9.04166	-11.8037	-9.33047
tr|A7ZIP0|A7ZIP0_ECO24	4	1	0	1	0	0	4	3	1	1	-8.6681	-10.2155	-11.3658	-10.3638	-11.9035	-11.9163	-8.66573	-9.04166	-10.218	-10.0683
tr|A7ZIT1|A7ZIT1_ECO24	1	1	0	1	1	1	1	1	1	0	-10.2554	-10.2155	-11.3658	-10.3638	-10.3178	-10.3305	-10.2531	-10.2656	-10.218	-11.6542
tr|A7ZIT2|A7ZIT2_ECO24	2	4	3	3	3	4	1	2	2	2	-9.51767	-8.62814	-8.55514	-9.13992	-9.09389	-8.74334	-10.2531	-9.52787	-9.48018	-9.33047
tr|A7ZIT4|A7ZIT4_ECO24	5	5	1	2	3	4	4	3	5	5	-8.3778	-8.33782	-9.77972	-9.62607	-9.09389	-8.74334	-8.66573	-9.04166	-8.34025	-8.19027
tr|A7ZIW1|A7ZIW1_ECO24	4	2	0	1	4	3	4	2	3	1	-8.6681	-9.47776	-11.3658	-10.3638	-8.73056	-9.10666	-8.66573	-9.52787	-8.99395	-10.0683
tr|A7ZIZ0|A7ZIZ0_ECO24	9	13	10	8	10	10	10	14	12	10	-7.58615	-7.03587	-6.96248	-7.85615	-7.50364	-7.51645	-7.43859	-6.9824	-7.15015	-7.25289
tr|A7ZIZ1|A7ZIZ1_ECO24	5	2	2	5	5	3	3	4	4	3	-8.3778	-9.47776	-9.04166	-8.48638	-8.4403	-9.10666	-9.02909	-8.67831	-8.63057	-8.84415
tr|A7ZJ11|A7ZJ11_ECO24	3	3	3	3	3	3	4	3	5	3	-9.03146	-8.99152	-8.55514	-9.13992	-9.09389	-9.10666	-8.66573	-9.04166	-8.34025	-8.84415
tr|A7ZJ32|A7ZJ32_ECO24	3	2	0	2	3	1	3	2	1	1	-9.03146	-9.47776	-11.3658	-9.62607	-9.09389	-10.3305	-9.02909	-9.52787	-10.218	-10.0683
tr|A7ZJ46|A7ZJ46_ECO24	0	2	0	0	0	0	0	0	0	0	-11.8412	-9.47776	-11.3658	-11.9495	-11.9035	-11.9163	-11.8388	-11.8514	-11.8037	-11.6542
tr|A7ZJ52|A7ZJ52_ECO24	2	2	0	2	2	2	2	2	2	1	-9.51767	-9.47776	-11.3658	-9.62607	-9.58007	-9.59283	-9.51531	-9.52787	-9.48018	-10.0683
tr|A7ZJ59|A7ZJ59_ECO24	2	2	1	2	2	2	2	2	2	2	-9.51767	-9.47776	-9.77972	-9.62607	-9.58007	-9.59283	-9.51531	-9.52787	-9.48018	-9.33047
tr|A7ZJ73|A7ZJ73_ECO24	3	2	0	2	2	3	4	5	3	1	-9.03146	-9.47776	-11.3658	-9.62607	-9.58007	-9.10666	-8.66573	-8.38802	-8.99395	-10.0683
tr|A7ZJA1|A7ZJA1_ECO24	3	4	5	6	6	6	6	6	4	4	-9.03146	-8.62814	-7.90087	-8.24464	-8.19854	-8.21133	-8.13364	-8.14623	-8.63057	-8.48068
tr|A7ZJA4|A7ZJA4_ECO24	4	3	1	5	3	3	3	4	3	1	-8.6681	-8.99152	-9.77972	-8.48638	-9.09389	-9.10666	-9.02909	-8.67831	-8.99395	-10.0683
tr|A7ZJA5|A7ZJA5_ECO24	4	4	2	3	4	3	2	2	2	1	-8.6681	-8.62814	-9.04166	-9.13992	-8.73056	-9.10666	-9.51531	-9.52787	-9.48018	-10.0683
tr|A7ZJA6|A7ZJA6_ECO24	12	10	5	11	11	10	9	11	10	12	-7.18785	-7.40088	-7.90087	-7.41785	-7.37163	-7.51645	-7.58378	-7.31918	-7.40332	-6.99955
tr|A7ZJA7|A7ZJA7_ECO24	3	2	3	4	2	2	3	5	2	4	-9.03146	-9.47776	-8.55514	-8.77662	-9.58007	-9.59283	-9.02909	-8.38802	-9.48018	-8.48068
tr|A7ZJA9|A7ZJA9_ECO24	10	9	6	10	12	9	13	9	11	9	-7.44097	-7.54608	-7.65876	-7.54983	-7.25058	-7.66159	-7.07365	-7.59639	-7.27126	-7.39818
tr|A7ZJD1|A7ZJD1_ECO24	1	0	0	0	1	0	2	1	0	0	-10.2554	-11.8013	-11.3658	-11.9495	-10.3178	-11.9163	-9.51531	-10.2656	-11.8037	-11.6542
tr|A7ZJD3|A7ZJD3_ECO24	2	1	1	0	1	3	2	1	2	1	-9.51767	-10.2155	-9.77972	-11.9495	-10.3178	-9.10666	-9.51531	-10.2656	-9.48018	-10.0683
tr|A7ZJJ1|A7ZJJ1_ECO24	4	3	0	1	4	1	3	5	4	4	-8.6681	-8.99152	-11.3658	-10.3638	-8.73056	-10.3305	-9.02909	-8.38802	-8.63057	-8.48068
tr|A7ZJL3|A7ZJL3_ECO24	2	1	0	3	1	1	1	2	2	3	-9.51767	-10.2155	-11.3658	-9.13992	-10.3178	-10.3305	-10.2531	-9.52787	-9.48018	-8.84415
tr|A7ZJM6|A7ZJM6_ECO24	3	5	5	5	5	6	5	3	5	3	-9.03146	-8.33782	-7.90087	-8.48638	-8.4403	-8.21133	-8.37543	-9.04166	-8.34025	-8.84415
tr|A7ZJR9|A7ZJR9_ECO24	1	0	0	1	1	0	0	0	0	0	-10.2554	-11.8013	-11.3658	-10.3638	-10.3178	-11.9163	-11.8388	-11.8514	-11.8037	-11.6542
tr|A7ZJT2|A7ZJT2_ECO24	2	2	0	1	3	4	2	2	1	2	-9.51767	-9.47776	-11.3658	-10.3638	-9.09389	-8.74334	-9.51531	-9.52787	-10.218	-9.33047
tr|A7ZJT9|A7ZJT9_ECO24	0	0	0	0	0	0	0	0	1	1	-11.8412	-11.8013	-11.3658	-11.9495	-11.9035	-11.9163	-11.8388	-11.8514	-10.218	-10.0683
tr|A7ZJU0|A7ZJU0_ECO24	6	9	3	5	5	6	7	6	7	3	-8.13601	-7.54608	-8.55514	-8.48638	-8.4403	-8.21133	-7.92639	-8.14623	-7.89118	-8.84415
tr|A7ZJV6|A7ZJV6_ECO24	1	2	1	2	2	1	1	3	1	1	-10.2554	-9.47776	-9.77972	-9.62607	-9.58007	-10.3305	-10.2531	-9.04166	-10.218	-10.0683
tr|A7ZJV8|A7ZJV8_ECO24	1	2	0	2	1	1	2	1	1	1	-10.2554	-9.47776	-11.3658	-9.62607	-10.3178	-10.3305	-9.51531	-10.2656	-10.218	-10.0683
tr|A7ZJW7|A7ZJW7_ECO24	2	3	2	4	4	2	3	4	2	3	-9.51767	-8.99152	-9.04166	-8.77662	-8.73056	-9.59283	-9.02909	-8.67831	-9.48018	-8.84415
tr|A7ZJZ2|A7ZJZ2_ECO24;tr|A7ZS04|A7ZS04_ECO24	16	11	13	16	17	19	15	18	12	19	-6.78414	-7.26882	-6.5966	-6.89335	-6.76136	-6.6166	-6.87275	-6.62778	-7.15015	-6.35168
tr|A7ZK00|A7ZK00_ECO24	17	19	11	20	14	14	15	14	19	15	-6.69846	-6.50046	-6.83014	-6.57724	-7.03494	-7.04778	-6.87275	-6.9824	-6.50291	-6.6865
tr|A7ZK18|A7ZK18_ECO24	9	10	5	6	8	6	7	8	9	7	-7.58615	-7.40088	-7.90087	-8.24464	-7.81	-8.21133	-7.92639	-7.75764	-7.54852	-7.74102
tr|A7ZK23|A7ZK23_ECO24	4	8	2	8	6	7	9	5	8	6	-8.6681	-7.70736	-9.04166	-7.85615	-8.19854	-8.00413	-7.58378	-8.38802	-7.70979	-7.94837
tr|A7ZK60|A7ZK60_ECO24	3	2	1	4	4	4	3	4	3	2	-9.03146	-9.47776	-9.77972	-8.77662	-8.73056	-8.74334	-9.02909	-8.67831	-8.99395	-9.33047
tr|A7ZK69|A7ZK69_ECO24	2	2	0	1	2	1	2	2	2	2	-9.51767	-9.47776	-11.3658	-10.3638	-9.58007	-10.3305	-9.51531	-9.52787	-9.48018	-9.33047
tr|A7ZKA7|A7ZKA7_ECO24	9	8	6	9	8	10	8	8	11	8	-7.58615	-7.70736	-7.65876	-7.69495	-7.81	-7.51645	-7.74503	-7.75764	-7.27126	-7.55955
tr|A7ZKA8|A7ZKA8_ECO24	1	0	0	0	0	0	0	0	0	0	-10.2554	-11.8013	-11.3658	-11.9495	-11.9035	-11.9163	-11.8388	-11.8514	-11.8037	-11.6542
tr|A7ZKG9|A7ZKG9_ECO24	2	2	3	2	2	2	2	1	2	1	-9.51767	-9.47776	-8.55514	-9.62607	-9.58007	-9.59283	-9.51531	-10.2656	-9.48018	-10.0683
tr|A7ZKI9|A7ZKI9_ECO24	1	2	1	2	1	2	2	3	2	1	-10.2554	-9.47776	-9.77972	-9.62607	-10.3178	-9.59283	-9.51531	-9.04166	-9.48018	-10.0683
tr|A7ZKJ6|A7ZKJ6_ECO24	2	3	0	3	2	3	3	2	2	1	-9.51767	-8.99152	-11.3658	-9.13992	-9.58007	-9.10666	-9.02909	-9.52787	-9.48018	-10.0683
tr|A7ZKJ8|A7ZKJ8_ECO24	1	1	0	0	3	2	1	1	1	1	-10.2554	-10.2155	-11.3658	-11.9495	-9.09389	-9.59283	-10.2531	-10.2656	-10.218	-10.0683
tr|A7ZKL8|A7ZKL8_ECO24	1	0	0	0	2	0	0	1	0	0	-10.2554	-11.8013	-11.3658	-11.9495	-9.58007	-11.9163	-11.8388	-10.2656	-11.8037	-11.6542
tr|A7ZKS0|A7ZKS0_ECO24	1	1	1	2	1	1	2	1	1	1	-10.2554	-10.2155	-9.77972	-9.62607	-10.3178	-10.3305	-9.51531	-10.2656	-10.218	-10.0683
tr|A7ZKS1|A7ZKS1_ECO24	2	3	1	4	2	3	3	3	4	1	-9.51767	-8.99152	-9.77972	-8.77662	-9.58007	-9.10666	-9.02909	-9.04166	-8.63057	-10.0683
tr|A7ZKS6|A7ZKS6_ECO24	15	13	10	11	14	17	16	13	12	16	-6.87513	-7.03587	-6.96248	-7.41785	-7.03494	-6.77422	-6.78176	-7.08628	-7.15015	-6.5954
tr|A7ZKW1|A7ZKW1_ECO24	4	5	0	5	5	4	5	5	4	4	-8.6681	-8.33782	-11.3658	-8.48638	-8.4403	-8.74334	-8.37543	-8.38802	-8.63057	-8.48068
tr|A7ZKX2|A7ZKX2_ECO24	2	0	0	1	1	1	1	0	1	0	-9.51767	-11.8013	-11.3658	-10.3638	-10.3178	-10.3305	-10.2531	-11.8514	-10.218	-11.6542
tr|A7ZKX6|A7ZKX6_ECO24	2	2	1	1	3	2	4	2	3	2	-9.51767	-9.47776	-9.77972	-10.3638	-9.09389	-9.59283	-8.66573	-9.52787	-8.99395	-9.33047
tr|A7ZKY1|A7ZKY1_ECO24	1	1	0	0	1	0	0	0	0	0	-10.2554	-10.2155	-11.3658	-11.9495	-10.3178	-11.9163	-11.8388	-11.8514	-11.8037	-11.6542
tr|A7ZKZ7|A7ZKZ7_ECO24	5	2	0	1	2	2	3	1	3	2	-8.3778	-9.47776	-11.3658	-10.3638	-9.58007	-9.59283	-9.02909	-10.2656	-8.99395	-9.33047
tr|A7ZL10|A7ZL10_ECO24	6	7	3	7	5	7	6	6	7	5	-8.13601	-7.88874	-8.55514	-8.03746	-8.4403	-8.00413	-8.13364	-8.14623	-7.89118	-8.19027
tr|A7ZL12|A7ZL12_ECO24	21	18	10	23	20	23	24	20	20	12	-6.3983	-6.57722	-6.96248	-6.378	-6.53081	-6.34439	-6.20507	-6.4781	-6.42994	-6.99955
tr|A7ZL14|A7ZL14_ECO24	2	2	0	2	2	2	0	2	2	2	-9.51767	-9.47776	-11.3658	-9.62607	-9.58007	-9.59283	-11.8388	-9.52787	-9.48018	-9.33047
tr|A7ZL91|A7ZL91_ECO24	2	1	0	2	1	1	1	1	2	0	-9.51767	-10.2155	-11.3658	-9.62607	-10.3178	-10.3305	-10.2531	-10.2656	-9.48018	-11.6542
tr|A7ZL92|A7ZL92_ECO24	1	2	0	1	1	1	1	1	1	2	-10.2554	-9.47776	-11.3658	-10.3638	-10.3178	-10.3305	-10.2531	-10.2656	-10.218	-9.33047
tr|A7ZL96|A7ZL96_ECO24	7	9	4	8	6	6	6	8	8	6	-7.92877	-7.54608	-8.19147	-7.85615	-8.19854	-8.21133	-8.13364	-7.75764	-7.70979	-7.94837
tr|A7ZLB2|A7ZLB2_ECO24	7	5	4	4	5	6	7	6	5	6	-7.92877	-8.33782	-8.19147	-8.77662	-8.4403	-8.21133	-7.92639	-8.14623	-8.34025	-7.94837
tr|A7ZLE6|A7ZLE6_ECO24	0	0	1	0	0	0	0	1	0	0	-11.8412	-11.8013	-9.77972	-11.9495	-11.9035	-11.9163	-11.8388	-10.2656	-11.8037	-11.6542
tr|A7ZLF3|A7ZLF3_ECO24	6	5	6	5	5	6	6	5	4	4	-8.13601	-8.33782	-7.65876	-8.48638	-8.4403	-8.21133	-8.13364	-8.38802	-8.63057	-8.48068
tr|A7ZLG0|A7ZLG0_ECO24	1	0	0	1	2	2	1	1	2	2	-10.2554	-11.8013	-11.3658	-10.3638	-9.58007	-9.59283	-10.2531	-10.2656	-9.48018	-9.33047
tr|A7ZLH5|A7ZLH5_ECO24	2	2	0	0	2	1	3	3	3	2	-9.51767	-9.47776	-11.3658	-11.9495	-9.58007	-10.3305	-9.02909	-9.04166	-8.99395	-9.33047
tr|A7ZLI1|A7ZLI1_ECO24	2	0	1	2	2	3	2	2	2	2	-9.51767	-11.8013	-9.77972	-9.62607	-9.58007	-9.10666	-9.51531	-9.52787	-9.48018	-9.33047
tr|A7ZLL1|A7ZLL1_ECO24	14	18	18	14	18	15	20	16	16	22	-6.97214	-6.57722	-6.13651	-7.08123	-6.68043	-6.95081	-6.46542	-6.79442	-6.74636	-6.1425
tr|A7ZLM4|A7ZLM4_ECO24	0	0	0	0	1	1	0	0	0	0	-11.8412	-11.8013	-11.3658	-11.9495	-10.3178	-10.3305	-11.8388	-11.8514	-11.8037	-11.6542
tr|A7ZLN3|A7ZLN3_ECO24	0	0	0	0	0	1	0	0	1	0	-11.8412	-11.8013	-11.3658	-11.9495	-11.9035	-10.3305	-11.8388	-11.8514	-10.218	-11.6542
tr|A7ZLP4|A7ZLP4_ECO24	1	3	3	2	3	3	1	2	0	1	-10.2554	-8.99152	-8.55514	-9.62607	-9.09389	-9.10666	-10.2531	-9.52787	-11.8037	-10.0683
tr|A7ZLS4|A7ZLS4_ECO24	5	3	4	5	5	6	5	5	3	8	-8.3778	-8.99152	-8.19147	-8.48638	-8.4403	-8.21133	-8.37543	-8.38802	-8.99395	-7.55955
tr|A7ZLU1|A7ZLU1_ECO24	1	0	0	0	0	0	0	0	1	0	-10.2554	-11.8013	-11.3658	-11.9495	-11.9035	-11.9163	-11.8388	-11.8514	-10.218	-11.6542
tr|A7ZM02|A7ZM02_ECO24	1	0	1	2	1	1	1	1	1	0	-10.2554	-11.8013	-9.77972	-9.62607	-10.3178	-10.3305	-10.2531	-10.2656	-10.218	-11.6542
tr|A7ZM71|A7ZM71_ECO24	5	3	2	2	2	3	1	2	2	2	-8.3778	-8.99152	-9.04166	-9.62607	-9.58007	-9.10666	-10.2531	-9.52787	-9.48018	-9.33047
tr|A7ZM72|A7ZM72_ECO24;tr|A7ZUZ2|A7ZUZ2_ECO24	9	7	6	10	8	13	9	9	8	9	-7.58615	-7.88874	-7.65876	-7.54983	-7.81	-7.15163	-7.58378	-7.59639	-7.70979	-7.39818
tr|A7ZM73|A7ZM73_ECO24	1	1	2	1	2	0	2	2	3	1	-10.2554	-10.2155	-9.04166	-10.3638	-9.58007	-11.9163	-9.51531	-9.52787	-8.99395	-10.0683
tr|A7ZM79|A7ZM79_ECO24	2	1	2	3	3	4	2	4	3	3	-9.51767	-10.2155	-9.04166	-9.13992	-9.09389	-8.74334	-9.51531	-8.67831	-8.99395	-8.84415
tr|A7ZM97|A7ZM97_ECO24	0	0	0	0	0	0	0	0	0	0	-11.8412	-11.8013	-11.3658	-11.9495	-11.9035	-11.9163	-11.8388	-11.8514	-11.8037	-11.6542
tr|A7ZMA9|A7ZMA9_ECO24	7	8	2	7	6	6	6	6	8	6	-7.92877	-7.70736	-9.04166	-8.03746	-8.19854	-8.21133	-8.13364	-8.14623	-7.70979	-7.94837
tr|A7ZMB0|A7ZMB0_ECO24	1	1	0	2	1	1	1	2	1	2	-10.2554	-10.2155	-11.3658	-9.62607	-10.3178	-10.3305	-10.2531	-9.52787	-10.218	-9.33047
tr|A7ZMB8|A7ZMB8_ECO24	2	4	4	3	3	4	2	2	1	1	-9.51767	-8.62814	-8.19147	-9.13992	-9.09389	-8.74334	-9.51531	-9.52787	-10.218	-10.0683
tr|A7ZMC1|A7ZMC1_ECO24	4	5	5	4	3	3	3	1	4	3	-8.6681	-8.33782	-7.90087	-8.77662	-9.09389	-9.10666	-9.02909	-10.2656	-8.63057	-8.84415
tr|A7ZME1|A7ZME1_ECO24	7	8	1	7	8	9	9	8	7	5	-7.92877	-7.70736	-9.77972	-8.03746	-7.81	-7.66159	-7.58378	-7.75764	-7.89118	-8.19027
tr|A7ZME3|A7ZME3_ECO24	5	4	1	6	5	4	4	4	5	2	-8.3778	-8.62814	-9.77972	-8.24464	-8.4403	-8.74334	-8.66573	-8.67831	-8.34025	-9.33047
tr|A7ZMH8|A7ZMH8_ECO24	1	0	0	1	0	0	0	0	1	0	-10.2554	-11.8013	-11.3658	-10.3638	-11.9035	-11.9163	-11.8388	-11.8514	-10.218	-11.6542
tr|A7ZMI1|A7ZMI1_ECO24	7	7	4	7	8	7	9	7	6	5	-7.92877	-7.88874	-8.19147	-8.03746	-7.81	-8.00413	-7.58378	-7.93899	-8.09844	-8.19027
tr|A7ZMI5|A7ZMI5_ECO24	2	1	2	3	3	3	2	4	2	2	-9.51767	-10.2155	-9.04166	-9.13992	-9.09389	-9.10666	-9.51531	-8.67831	-9.48018	-9.33047
tr|A7ZMJ0|A7ZMJ0_ECO24	0	0	2	3	2	2	0	0	0	0	-11.8412	-11.8013	-9.04166	-9.13992	-9.58007	-9.59283	-11.8388	-11.8514	-11.8037	-11.6542
tr|A7ZML8|A7ZML8_ECO24	1	0	1	1	1	1	1	1	1	1	-10.2554	-11.8013	-9.77972	-10.3638	-10.3178	-10.3305	-10.2531	-10.2656	-10.218	-10.0683
tr|A7ZMN0|A7ZMN0_ECO24	0	0	0	0	0	0	0	0	0	1	-11.8412	-11.8013	-11.3658	-11.9495	-11.9035	-11.9163	-11.8388	-11.8514	-11.8037	-10.0683
tr|A7ZMN4|A7ZMN4_ECO24	1	1	0	2	2	2	1	1	1	1	-10.2554	-10.2155	-11.3658	-9.62607	-9.58007	-9.59283	-10.2531	-10.2656	-10.218	-10.0683
tr|A7ZMP9|A7ZMP9_ECO24;tr|A7ZLL2|A7ZLL2_ECO24	8	10	7	11	8	7	10	13	9	12	-7.7474	-7.40088	-7.45121	-7.41785	-7.81	-8.00413	-7.43859	-7.08628	-7.54852	-6.99955
tr|A7ZMS1|A7ZMS1_ECO24	1	0	0	0	1	0	1	1	0	1	-10.2554	-11.8013	-11.3658	-11.9495	-10.3178	-11.9163	-10.2531	-10.2656	-11.8037	-10.0683
tr|A7ZMU5|A7ZMU5_ECO24	3	2	3	2	3	3	3	3	5	3	-9.03146	-9.47776	-8.55514	-9.62607	-9.09389	-9.10666	-9.02909	-9.04166	-8.34025	-8.84415
tr|A7ZMX3|A7ZMX3_ECO24	6	6	2	6	7	6	8	5	7	4	-8.13601	-8.09601	-9.04166	-8.24464	-7.99133	-8.21133	-7.74503	-8.38802	-7.89118	-8.48068
tr|A7ZMX4|A7ZMX4_ECO24	6	8	9	9	7	6	7	7	5	7	-8.13601	-7.70736	-7.10797	-7.69495	-7.99133	-8.21133	-7.92639	-7.93899	-8.34025	-7.74102
tr|A7ZMX6|A7ZMX6_ECO24	3	3	0	2	3	4	2	2	4	3	-9.03146	-8.99152	-11.3658	-9.62607	-9.09389	-8.74334	-9.51531	-9.52787	-8.63057	-8.84415
tr|A7ZMX8|A7ZMX8_ECO24	8	10	6	11	10	11	9	9	9	8	-7.7474	-7.40088	-7.65876	-7.41785	-7.50364	-7.38446	-7.58378	-7.59639	-7.54852	-7.55955
tr|A7ZN45|A7ZN45_ECO24	6	6	2	7	7	6	7	7	6	5	-8.13601	-8.09601	-9.04166	-8.03746	-7.99133	-8.21133	-7.92639	-7.93899	-8.09844	-8.19027
tr|A7ZNK1|A7ZNK1_ECO24	7	7	5	7	7	6	7	7	11	6	-7.92877	-7.88874	-7.90087	-8.03746	-7.99133	-8.21133	-7.92639	-7.93899	-7.27126	-7.94837
tr|A7ZNL3|A7ZNL3_ECO24	0	2	0	1	0	0	1	1	0	1	-11.8412	-9.47776	-11.3658	-10.3638	-11.9035	-11.9163	-10.2531	-10.2656	-11.8037	-10.0683
tr|A7ZNQ3|A7ZNQ3_ECO24	2	2	2	2	2	2	2	2	2	2	-9.51767	-9.47776	-9.04166	-9.62607	-9.58007	-9.59283	-9.51531	-9.52787	-9.48018	-9.33047
tr|A7ZNR6|A7ZNR6_ECO24	1	3	1	2	1	1	1	2	1	1	-10.2554	-8.99152	-9.77972	-9.62607	-10.3178	-10.3305	-10.2531	-9.52787	-10.218	-10.0683
tr|A7ZNX2|A7ZNX2_ECO24	15	11	14	12	16	14	13	9	15	15	-6.87513	-7.26882	-6.49241	-7.29682	-6.84701	-7.04778	-7.07365	-7.59639	-6.83737	-6.6865
tr|A7ZP49|A7ZP49_ECO24	3	1	1	2	4	6	3	3	3	2	-9.03146	-10.2155	-9.77972	-9.62607	-8.73056	-8.21133	-9.02909	-9.04166	-8.99395	-9.33047
tr|A7ZP54|A7ZP54_ECO24	4	3	1	3	3	4	5	4	3	3	-8.6681	-8.99152	-9.77972	-9.13992	-9.09389	-8.74334	-8.37543	-8.67831	-8.99395	-8.84415
tr|A7ZP55|A7ZP55_ECO24	1	0	0	0	1	0	0	0	1	0	-10.2554	-11.8013	-11.3658	-11.9495	-10.3178	-11.9163	-11.8388	-11.8514	-10.218	-11.6542
tr|A7ZP59|A7ZP59_ECO24	13	16	11	12	12	15	14	13	16	16	-7.07602	-6.74392	-6.83014	-7.29682	-7.25058	-6.95081	-6.96976	-7.08628	-6.74636	-6.5954
tr|A7ZP98|A7ZP98_ECO24	2	2	0	1	3	1	2	2	1	0	-9.51767	-9.47776	-11.3658	-10.3638	-9.09389	-10.3305	-9.51531	-9.52787	-10.218	-11.6542
tr|A7ZPB1|A7ZPB1_ECO24	2	2	1	2	3	3	2	2	1	2	-9.51767	-9.47776	-9.77972	-9.62607	-9.09389	-9.10666	-9.51531	-9.52787	-10.218	-9.33047
tr|A7ZPB2|A7ZPB2_ECO24	6	5	2	5	6	6	6	5	6	5	-8.13601	-8.33782	-9.04166	-8.48638	-8.19854	-8.21133	-8.13364	-8.38802	-8.09844	-8.19027
tr|A7ZPB8|A7ZPB8_ECO24	0	0	0	0	0	1	1	2	0	1	-11.8412	-11.8013	-11.3658	-11.9495	-11.9035	-10.3305	-10.2531	-9.52787	-11.8037	-10.0683
tr|A7ZPC4|A7ZPC4_ECO24	2	1	0	2	2	1	1	1	1	1	-9.51767	-10.2155	-11.3658	-9.62607	-9.58007	-10.3305	-10.2531	-10.2656	-10.218	-10.0683
tr|A7ZPC5|A7ZPC5_ECO24	4	3	2	2	4	3	2	4	2	4	-8.6681	-8.99152	-9.04166	-9.62607	-8.73056	-9.10666	-9.51531	-8.67831	-9.48018	-8.48068
tr|A7ZPC7|A7ZPC7_ECO24	1	0	0	1	0	0	1	1	2	1	-10.2554	-11.8013	-11.3658	-10.3638	-11.9035	-11.9163	-10.2531	-10.2656	-9.48018	-10.0683
tr|A7ZPD9|A7ZPD9_ECO24	2	2	1	2	3	3	2	2	3	3	-9.51767	-9.47776	-9.77972	-9.62607	-9.09389	-9.10666	-9.51531	-9.52787	-8.99395	-8.84415
tr|A7ZPE6|A7ZPE6_ECO24	0	0	0	0	0	1	0	1	0	0	-11.8412	-11.8013	-11.3658	-11.9495	-11.9035	-10.3305	-11.8388	-10.2656	-11.8037	-11.6542
tr|A7ZPL5|A7ZPL5_ECO24	4	4	3	4	6	6	6	5	7	3	-8.6681	-8.62814	-8.55514	-8.77662	-8.19854	-8.21133	-8.13364	-8.38802	-7.89118	-8.84415
tr|A7ZPL6|A7ZPL6_ECO24	0	0	0	1	0	1	0	0	0	0	-11.8412	-11.8013	-11.3658	-10.3638	-11.9035	-10.3305	-11.8388	-11.8514	-11.8037	-11.6542
tr|A7ZPL7|A7ZPL7_ECO24	4	5	4	4	7	6	7	7	11	5	-8.6681	-8.33782	-8.19147	-8.77662	-7.99133	-8.21133	-7.92639	-7.93899	-7.27126	-8.19027
tr|A7ZPL8|A7ZPL8_ECO24	3	3	5	4	4	4	3	3	3	3	-9.03146	-8.99152	-7.90087	-8.77662	-8.73056	-8.74334	-9.02909	-9.04166	-8.99395	-8.84415
tr|A7ZPM5|A7ZPM5_ECO24	2	0	0	0	0	1	1	1	0	1	-9.51767	-11.8013	-11.3658	-11.9495	-11.9035	-10.3305	-10.2531	-10.2656	-11.8037	-10.0683
tr|A7ZPM6|A7ZPM6_ECO24	1	1	1	1	1	1	1	2	0	0	-10.2554	-10.2155	-9.77972	-10.3638	-10.3178	-10.3305	-10.2531	-9.52787	-11.8037	-11.6542
tr|A7ZPQ5|A7ZPQ5_ECO24	10	10	6	11	11	13	11	13	11	11	-7.44097	-7.40088	-7.65876	-7.41785	-7.37163	-7.15163	-7.30656	-7.08628	-7.27126	-7.12075
tr|A7ZPQ6|A7ZPQ6_ECO24	9	8	3	12	12	12	10	10	12	6	-7.58615	-7.70736	-8.55514	-7.29682	-7.25058	-7.26341	-7.43859	-7.45121	-7.15015	-7.94837
tr|A7ZPQ7|A7ZPQ7_ECO24	13	10	6	12	10	12	12	11	11	6	-7.07602	-7.40088	-7.65876	-7.29682	-7.50364	-7.26341	-7.18547	-7.31918	-7.27126	-7.94837
tr|A7ZPS6|A7ZPS6_ECO24	2	2	0	2	2	2	2	2	2	0	-9.51767	-9.47776	-11.3658	-9.62607	-9.58007	-9.59283	-9.51531	-9.52787	-9.48018	-11.6542
tr|A7ZPV2|A7ZPV2_ECO24	1	1	1	0	2	2	3	3	2	0	-10.2554	-10.2155	-9.77972	-11.9495	-9.58007	-9.59283	-9.02909	-9.04166	-9.48018	-11.6542
tr|A7ZPW4|A7ZPW4_ECO24	0	0	0	0	2	2	1	2	2	0	-11.8412	-11.8013	-11.3658	-11.9495	-9.58007	-9.59283	-10.2531	-9.52787	-9.48018	-11.6542
tr|A7ZPX3|A7ZPX3_ECO24	2	4	1	4	2	2	3	1	1	3	-9.51767	-8.62814	-9.77972	-8.77662	-9.58007	-9.59283	-9.02909	-10.2656	-10.218	-8.84415
tr|A7ZPX6|A7ZPX6_ECO24	1	1	0	2	1	1	1	0	2	0	-10.2554	-10.2155	-11.3658	-9.62607	-10.3178	-10.3305	-10.2531	-11.8514	-9.48018	-11.6542
tr|A7ZQ00|A7ZQ00_ECO24	6	4	1	5	4	5	3	5	3	2	-8.13601	-8.62814	-9.77972	-8.48638	-8.73056	-8.45308	-9.02909	-8.38802	-8.99395	-9.33047
tr|A7ZQ08|A7ZQ08_ECO24	1	1	1	2	0	4	2	1	2	1	-10.2554	-10.2155	-9.77972	-9.62607	-11.9035	-8.74334	-9.51531	-10.2656	-9.48018	-10.0683
tr|A7ZQ15|A7ZQ15_ECO24	2	1	1	0	0	1	0	0	0	1	-9.51767	-10.2155	-9.77972	-11.9495	-11.9035	-10.3305	-11.8388	-11.8514	-11.8037	-10.0683
tr|A7ZQ30|A7ZQ30_ECO24	2	1	0	1	1	2	2	2	1	4	-9.51767	-10.2155	-11.3658	-10.3638	-10.3178	-9.59283	-9.51531	-9.52787	-10.218	-8.48068
tr|A7ZQ34|A7ZQ34_ECO24	17	17	13	22	20	19	17	21	14	15	-6.69846	-6.65821	-6.5966	-6.44147	-6.53081	-6.6166	-6.69607	-6.4086	-6.9344	-6.6865
tr|A7ZQ38|A7ZQ38_ECO24	0	0	1	1	2	2	0	0	0	0	-11.8412	-11.8013	-9.77972	-10.3638	-9.58007	-9.59283	-11.8388	-11.8514	-11.8037	-11.6542
tr|A7ZQ39|A7ZQ39_ECO24	2	1	0	2	2	2	2	2	2	2	-9.51767	-10.2155	-11.3658	-9.62607	-9.58007	-9.59283	-9.51531	-9.52787	-9.48018	-9.33047
tr|A7ZQ92|A7ZQ92_ECO24	5	6	3	6	7	7	6	6	5	5	-8.3778	-8.09601	-8.55514	-8.24464	-7.99133	-8.00413	-8.13364	-8.14623	-8.34025	-8.19027
tr|A7ZQ93|A7ZQ93_ECO24	6	7	5	8	6	6	5	6	5	5	-8.13601	-7.88874	-7.90087	-7.85615	-8.19854	-8.21133	-8.37543	-8.14623	-8.34025	-8.19027
tr|A7ZQV0|A7ZQV0_ECO24	10	8	10	9	12	13	11	9	11	7	-7.44097	-7.70736	-6.96248	-7.69495	-7.25058	-7.15163	-7.30656	-7.59639	-7.27126	-7.74102
tr|A7ZQZ9|A7ZQZ9_ECO24	4	3	1	2	5	2	4	5	3	1	-8.6681	-8.99152	-9.77972	-9.62607	-8.4403	-9.59283	-8.66573	-8.38802	-8.99395	-10.0683
tr|A7ZR18|A7ZR18_ECO24	1	1	0	1	1	2	1	2	1	1	-10.2554	-10.2155	-11.3658	-10.3638	-10.3178	-9.59283	-10.2531	-9.52787	-10.218	-10.0683
tr|A7ZR22|A7ZR22_ECO24	1	1	0	0	1	1	2	1	1	0	-10.2554	-10.2155	-11.3658	-11.9495	-10.3178	-10.3305	-9.51531	-10.2656	-10.218	-11.6542
tr|A7ZR33|A7ZR33_ECO24	5	4	8	8	5	5	4	4	6	5	-8.3778	-8.62814	-7.26954	-7.85615	-8.4403	-8.45308	-8.66573	-8.67831	-8.09844	-8.19027
tr|A7ZR49|A7ZR49_ECO24	9	6	5	9	9	10	8	7	12	6	-7.58615	-8.09601	-7.90087	-7.69495	-7.64878	-7.51645	-7.74503	-7.93899	-7.15015	-7.94837
tr|A7ZR61|A7ZR61_ECO24	2	1	1	1	1	1	2	2	2	2	-9.51767	-10.2155	-9.77972	-10.3638	-10.3178	-10.3305	-9.51531	-9.52787	-9.48018	-9.33047
tr|A7ZR70|A7ZR70_ECO24	1	1	0	1	1	1	2	1	1	1	-10.2554	-10.2155	-11.3658	-10.3638	-10.3178	-10.3305	-9.51531	-10.2656	-10.218	-10.0683
tr|A7ZR81|A7ZR81_ECO24	3	3	3	2	4	4	3	3	4	4	-9.03146	-8.99152	-8.55514	-9.62607	-8.73056	-8.74334	-9.02909	-9.04166	-8.63057	-8.48068
tr|A7ZRK3|A7ZRK3_ECO24	11	8	5	11	11	11	13	10	9	9	-7.30893	-7.70736	-7.90087	-7.41785	-7.37163	-7.38446	-7.07365	-7.45121	-7.54852	-7.39818
tr|A7ZRM4|A7ZRM4_ECO24	5	2	2	4	5	3	3	4	4	2	-8.3778	-9.47776	-9.04166	-8.77662	-8.4403	-9.10666	-9.02909	-8.67831	-8.63057	-9.33047
tr|A7ZRN8|A7ZRN8_ECO24	4	6	5	6	6	6	6	6	7	5	-8.6681	-8.09601	-7.90087	-8.24464	-8.19854	-8.21133	-8.13364	-8.14623	-7.89118	-8.19027
tr|A7ZRP0|A7ZRP0_ECO24	2	2	0	1	4	0	3	3	1	0	-9.51767	-9.47776	-11.3658	-10.3638	-8.73056	-11.9163	-9.02909	-9.04166	-10.218	-11.6542
tr|A7ZRP8|A7ZRP8_ECO24	5	3	2	4	4	2	4	4	4	3	-8.3778	-8.99152	-9.04166	-8.77662	-8.73056	-9.59283	-8.66573	-8.67831	-8.63057	-8.84415
tr|A7ZRQ7|A7ZRQ7_ECO24	3	3	3	2	2	3	3	2	3	2	-9.03146	-8.99152	-8.55514	-9.62607	-9.58007	-9.10666	-9.02909	-9.52787	-8.99395	-9.33047
tr|A7ZRU9|A7ZRU9_ECO24	2	2	0	1	3	3	2	2	2	0	-9.51767	-9.47776	-11.3658	-10.3638	-9.09389	-9.10666	-9.51531	-9.52787	-9.48018	-11.6542
tr|A7ZRY7|A7ZRY7_ECO24	1	1	2	0	1	1	0	0	0	0	-10.2554	-10.2155	-9.04166	-11.9495	-10.3178	-10.3305	-11.8388	-11.8514	-11.8037	-11.6542
tr|A7ZRZ1|A7ZRZ1_ECO24	1	0	0	0	0	0	3	1	0	0	-10.2554	-11.8013	-11.3658	-11.9495	-11.9035	-11.9163	-9.02909	-10.2656	-11.8037	-11.6542
tr|A7ZS17|A7ZS17_ECO24	2	2	1	2	2	2	2	3	2	2	-9.51767	-9.47776	-9.77972	-9.62607	-9.58007	-9.59283	-9.51531	-9.04166	-9.48018	-9.33047
tr|A7ZS67|A7ZS67_ECO24	3	3	1	2	2	6	4	3	3	3	-9.03146	-8.99152	-9.77972	-9.62607	-9.58007	-8.21133	-8.66573	-9.04166	-8.99395	-8.84415
tr|A7ZS77|A7ZS77_ECO24	1	1	0	1	1	1	2	1	1	1	-10.2554	-10.2155	-11.3658	-10.3638	-10.3178	-10.3305	-9.51531	-10.2656	-10.218	-10.0683
tr|A7ZS91|A7ZS91_ECO24	1	1	0	1	1	2	1	1	1	1	-10.2554	-10.2155	-11.3658	-10.3638	-10.3178	-9.59283	-10.2531	-10.2656	-10.218	-10.0683
tr|A7ZSB1|A7ZSB1_ECO24	1	0	0	0	1	2	1	2	1	0	-10.2554	-11.8013	-11.3658	-11.9495	-10.3178	-9.59283	-10.2531	-9.52787	-10.218	-11.6542
tr|A7ZSC3|A7ZSC3_ECO24	3	3	2	4	4	3	2	4	1	4	-9.03146	-8.99152	-9.04166	-8.77662	-8.73056	-9.10666	-9.51531	-8.67831	-10.218	-8.48068
tr|A7ZSE8|A7ZSE8_ECO24	1	1	0	2	3	1	2	2	2	1	-10.2554	-10.2155	-11.3658	-9.62607	-9.09389	-10.3305	-9.51531	-9.52787	-9.48018	-10.0683
tr|A7ZSE9|A7ZSE9_ECO24	2	1	1	1	1	3	2	2	1	2	-9.51767	-10.2155	-9.77972	-10.3638	-10.3178	-9.10666	-9.51531	-9.52787	-10.218	-9.33047
tr|A7ZSF0|A7ZSF0_ECO24	5	3	1	3	4	4	3	4	3	3	-8.3778	-8.99152	-9.77972	-9.13992	-8.73056	-8.74334	-9.02909	-8.67831	-8.99395	-8.84415
tr|A7ZSI7|A7ZSI7_ECO24	3	3	1	4	4	4	3	3	3	2	-9.03146	-8.99152	-9.77972	-8.77662	-8.73056	-8.74334	-9.02909	-9.04166	-8.99395	-9.33047
tr|A7ZSM2|A7ZSM2_ECO24	6	5	4	5	6	4	3	5	4	5	-8.13601	-8.33782	-8.19147	-8.48638	-8.19854	-8.74334	-9.02909	-8.38802	-8.63057	-8.19027
tr|A7ZSN3|A7ZSN3_ECO24	4	2	1	3	3	4	4	4	4	4	-8.6681	-9.47776	-9.77972	-9.13992	-9.09389	-8.74334	-8.66573	-8.67831	-8.63057	-8.48068
tr|A7ZSQ9|A7ZSQ9_ECO24	3	2	0	2	1	2	3	2	3	2	-9.03146	-9.47776	-11.3658	-9.62607	-10.3178	-9.59283	-9.02909	-9.52787	-8.99395	-9.33047
tr|A7ZSW6|A7ZSW6_ECO24	3	3	1	3	3	2	1	2	1	1	-9.03146	-8.99152	-9.77972	-9.13992	-9.09389	-9.59283	-10.2531	-9.52787	-10.218	-10.0683
tr|A7ZSY0|A7ZSY0_ECO24	1	1	0	1	0	0	1	0	1	0	-10.2554	-10.2155	-11.3658	-10.3638	-11.9035	-11.9163	-10.2531	-11.8514	-10.218	-11.6542
tr|A7ZSY5|A7ZSY5_ECO24	3	4	1	2	3	3	3	3	3	2	-9.03146	-8.62814	-9.77972	-9.62607	-9.09389	-9.10666	-9.02909	-9.04166	-8.99395	-9.33047
tr|A7ZT00|A7ZT00_ECO24	1	1	1	1	0	2	1	0	2	0	-10.2554	-10.2155	-9.77972	-10.3638	-11.9035	-9.59283	-10.2531	-11.8514	-9.48018	-11.6542
tr|A7ZT34|A7ZT34_ECO24	5	4	1	4	7	6	6	7	5	4	-8.3778	-8.62814	-9.77972	-8.77662	-7.99133	-8.21133	-8.13364	-7.93899	-8.34025	-8.48068
tr|A7ZT36|A7ZT36_ECO24	2	2	0	1	2	2	2	2	3	1	-9.51767	-9.47776	-11.3658	-10.3638	-9.58007	-9.59283	-9.51531	-9.52787	-8.99395	-10.0683
tr|A7ZT49|A7ZT49_ECO24	4	0	3	3	3	2	4	3	3	5	-8.6681	-11.8013	-8.55514	-9.13992	-9.09389	-9.59283	-8.66573	-9.04166	-8.99395	-8.19027
tr|A7ZT59|A7ZT59_ECO24	10	12	11	15	12	15	12	13	12	9	-7.44097	-7.14771	-6.83014	-6.98428	-7.25058	-6.95081	-7.18547	-7.08628	-7.15015	-7.39818
tr|A7ZT67|A7ZT67_ECO24	2	1	2	4	2	2	2	2	2	2	-9.51767	-10.2155	-9.04166	-8.77662	-9.58007	-9.59283	-9.51531	-9.52787	-9.48018	-9.33047
tr|A7ZT89|A7ZT89_ECO24	4	3	0	3	2	3	2	3	3	3	-8.6681	-8.99152	-11.3658	-9.13992	-9.58007	-9.10666	-9.51531	-9.04166	-8.99395	-8.84415
tr|A7ZTD6|A7ZTD6_ECO24	7	8	2	6	7	9	6	6	8	5	-7.92877	-7.70736	-9.04166	-8.24464	-7.99133	-7.66159	-8.13364	-8.14623	-7.70979	-8.19027
tr|A7ZTG1|A7ZTG1_ECO24	1	2	0	2	2	1	1	2	1	0	-10.2554	-9.47776	-11.3658	-9.62607	-9.58007	-10.3305	-10.2531	-9.52787	-10.218	-11.6542
tr|A7ZTG4|A7ZTG4_ECO24	1	2	3	2	2	1	2	2	2	2	-10.2554	-9.47776	-8.55514	-9.62607	-9.58007	-10.3305	-9.51531	-9.52787	-9.48018	-9.33047
tr|A7ZTH1|A7ZTH1_ECO24	3	3	0	4	4	3	3	3	4	1	-9.03146	-8.99152	-11.3658	-8.77662	-8.73056	-9.10666	-9.02909	-9.04166	-8.63057	-10.0683
tr|A7ZTJ5|A7ZTJ5_ECO24	2	1	0	1	2	0	1	1	1	1	-9.51767	-10.2155	-11.3658	-10.3638	-9.58007	-11.9163	-10.2531	-10.2656	-10.218	-10.0683
tr|A7ZTU0|A7ZTU0_ECO24	2	3	1	3	2	2	4	4	2	2	-9.51767	-8.99152	-9.77972	-9.13992	-9.58007	-9.59283	-8.66573	-8.67831	-9.48018	-9.33047
tr|A7ZTV4|A7ZTV4_ECO24	3	5	4	4	4	5	3	4	7	7	-9.03146	-8.33782	-8.19147	-8.77662	-8.73056	-8.45308	-9.02909	-8.67831	-7.89118	-7.74102
tr|A7ZTW2|A7ZTW2_ECO24	25	25	28	29	22	27	20	28	22	21	-6.14895	-6.10852	-5.50194	-6.04551	-6.39499	-6.11459	-6.46542	-5.99644	-6.29401	-6.209
tr|A7ZTY3|A7ZTY3_ECO24	3	2	0	4	2	2	3	2	1	1	-9.03146	-9.47776	-11.3658	-8.77662	-9.58007	-9.59283	-9.02909	-9.52787	-10.218	-10.0683
tr|A7ZTZ3|A7ZTZ3_ECO24	0	1	0	2	1	1	1	1	2	1	-11.8412	-10.2155	-11.3658	-9.62607	-10.3178	-10.3305	-10.2531	-10.2656	-9.48018	-10.0683
tr|A7ZU07|A7ZU07_ECO24	0	0	0	0	0	0	0	0	0	0	-11.8412	-11.8013	-11.3658	-11.9495	-11.9035	-11.9163	-11.8388	-11.8514	-11.8037	-11.6542
tr|A7ZU38|A7ZU38_ECO24	5	7	3	5	5	5	4	6	5	3	-8.3778	-7.88874	-8.55514	-8.48638	-8.4403	-8.45308	-8.66573	-8.14623	-8.34025	-8.84415
tr|A7ZU61|A7ZU61_ECO24	2	1	3	1	1	1	1	1	1	1	-9.51767	-10.2155	-8.55514	-10.3638	-10.3178	-10.3305	-10.2531	-10.2656	-10.218	-10.0683
tr|A7ZU65|A7ZU65_ECO24	3	1	1	0	2	2	2	2	1	3	-9.03146	-10.2155	-9.77972	-11.9495	-9.58007	-9.59283	-9.51531	-9.52787	-10.218	-8.84415
tr|A7ZU74|A7ZU74_ECO24	5	6	3	4	4	6	6	7	6	6	-8.3778	-8.09601	-8.55514	-8.77662	-8.73056	-8.21133	-8.13364	-7.93899	-8.09844	-7.94837
tr|A7ZU76|A7ZU76_ECO24	0	0	0	0	0	0	1	0	0	2	-11.8412	-11.8013	-11.3658	-11.9495	-11.9035	-11.9163	-10.2531	-11.8514	-11.8037	-9.33047
tr|A7ZUC0|A7ZUC0_ECO24	1	1	0	1	1	1	1	2	1	2	-10.2554	-10.2155	-11.3658	-10.3638	-10.3178	-10.3305	-10.2531	-9.52787	-10.218	-9.33047
tr|A7ZUC6|A7ZUC6_ECO24	1	1	0	1	1	1	1	1	1	1	-10.2554	-10.2155	-11.3658	-10.3638	-10.3178	-10.3305	-10.2531	-10.2656	-10.218	-10.0683
tr|A7ZUJ4|A7ZUJ4_ECO24	1	1	1	1	1	1	2	1	1	1	-10.2554	-10.2155	-9.77972	-10.3638	-10.3178	-10.3305	-9.51531	-10.2656	-10.218	-10.0683
tr|A7ZUL6|A7ZUL6_ECO24	5	6	5	7	7	4	7	5	4	7	-8.3778	-8.09601	-7.90087	-8.03746	-7.99133	-8.74334	-7.92639	-8.38802	-8.63057	-7.74102
tr|A7ZUM2|A7ZUM2_ECO24	1	0	0	1	1	1	1	1	2	1	-10.2554	-11.8013	-11.3658	-10.3638	-10.3178	-10.3305	-10.2531	-10.2656	-9.48018	-10.0683
tr|A7ZUM7|A7ZUM7_ECO24	6	4	1	2	6	3	4	6	4	3	-8.13601	-8.62814	-9.77972	-9.62607	-8.19854	-9.10666	-8.66573	-8.14623	-8.63057	-8.84415
tr|A7ZUM8|A7ZUM8_ECO24	11	6	6	11	10	11	7	9	8	8	-7.30893	-8.09601	-7.65876	-7.41785	-7.50364	-7.38446	-7.92639	-7.59639	-7.70979	-7.55955
tr|A7ZUN3|A7ZUN3_ECO24	0	0	0	0	0	0	0	0	1	1	-11.8412	-11.8013	-11.3658	-11.9495	-11.9035	-11.9163	-11.8388	-11.8514	-10.218	-10.0683
tr|A7ZUQ6|A7ZUQ6_ECO24	9	7	8	9	8	10	9	12	10	10	-7.58615	-7.88874	-7.26954	-7.69495	-7.81	-7.51645	-7.58378	-7.1981	-7.40332	-7.25289
tr|A7ZUR7|A7ZUR7_ECO24	2	2	1	2	1	1	2	2	1	1	-9.51767	-9.47776	-9.77972	-9.62607	-10.3178	-10.3305	-9.51531	-9.52787	-10.218	-10.0683
tr|A7ZUS5|A7ZUS5_ECO24	0	1	2	1	3	1	0	2	1	0	-11.8412	-10.2155	-9.04166	-10.3638	-9.09389	-10.3305	-11.8388	-9.52787	-10.218	-11.6542
tr|A7ZUS8|A7ZUS8_ECO24	1	1	2	1	1	1	1	1	2	0	-10.2554	-10.2155	-9.04166	-10.3638	-10.3178	-10.3305	-10.2531	-10.2656	-9.48018	-11.6542
tr|A7ZUS9|A7ZUS9_ECO24	0	0	1	1	2	1	0	1	0	2	-11.8412	-11.8013	-9.77972	-10.3638	-9.58007	-10.3305	-11.8388	-10.2656	-11.8037	-9.33047
tr|A7ZUU4|A7ZUU4_ECO24	5	3	0	4	7	6	6	5	4	5	-8.3778	-8.99152	-11.3658	-8.77662	-7.99133	-8.21133	-8.13364	-8.38802	-8.63057	-8.19027
tr|A7ZUZ9|A7ZUZ9_ECO24	11	13	5	11	12	12	14	14	13	12	-7.30893	-7.03587	-7.90087	-7.41785	-7.25058	-7.26341	-6.96976	-6.9824	-7.03831	-6.99955
tr|A7ZV04|A7ZV04_ECO24	0	0	0	0	0	1	0	0	0	0	-11.8412	-11.8013	-11.3658	-11.9495	-11.9035	-10.3305	-11.8388	-11.8514	-11.8037	-11.6542
tr|A7ZV08|A7ZV08_ECO24	11	16	14	16	15	12	13	11	13	10	-7.30893	-6.74392	-6.49241	-6.89335	-6.93797	-7.26341	-7.07365	-7.31918	-7.03831	-7.25289
tr|A7ZV27|A7ZV27_ECO24	0	0	0	0	1	0	0	1	0	0	-11.8412	-11.8013	-11.3658	-11.9495	-10.3178	-11.9163	-11.8388	-10.2656	-11.8037	-11.6542
tr|A7ZV58|A7ZV58_ECO24	2	1	1	2	2	3	1	2	2	2	-9.51767	-10.2155	-9.77972	-9.62607	-9.58007	-9.10666	-10.2531	-9.52787	-9.48018	-9.33047
tr|A7ZV84|A7ZV84_ECO24	5	4	1	3	5	5	6	4	4	4	-8.3778	-8.62814	-9.77972	-9.13992	-8.4403	-8.45308	-8.13364	-8.67831	-8.63057	-8.48068
tr|A7ZV93|A7ZV93_ECO24	2	0	0	0	0	2	2	1	2	1	-9.51767	-11.8013	-11.3658	-11.9495	-11.9035	-9.59283	-9.51531	-10.2656	-9.48018	-10.0683
tr|A7ZVA6|A7ZVA6_ECO24	2	2	0	2	2	4	3	2	3	2	-9.51767	-9.47776	-11.3658	-9.62607	-9.58007	-8.74334	-9.02909	-9.52787	-8.99395	-9.33047
tr|A7ZVB4|A7ZVB4_ECO24	2	2	1	1	3	1	2	1	1	2	-9.51767	-9.47776	-9.77972	-10.3638	-9.09389	-10.3305	-9.51531	-10.2656	-10.218	-9.33047
tr|A7ZVC5|A7ZVC5_ECO24	2	4	4	2	3	3	2	2	2	3	-9.51767	-8.62814	-8.19147	-9.62607	-9.09389	-9.10666	-9.51531	-9.52787	-9.48018	-8.84415
tr|A7ZVD2|A7ZVD2_ECO24	2	2	1	2	2	3	3	2	3	2	-9.51767	-9.47776	-9.77972	-9.62607	-9.58007	-9.10666	-9.02909	-9.52787	-8.99395	-9.33047
tr|A7ZVD7|A7ZVD7_ECO24	2	1	0	2	1	1	1	4	3	2	-9.51767	-10.2155	-11.3658	-9.62607	-10.3178	-10.3305	-10.2531	-8.67831	-8.99395	-9.33047
tr|A7ZVE4|A7ZVE4_ECO24	5	1	0	1	3	2	2	3	2	2	-8.3778	-10.2155	-11.3658	-10.3638	-9.09389	-9.59283	-9.51531	-9.04166	-9.48018	-9.33047
tr|A7ZVM0|A7ZVM0_ECO24	2	2	0	3	2	2	2	2	2	1	-9.51767	-9.47776	-11.3658	-9.13992	-9.58007	-9.59283	-9.51531	-9.52787	-9.48018	-10.0683
tr|A7ZVR7|A7ZVR7_ECO24	6	6	2	6	5	5	7	5	6	8	-8.13601	-8.09601	-9.04166	-8.24464	-8.4403	-8.45308	-7.92639	-8.38802	-8.09844	-7.55955
tr|A7ZVU3|A7ZVU3_ECO24	2	2	1	2	2	2	2	2	2	1	-9.51767	-9.47776	-9.77972	-9.62607	-9.58007	-9.59283	-9.51531	-9.52787	-9.48018	-10.0683
	1834	1784	1319	1977	1915	1932	1831	1847	1787	1611

## Sheet: CBN P
Protein IDs	MS/MS Count MIX A1	MS/MS Count MIX A2	MS/MS Count MIX B1	MS/MS Count MIX B2	MS/MS Count MIX C1	MS/MS Count MIX C2	MS/MS Count MIX D1	MS/MS Count MIX D2	MS/MS Count MIX E1	MS/MS Count MIX E2	MIX A1	MIX A2	MIX B1	MIX B2	MIX C1	MIX C2	MIX D1	MIX D2	MIX E1	MIX E2
CON__P00761	3	3	3	4	3	2	3	3	3	6	0.00408076	0.0041266	0.00471944	0.00446826	0.00401157	0.00348018	0.00408344	0.00406924	0.00412378	0.00616938
sp|P01966|HBA_BOVIN;CON__P01966	3	3	2	4	2	2	3	2	3	2	0.00408076	0.0041266	0.00396129	0.00446826	0.00348937	0.00348018	0.00408344	0.00352782	0.00412378	0.00368645
sp|P02070|HBB_BOVIN;CON__P02070;CON__Q3SX09	10	9	6	9	8	9	9	9	9	8	0.00789755	0.00748983	0.00699389	0.00699734	0.00662253	0.00710337	0.00736033	0.00731775	0.00748136	0.00741085
sp|P02769|ALBU_BOVIN;CON__P02769;CON__P02768-1	46	57	41	52	44	56	51	47	53	49	0.0275268	0.0343957	0.0335291	0.0287475	0.0254215	0.0314305	0.0302986	0.0278917	0.0321036	0.0328609
sp|A7ZHA4|DNAK_ECO24	28	27	28	35	30	30	23	26	21	24	0.0177122	0.0175795	0.0236732	0.0201486	0.0181108	0.0179729	0.0150064	0.0165219	0.0141965	0.0173426
sp|A7ZHB5|SYI_ECO24	11	7	5	8	8	8	9	8	8	5	0.00844281	0.00636875	0.00623574	0.00649152	0.00662253	0.00658577	0.00736033	0.00677634	0.00692176	0.00554865
sp|A7ZHI9|SECA_ECO24	1	2	1	2	1	1	1	1	1	1	0.00299024	0.00356606	0.00320314	0.00345662	0.00296718	0.00296259	0.00299114	0.00298641	0.00300458	0.00306572
sp|A7ZHM3|PANC_ECO24	2	2	1	1	3	2	1	2	2	2	0.0035355	0.00356606	0.00320314	0.0029508	0.00401157	0.00348018	0.00299114	0.00352782	0.00356418	0.00368645
sp|A7ZHP6|GSA_ECO24	3	3	0	1	2	2	3	3	4	2	0.00408076	0.0041266	0.00244499	0.0029508	0.00348937	0.00348018	0.00408344	0.00406924	0.00468338	0.00368645
sp|A7ZHP8|ERPA_ECO24	1	1	0	2	0	2	1	1	0	0	0.00299024	0.00300553	0.00244499	0.00345662	0.00244499	0.00348018	0.00299114	0.00298641	0.00244499	0.00244499
sp|A7ZHQ5|YAEH_ECO24	0	0	0	1	0	0	2	2	1	1	0.00244499	0.00244499	0.00244499	0.0029508	0.00244499	0.00244499	0.00353729	0.00352782	0.00300458	0.00306572
sp|A7ZHQ6|DAPD_ECO24	9	8	4	9	8	8	8	7	8	5	0.00735229	0.00692929	0.00547759	0.00699734	0.00662253	0.00658577	0.00681418	0.00623492	0.00692176	0.00554865
sp|A7ZHQ9|RS2_ECO24	4	2	2	5	3	3	3	2	3	3	0.00462601	0.00356606	0.00396129	0.00497407	0.00401157	0.00399778	0.00408344	0.00352782	0.00412378	0.00430719
sp|A7ZHR0|EFTS_ECO24	9	11	7	10	12	9	11	11	8	11	0.00735229	0.00861091	0.00775204	0.00750316	0.00871131	0.00710337	0.00845263	0.00840059	0.00692176	0.00927304
sp|A7ZHR2|RRF_ECO24	3	3	2	3	3	3	3	3	3	2	0.00408076	0.0041266	0.00396129	0.00396244	0.00401157	0.00399778	0.00408344	0.00406924	0.00412378	0.00368645
sp|A7ZHS5|ACCA_ECO24	3	4	3	2	4	5	4	3	5	4	0.00408076	0.00468714	0.00471944	0.00345662	0.00453376	0.00503298	0.00462959	0.00406924	0.00524297	0.00492792
sp|A7ZHT6|SYP_ECO24	2	2	1	2	1	2	2	2	2	2	0.0035355	0.00356606	0.00320314	0.00345662	0.00296718	0.00348018	0.00353729	0.00352782	0.00356418	0.00368645
sp|A7ZHY1|GMHA_ECO24	2	1	1	1	1	1	1	1	1	2	0.0035355	0.00300553	0.00320314	0.0029508	0.00296718	0.00296259	0.00299114	0.00298641	0.00300458	0.00368645
sp|A7ZI02|PROA_ECO24	4	4	2	4	4	3	5	4	4	4	0.00462601	0.00468714	0.00396129	0.00446826	0.00453376	0.00399778	0.00517574	0.00461066	0.00468338	0.00492792
sp|A7ZIA4|FRMA_ECO24	1	1	0	1	3	0	0	0	1	0	0.00299024	0.00300553	0.00244499	0.0029508	0.00401157	0.00244499	0.00244499	0.00244499	0.00300458	0.00244499
sp|A7ZII0|YAJQ_ECO24	3	4	3	2	2	2	1	2	2	4	0.00408076	0.00468714	0.00471944	0.00345662	0.00348937	0.00348018	0.00299114	0.00352782	0.00356418	0.00492792
sp|A7ZIJ4|TIG_ECO24	10	7	10	10	11	12	7	9	6	9	0.00789755	0.00636875	0.0100265	0.00750316	0.00818911	0.00865617	0.00626804	0.00731775	0.00580257	0.00803158
sp|A7ZIM8|APT_ECO24	2	2	0	2	2	2	1	2	2	2	0.0035355	0.00356606	0.00244499	0.00345662	0.00348937	0.00348018	0.00299114	0.00352782	0.00356418	0.00368645
sp|A7ZIN3|HTPG_ECO24	11	12	11	11	11	13	11	13	13	10	0.00844281	0.00917145	0.0107846	0.00800897	0.00818911	0.00917377	0.00845263	0.00948343	0.00971975	0.00865231
sp|A7ZIN4|KAD_ECO24	7	10	4	6	9	7	7	8	5	6	0.00626178	0.00805037	0.00547759	0.00547989	0.00714473	0.00606818	0.00626804	0.00677634	0.00524297	0.00616938
sp|A7ZIT5|SYC_ECO24	0	1	0	0	1	0	1	1	1	1	0.00244499	0.00300553	0.00244499	0.00244499	0.00296718	0.00244499	0.00299114	0.00298641	0.00300458	0.00306572
sp|A7ZIT8|FOLD_ECO24	4	1	0	1	2	1	1	0	1	1	0.00462601	0.00300553	0.00244499	0.0029508	0.00348937	0.00296259	0.00299114	0.00244499	0.00300458	0.00306572
sp|A7ZJ31|SYL_ECO24	5	3	0	3	6	3	5	5	3	5	0.00517127	0.0041266	0.00244499	0.00396244	0.00557815	0.00399778	0.00517574	0.00515208	0.00412378	0.00554865
sp|A7ZJ60|NAGB_ECO24	1	3	0	1	1	5	3	4	2	1	0.00299024	0.0041266	0.00244499	0.0029508	0.00296718	0.00503298	0.00408344	0.00461066	0.00356418	0.00306572
sp|A7ZJ63|SYQ_ECO24	0	2	1	1	0	2	1	1	0	1	0.00244499	0.00356606	0.00320314	0.0029508	0.00244499	0.00348018	0.00299114	0.00298641	0.00244499	0.00306572
sp|A7ZJA8|SUCC_ECO24	14	11	9	10	12	13	11	11	14	14	0.0100786	0.00861091	0.00926834	0.00750316	0.00871131	0.00917377	0.00845263	0.00840059	0.0102793	0.0111352
sp|A7ZJD0|GPMA_ECO24	6	6	6	4	4	4	5	5	4	7	0.00571653	0.00580822	0.00699389	0.00446826	0.00453376	0.00451538	0.00517574	0.00515208	0.00468338	0.00679012
sp|A7ZJD2|GAL1_ECO24	0	0	0	0	2	0	0	0	0	0	0.00244499	0.00244499	0.00244499	0.00244499	0.00348937	0.00244499	0.00244499	0.00244499	0.00244499	0.00244499
sp|A7ZJW2|SYS_ECO24	5	7	4	6	7	4	7	6	4	4	0.00517127	0.00636875	0.00547759	0.00547989	0.00610034	0.00451538	0.00626804	0.0056935	0.00468338	0.00492792
sp|A7ZJZ6|SERC_ECO24	4	3	3	2	4	4	4	3	2	2	0.00462601	0.0041266	0.00471944	0.00345662	0.00453376	0.00451538	0.00462959	0.00406924	0.00356418	0.00368645
sp|A7ZK01|IHFB_ECO24	0	0	0	0	1	1	0	0	0	1	0.00244499	0.00244499	0.00244499	0.00244499	0.00296718	0.00296259	0.00244499	0.00244499	0.00244499	0.00306572
sp|A7ZK21|SYN_ECO24	8	6	4	5	6	8	5	8	8	5	0.00680704	0.00580822	0.00547759	0.00497407	0.00557815	0.00658577	0.00517574	0.00677634	0.00692176	0.00554865
sp|A7ZK57|FABA_ECO24	3	4	5	5	6	4	5	5	3	4	0.00408076	0.00468714	0.00623574	0.00497407	0.00557815	0.00451538	0.00517574	0.00515208	0.00412378	0.00492792
sp|A7ZKA5|CBPA_ECO24	3	1	5	0	1	4	2	3	3	4	0.00408076	0.00300553	0.00623574	0.00244499	0.00296718	0.00451538	0.00353729	0.00406924	0.00412378	0.00492792
sp|A7ZKA9|NQOR_ECO24	4	6	2	5	4	3	4	5	4	4	0.00462601	0.00580822	0.00396129	0.00497407	0.00453376	0.00399778	0.00462959	0.00515208	0.00468338	0.00492792
sp|A7ZKF2|OPGG_ECO24	1	4	0	3	1	1	1	3	3	0	0.00299024	0.00468714	0.00244499	0.00396244	0.00296718	0.00296259	0.00299114	0.00406924	0.00412378	0.00244499
sp|A7ZKJ7|ACP_ECO24	4	6	5	5	5	5	4	4	4	5	0.00462601	0.00580822	0.00623574	0.00497407	0.00505595	0.00503298	0.00462959	0.00461066	0.00468338	0.00554865
sp|A7ZKR7|PEPT_ECO24	1	2	0	0	2	1	0	2	1	1	0.00299024	0.00356606	0.00244499	0.00244499	0.00348937	0.00296259	0.00244499	0.00352782	0.00300458	0.00306572
sp|A7ZKY9|KDSA_ECO24	2	1	0	2	1	1	1	2	2	1	0.0035355	0.00300553	0.00244499	0.00345662	0.00296718	0.00296259	0.00299114	0.00352782	0.00356418	0.00306572
sp|A7ZL78|TRPA_ECO24	1	0	0	1	0	1	3	1	0	0	0.00299024	0.00244499	0.00244499	0.0029508	0.00244499	0.00296259	0.00408344	0.00298641	0.00244499	0.00244499
sp|A7ZLA9|RNB_ECO24	0	0	0	0	0	0	0	0	1	1	0.00244499	0.00244499	0.00244499	0.00244499	0.00244499	0.00244499	0.00244499	0.00244499	0.00300458	0.00306572
sp|A7ZLS1|MAO1_ECO24	0	0	0	0	0	0	0	0	0	2	0.00244499	0.00244499	0.00244499	0.00244499	0.00244499	0.00244499	0.00244499	0.00244499	0.00244499	0.00368645
sp|A7ZLX4|LSRF_ECO24	2	1	1	0	2	2	2	2	1	1	0.0035355	0.00300553	0.00320314	0.00244499	0.00348937	0.00348018	0.00353729	0.00352782	0.00300458	0.00306572
sp|A7ZM99|SYY_ECO24	2	1	2	3	3	3	2	2	3	1	0.0035355	0.00300553	0.00396129	0.00396244	0.00401157	0.00399778	0.00353729	0.00352782	0.00412378	0.00306572
sp|A7ZMI0|IHFA_ECO24	2	2	2	0	1	1	2	1	1	2	0.0035355	0.00356606	0.00396129	0.00244499	0.00296718	0.00296259	0.00353729	0.00298641	0.00300458	0.00368645
sp|A7ZMI2|SYFA_ECO24	5	4	0	3	4	4	5	4	5	3	0.00517127	0.00468714	0.00244499	0.00396244	0.00453376	0.00451538	0.00517574	0.00461066	0.00524297	0.00430719
sp|A7ZMI4|RL20_ECO24	2	1	1	2	2	1	1	2	1	2	0.0035355	0.00300553	0.00320314	0.00345662	0.00348937	0.00296259	0.00299114	0.00352782	0.00300458	0.00368645
sp|A7ZMI6|SYT_ECO24	6	3	0	3	3	3	3	3	3	1	0.00571653	0.0041266	0.00244499	0.00396244	0.00401157	0.00399778	0.00408344	0.00406924	0.00412378	0.00306572
sp|A7ZMK7|NADE_ECO24	3	3	0	1	2	1	3	3	2	3	0.00408076	0.0041266	0.00244499	0.0029508	0.00348937	0.00296259	0.00408344	0.00406924	0.00356418	0.00430719
sp|A7ZML3|ASTB_ECO24	0	0	0	0	0	0	0	0	0	1	0.00244499	0.00244499	0.00244499	0.00244499	0.00244499	0.00244499	0.00244499	0.00244499	0.00244499	0.00306572
sp|A7ZML6|ASTC_ECO24	5	4	3	4	4	4	4	4	3	3	0.00517127	0.00468714	0.00471944	0.00446826	0.00453376	0.00451538	0.00462959	0.00461066	0.00412378	0.00430719
sp|A7ZMP8|MSRB_ECO24	1	1	1	1	2	1	0	0	0	1	0.00299024	0.00300553	0.00320314	0.0029508	0.00348937	0.00296259	0.00244499	0.00244499	0.00244499	0.00306572
sp|A7ZMZ0|SYD_ECO24	5	4	2	4	7	5	6	4	3	4	0.00517127	0.00468714	0.00396129	0.00446826	0.00610034	0.00503298	0.00572189	0.00461066	0.00412378	0.00492792
sp|A7ZN02|SYR_ECO24	1	2	1	2	1	3	2	1	2	0	0.00299024	0.00356606	0.00320314	0.00345662	0.00296718	0.00399778	0.00353729	0.00298641	0.00356418	0.00244499
sp|A7ZN88|HCHA_ECO24	3	2	2	4	2	2	2	3	2	2	0.00408076	0.00356606	0.00396129	0.00446826	0.00348937	0.00348018	0.00353729	0.00406924	0.00356418	0.00368645
sp|A7ZNR4|GATZ_ECO24;sp|A7ZS26|KBAZ_ECO24	2	3	3	2	2	2	3	2	2	2	0.0035355	0.0041266	0.00471944	0.00345662	0.00348937	0.00348018	0.00408344	0.00352782	0.00356418	0.00368645
sp|A7ZNT3|SYM_ECO24	2	4	1	4	4	2	4	2	2	3	0.0035355	0.00468714	0.00320314	0.00446826	0.00453376	0.00348018	0.00462959	0.00352782	0.00356418	0.00430719
sp|A7ZPA8|YFBU_ECO24	0	0	0	0	0	0	0	1	0	0	0.00244499	0.00244499	0.00244499	0.00244499	0.00244499	0.00244499	0.00244499	0.00298641	0.00244499	0.00244499
sp|A7ZPD1|ACCD_ECO24	3	2	0	2	3	4	3	3	3	2	0.00408076	0.00356606	0.00244499	0.00345662	0.00401157	0.00451538	0.00408344	0.00406924	0.00412378	0.00368645
sp|A7ZPD6|PDXB_ECO24	2	1	0	2	2	2	2	2	2	0	0.0035355	0.00300553	0.00244499	0.00345662	0.00348937	0.00348018	0.00353729	0.00352782	0.00356418	0.00244499
sp|A7ZPK7|SYE_ECO24	5	4	1	3	4	2	4	4	3	2	0.00517127	0.00468714	0.00320314	0.00396244	0.00453376	0.00348018	0.00462959	0.00461066	0.00412378	0.00368645
sp|A7ZPL2|DNLJ_ECO24	0	0	0	0	0	0	0	0	0	0	0.00244499	0.00244499	0.00244499	0.00244499	0.00244499	0.00244499	0.00244499	0.00244499	0.00244499	0.00244499
sp|A7ZPS1|PUR7_ECO24	4	5	1	3	4	5	3	4	3	3	0.00462601	0.00524768	0.00320314	0.00396244	0.00453376	0.00503298	0.00408344	0.00461066	0.00412378	0.00430719
sp|A7ZPS4|DAPA_ECO24	2	1	2	3	3	2	2	3	2	2	0.0035355	0.00300553	0.00396129	0.00396244	0.00401157	0.00348018	0.00353729	0.00406924	0.00356418	0.00368645
sp|A7ZPU1|UPP_ECO24	2	1	0	1	2	3	2	2	2	2	0.0035355	0.00300553	0.00244499	0.0029508	0.00348937	0.00399778	0.00353729	0.00352782	0.00356418	0.00368645
sp|A7ZPV1|GUAA_ECO24	1	1	1	1	1	1	1	1	1	0	0.00299024	0.00300553	0.00320314	0.0029508	0.00296718	0.00296259	0.00299114	0.00298641	0.00300458	0.00244499
sp|A7ZPV4|DER_ECO24	1	0	0	0	1	1	1	2	0	1	0.00299024	0.00244499	0.00244499	0.00244499	0.00296718	0.00296259	0.00299114	0.00352782	0.00244499	0.00306572
sp|A7ZPV7|SYH_ECO24	3	2	1	3	2	0	3	2	2	1	0.00408076	0.00356606	0.00320314	0.00396244	0.00348937	0.00244499	0.00408344	0.00352782	0.00356418	0.00306572
sp|A7ZPW1|NDK_ECO24	4	4	3	6	5	4	4	4	4	4	0.00462601	0.00468714	0.00471944	0.00547989	0.00505595	0.00451538	0.00462959	0.00461066	0.00468338	0.00492792
sp|A7ZPX4|ISCS_ECO24	6	5	3	7	5	7	4	6	7	6	0.00571653	0.00524768	0.00471944	0.00598571	0.00505595	0.00606818	0.00462959	0.0056935	0.00636217	0.00616938
sp|A7ZPZ4|GLYA_ECO24	8	5	5	11	8	10	7	7	7	7	0.00680704	0.00524768	0.00623574	0.00800897	0.00662253	0.00762097	0.00626804	0.00623492	0.00636217	0.00679012
sp|A7ZQ24|GRCA_ECO24	6	4	2	4	4	4	6	6	5	4	0.00571653	0.00468714	0.00396129	0.00446826	0.00453376	0.00451538	0.00572189	0.0056935	0.00524297	0.00492792
sp|A7ZQ46|RL19_ECO24	3	2	1	1	2	3	2	1	2	1	0.00408076	0.00356606	0.00320314	0.0029508	0.00348937	0.00399778	0.00353729	0.00298641	0.00356418	0.00306572
sp|A7ZQ49|RS16_ECO24	1	2	1	1	2	2	2	2	2	5	0.00299024	0.00356606	0.00320314	0.0029508	0.00348937	0.00348018	0.00353729	0.00352782	0.00356418	0.00554865
sp|A7ZQC1|GSH1_ECO24	1	1	0	1	1	1	1	0	0	1	0.00299024	0.00300553	0.00244499	0.0029508	0.00296718	0.00296259	0.00299114	0.00244499	0.00244499	0.00306572
sp|A7ZQC5|SYA_ECO24	10	6	3	10	9	8	10	11	10	8	0.00789755	0.00580822	0.00471944	0.00750316	0.00714473	0.00658577	0.00790648	0.00840059	0.00804096	0.00741085
sp|A7ZQM2|ENO_ECO24	10	15	14	14	12	13	12	13	10	12	0.00789755	0.0108531	0.0130591	0.00952642	0.00871131	0.00917377	0.00899878	0.00948343	0.00804096	0.00989378
sp|A7ZQM3|PYRG_ECO24	2	1	0	2	2	2	2	3	1	1	0.0035355	0.00300553	0.00244499	0.00345662	0.00348937	0.00348018	0.00353729	0.00406924	0.00300458	0.00306572
sp|A7ZQV1|KDUI_ECO24	1	0	1	2	2	3	0	0	3	1	0.00299024	0.00244499	0.00320314	0.00345662	0.00348937	0.00399778	0.00244499	0.00244499	0.00412378	0.00306572
sp|A7ZR07|YGFZ_ECO24	1	2	2	3	1	2	2	2	4	3	0.00299024	0.00356606	0.00396129	0.00396244	0.00296718	0.00348018	0.00353729	0.00352782	0.00468338	0.00430719
sp|A7ZR12|GCSP_ECO24	12	12	7	13	10	11	9	12	12	9	0.00898806	0.00917145	0.00775204	0.00902061	0.00766692	0.00813857	0.00736033	0.00894201	0.00916015	0.00803158
sp|A7ZR14|GCST_ECO24	6	6	5	6	5	5	5	7	5	6	0.00571653	0.00580822	0.00623574	0.00547989	0.00505595	0.00503298	0.00517574	0.00623492	0.00524297	0.00616938
sp|A7ZR23|RPIA_ECO24	3	4	3	6	3	3	3	3	4	4	0.00408076	0.00468714	0.00471944	0.00547989	0.00401157	0.00399778	0.00408344	0.00406924	0.00468338	0.00492792
sp|A7ZR34|PGK_ECO24	11	14	13	13	11	15	11	10	11	10	0.00844281	0.0102925	0.0123009	0.00902061	0.00818911	0.010209	0.00845263	0.00785917	0.00860056	0.00865231
sp|A7ZR64|METK_ECO24	2	3	0	1	2	2	2	2	2	1	0.0035355	0.0041266	0.00244499	0.0029508	0.00348937	0.00348018	0.00353729	0.00352782	0.00356418	0.00306572
sp|A7ZR88|FETP_ECO24	3	1	0	2	1	1	1	1	1	1	0.00408076	0.00300553	0.00244499	0.00345662	0.00296718	0.00296259	0.00299114	0.00298641	0.00300458	0.00306572
sp|A7ZRU7|RS21_ECO24	2	0	1	1	1	0	0	0	1	1	0.0035355	0.00244499	0.00320314	0.0029508	0.00296718	0.00244499	0.00244499	0.00244499	0.00300458	0.00306572
sp|A7ZRV0|MUG_ECO24	1	0	0	1	0	1	1	0	0	1	0.00299024	0.00244499	0.00244499	0.0029508	0.00244499	0.00296259	0.00299114	0.00244499	0.00244499	0.00306572
sp|A7ZS61|PNP_ECO24	6	8	2	6	8	6	6	6	8	3	0.00571653	0.00692929	0.00396129	0.00547989	0.00662253	0.00555058	0.00572189	0.0056935	0.00692176	0.00430719
sp|A7ZS65|IF2_ECO24	6	3	2	3	8	9	7	8	5	2	0.00571653	0.0041266	0.00396129	0.00396244	0.00662253	0.00710337	0.00626804	0.00677634	0.00524297	0.00368645
sp|A7ZS69|ASSY_ECO24	1	1	0	1	1	1	1	1	1	0	0.00299024	0.00300553	0.00244499	0.0029508	0.00296718	0.00296259	0.00299114	0.00298641	0.00300458	0.00244499
sp|A7ZS72|GLMM_ECO24	3	3	0	3	3	3	3	4	3	2	0.00408076	0.0041266	0.00244499	0.00396244	0.00401157	0.00399778	0.00408344	0.00461066	0.00412378	0.00368645
sp|A7ZSC4|RS9_ECO24	1	1	1	1	1	1	3	1	1	1	0.00299024	0.00300553	0.00320314	0.0029508	0.00296718	0.00296259	0.00408344	0.00298641	0.00300458	0.00306572
sp|A7ZSC5|RL13_ECO24	1	1	0	1	1	1	1	1	1	1	0.00299024	0.00300553	0.00244499	0.0029508	0.00296718	0.00296259	0.00299114	0.00298641	0.00300458	0.00306572
sp|A7ZSD0|MDH_ECO24	7	10	7	7	8	8	11	9	9	9	0.00626178	0.00805037	0.00775204	0.00598571	0.00662253	0.00658577	0.00845263	0.00731775	0.00748136	0.00803158
sp|A7ZSI3|RL17_ECO24	3	2	3	2	3	3	4	3	4	3	0.00408076	0.00356606	0.00471944	0.00345662	0.00401157	0.00399778	0.00462959	0.00406924	0.00468338	0.00430719
sp|A7ZSI4|RPOA_ECO24	10	8	9	5	8	5	5	9	9	6	0.00789755	0.00692929	0.00926834	0.00497407	0.00662253	0.00503298	0.00517574	0.00731775	0.00748136	0.00616938
sp|A7ZSI5|RS4_ECO24	4	2	4	2	4	6	3	3	3	5	0.00462601	0.00356606	0.00547759	0.00345662	0.00453376	0.00555058	0.00408344	0.00406924	0.00412378	0.00554865
sp|A7ZSJ0|RL15_ECO24	0	2	2	2	1	2	2	1	1	1	0.00244499	0.00356606	0.00396129	0.00345662	0.00296718	0.00348018	0.00353729	0.00298641	0.00300458	0.00306572
sp|A7ZSJ2|RS5_ECO24	3	4	3	3	5	4	4	2	4	1	0.00408076	0.00468714	0.00471944	0.00396244	0.00505595	0.00451538	0.00462959	0.00352782	0.00468338	0.00306572
sp|A7ZSJ4|RL6_ECO24	5	7	5	6	6	5	7	6	3	6	0.00517127	0.00636875	0.00623574	0.00547989	0.00557815	0.00503298	0.00626804	0.0056935	0.00412378	0.00616938
sp|A7ZSJ5|RS8_ECO24	3	3	2	2	1	2	3	2	3	1	0.00408076	0.0041266	0.00396129	0.00345662	0.00296718	0.00348018	0.00408344	0.00352782	0.00412378	0.00306572
sp|A7ZSJ7|RL5_ECO24	2	2	4	9	5	5	2	2	2	2	0.0035355	0.00356606	0.00547759	0.00699734	0.00505595	0.00503298	0.00353729	0.00352782	0.00356418	0.00368645
sp|A7ZSJ8|RL24_ECO24	6	3	2	2	4	4	5	4	7	4	0.00571653	0.0041266	0.00396129	0.00345662	0.00453376	0.00451538	0.00517574	0.00461066	0.00636217	0.00492792
sp|A7ZSK3|RS3_ECO24	4	2	4	5	3	4	2	4	2	3	0.00462601	0.00356606	0.00547759	0.00497407	0.00401157	0.00451538	0.00353729	0.00461066	0.00356418	0.00430719
sp|A7ZSK5|RS19_ECO24	3	2	2	2	2	2	2	2	2	3	0.00408076	0.00356606	0.00396129	0.00345662	0.00348937	0.00348018	0.00353729	0.00352782	0.00356418	0.00430719
sp|A7ZSK6|RL2_ECO24	5	7	3	7	3	5	6	6	5	6	0.00517127	0.00636875	0.00471944	0.00598571	0.00401157	0.00503298	0.00572189	0.0056935	0.00524297	0.00616938
sp|A7ZSK8|RL4_ECO24	1	1	2	4	2	3	2	3	2	1	0.00299024	0.00300553	0.00396129	0.00446826	0.00348937	0.00399778	0.00353729	0.00406924	0.00356418	0.00306572
sp|A7ZSK9|RL3_ECO24	1	0	0	0	2	1	1	2	1	1	0.00299024	0.00244499	0.00244499	0.00244499	0.00348937	0.00296259	0.00299114	0.00352782	0.00300458	0.00306572
sp|A7ZSL0|RS10_ECO24	5	5	5	4	4	4	4	5	3	1	0.00517127	0.00524768	0.00623574	0.00446826	0.00453376	0.00451538	0.00462959	0.00515208	0.00412378	0.00306572
sp|A7ZSL4|EFTU1_ECO24;sp|A7ZUJ2|EFTU2_ECO24	27	34	26	32	36	31	31	29	33	34	0.0171669	0.0215033	0.0221569	0.0186311	0.0212439	0.0184905	0.0193756	0.0181461	0.0209117	0.0235499
sp|A7ZSL5|EFG_ECO24	15	13	17	14	15	14	13	15	12	14	0.0106238	0.00973198	0.0153335	0.00952642	0.0102779	0.00969136	0.00954493	0.0105663	0.00916015	0.0111352
sp|A7ZSL6|RS7_ECO24	5	6	3	7	5	6	7	5	5	5	0.00517127	0.00580822	0.00471944	0.00598571	0.00505595	0.00555058	0.00626804	0.00515208	0.00524297	0.00554865
sp|A7ZSL7|RS12_ECO24	1	1	1	1	2	2	3	2	2	0	0.00299024	0.00300553	0.00320314	0.0029508	0.00348937	0.00348018	0.00408344	0.00352782	0.00356418	0.00244499
sp|A7ZST1|PCKA_ECO24	9	9	7	9	10	10	12	10	12	9	0.00735229	0.00748983	0.00775204	0.00699734	0.00766692	0.00762097	0.00899878	0.00785917	0.00916015	0.00803158
sp|A7ZSU3|NFUA_ECO24	3	3	1	3	3	3	3	3	3	3	0.00408076	0.0041266	0.00320314	0.00396244	0.00401157	0.00399778	0.00408344	0.00406924	0.00412378	0.00430719
sp|A7ZSW3|GLGC_ECO24	1	1	0	1	1	1	1	1	1	0	0.00299024	0.00300553	0.00244499	0.0029508	0.00296718	0.00296259	0.00299114	0.00298641	0.00300458	0.00244499
sp|A7ZSW5|GLGB_ECO24	1	1	0	1	0	0	2	1	1	1	0.00299024	0.00300553	0.00244499	0.0029508	0.00244499	0.00244499	0.00353729	0.00298641	0.00300458	0.00306572
sp|A7ZTA5|SYGB_ECO24	11	11	5	10	9	12	9	8	10	5	0.00844281	0.00861091	0.00623574	0.00750316	0.00714473	0.00865617	0.00736033	0.00677634	0.00804096	0.00554865
sp|A7ZTA6|SYGA_ECO24	2	1	0	1	2	2	3	1	1	1	0.0035355	0.00300553	0.00244499	0.0029508	0.00348937	0.00348018	0.00408344	0.00298641	0.00300458	0.00306572
sp|A7ZTE9|MTLD_ECO24	1	0	1	0	0	0	0	0	0	0	0.00299024	0.00244499	0.00320314	0.00244499	0.00244499	0.00244499	0.00244499	0.00244499	0.00244499	0.00244499
sp|A7ZTG3|SECB_ECO24	4	3	2	4	3	4	4	4	5	2	0.00462601	0.0041266	0.00396129	0.00446826	0.00401157	0.00451538	0.00462959	0.00461066	0.00524297	0.00368645
sp|A7ZTH0|TDH_ECO24	1	1	1	1	2	1	2	1	1	1	0.00299024	0.00300553	0.00320314	0.0029508	0.00348937	0.00296259	0.00353729	0.00298641	0.00300458	0.00306572
sp|A7ZTR3|TNAA_ECO24	42	64	41	47	55	54	53	55	50	53	0.0253458	0.0383194	0.0335291	0.0262184	0.0311656	0.0303953	0.0313909	0.032223	0.0304248	0.0353438
sp|A7ZTU1|GLMU_ECO24	1	2	0	3	3	2	3	1	3	1	0.00299024	0.00356606	0.00244499	0.00396244	0.00401157	0.00348018	0.00408344	0.00298641	0.00412378	0.00306572
sp|A7ZTU4|ATPB_ECO24	9	7	5	7	9	7	9	8	8	8	0.00735229	0.00636875	0.00623574	0.00598571	0.00714473	0.00606818	0.00736033	0.00677634	0.00692176	0.00741085
sp|A7ZTU5|ATPG_ECO24	2	1	0	1	1	2	2	1	1	2	0.0035355	0.00300553	0.00244499	0.0029508	0.00296718	0.00348018	0.00353729	0.00298641	0.00300458	0.00368645
sp|A7ZTU6|ATPA_ECO24	7	6	4	5	6	7	7	5	5	5	0.00626178	0.00580822	0.00547759	0.00497407	0.00557815	0.00606818	0.00626804	0.00515208	0.00524297	0.00554865
sp|A7ZTU8|ATPF_ECO24	2	1	1	1	2	1	1	1	2	1	0.0035355	0.00300553	0.00320314	0.0029508	0.00348937	0.00296259	0.00299114	0.00298641	0.00356418	0.00306572
sp|A7ZU48|UBID_ECO24	2	2	0	1	0	0	1	2	1	0	0.0035355	0.00356606	0.00244499	0.0029508	0.00244499	0.00244499	0.00299114	0.00352782	0.00300458	0.00244499
sp|A7ZU52|PEPQ_ECO24	5	3	2	4	3	3	4	3	6	4	0.00517127	0.0041266	0.00396129	0.00446826	0.00401157	0.00399778	0.00462959	0.00406924	0.00580257	0.00492792
sp|A7ZUC9|PFKA_ECO24	2	2	0	1	2	2	1	3	2	2	0.0035355	0.00356606	0.00244499	0.0029508	0.00348937	0.00348018	0.00299114	0.00406924	0.00356418	0.00368645
sp|A7ZUD3|TPIS_ECO24	1	1	0	1	1	2	1	2	2	1	0.00299024	0.00300553	0.00244499	0.0029508	0.00296718	0.00348018	0.00299114	0.00352782	0.00356418	0.00306572
sp|A7ZUE0|GLPK_ECO24	28	35	23	31	30	34	31	29	31	33	0.0177122	0.0220638	0.0198824	0.0181253	0.0181108	0.0200433	0.0193756	0.0181461	0.0197925	0.0229292
sp|A7ZUE7|HSLV_ECO24	2	2	2	1	1	1	2	2	2	2	0.0035355	0.00356606	0.00396129	0.0029508	0.00296718	0.00296259	0.00353729	0.00352782	0.00356418	0.00368645
sp|A7ZUG1|KATG_ECO24	11	11	11	12	10	12	14	9	10	9	0.00844281	0.00861091	0.0107846	0.00851479	0.00766692	0.00865617	0.0100911	0.00731775	0.00804096	0.00803158
sp|A7ZUH4|CAPP_ECO24	4	1	0	3	3	5	3	3	4	2	0.00462601	0.00300553	0.00244499	0.00396244	0.00401157	0.00503298	0.00408344	0.00406924	0.00468338	0.00368645
sp|A7ZUI2|STHA_ECO24	3	4	2	5	3	4	5	5	4	4	0.00408076	0.00468714	0.00396129	0.00497407	0.00401157	0.00451538	0.00517574	0.00515208	0.00468338	0.00492792
sp|A7ZUJ6|RL11_ECO24	4	4	3	3	5	5	4	4	5	6	0.00462601	0.00468714	0.00471944	0.00396244	0.00505595	0.00503298	0.00462959	0.00461066	0.00524297	0.00616938
sp|A7ZUJ7|RL1_ECO24	2	3	3	3	4	2	2	3	2	2	0.0035355	0.0041266	0.00471944	0.00396244	0.00453376	0.00348018	0.00353729	0.00406924	0.00356418	0.00368645
sp|A7ZUJ8|RL10_ECO24	5	5	7	6	5	6	5	4	5	5	0.00517127	0.00524768	0.00775204	0.00547989	0.00505595	0.00555058	0.00517574	0.00461066	0.00524297	0.00554865
sp|A7ZUK0|RL7_ECO24	5	4	5	5	5	6	7	6	6	5	0.00517127	0.00468714	0.00623574	0.00497407	0.00505595	0.00555058	0.00626804	0.0056935	0.00580257	0.00554865
sp|A7ZUK1|RPOB_ECO24	14	11	1	10	14	16	12	13	12	7	0.0100786	0.00861091	0.00320314	0.00750316	0.00975569	0.0107266	0.00899878	0.00948343	0.00916015	0.00679012
sp|A7ZUK2|RPOC_ECO24	11	6	4	9	9	8	6	9	8	5	0.00844281	0.00580822	0.00547759	0.00699734	0.00714473	0.00658577	0.00572189	0.00731775	0.00692176	0.00554865
sp|A7ZUM3|PUR9_ECO24	13	13	7	10	13	13	14	12	16	11	0.00953332	0.00973198	0.00775204	0.00750316	0.0092335	0.00917377	0.0100911	0.00894201	0.0113985	0.00927304
sp|A7ZUP3|G6PI_ECO24;CON__Q3ZBD7	15	11	4	13	12	14	12	10	14	10	0.0106238	0.00861091	0.00547759	0.00902061	0.00871131	0.00969136	0.00899878	0.00785917	0.0102793	0.00865231
sp|A7ZV11|CH10_ECO24	9	12	16	11	9	16	10	11	14	16	0.00735229	0.00917145	0.0145754	0.00800897	0.00714473	0.0107266	0.00790648	0.00840059	0.0102793	0.0123767
sp|A7ZV12|CH60_ECO24	16	18	14	12	16	16	17	16	14	14	0.0111691	0.0125347	0.0130591	0.00851479	0.0108001	0.0107266	0.0117295	0.0111077	0.0102793	0.0111352
sp|A7ZV18|EFP_ECO24	4	3	0	2	3	4	5	5	4	1	0.00462601	0.0041266	0.00244499	0.00345662	0.00401157	0.00451538	0.00517574	0.00515208	0.00468338	0.00306572
sp|A7ZV33|ORN_ECO24	1	0	1	1	2	1	0	2	0	0	0.00299024	0.00244499	0.00320314	0.0029508	0.00348937	0.00296259	0.00244499	0.00352782	0.00244499	0.00244499
sp|A7ZV47|PURA_ECO24	9	10	5	9	9	7	7	12	9	11	0.00735229	0.00805037	0.00623574	0.00699734	0.00714473	0.00606818	0.00626804	0.00894201	0.00748136	0.00927304
sp|A7ZV71|RS6_ECO24	2	2	1	3	2	3	1	2	4	0	0.0035355	0.00356606	0.00320314	0.00396244	0.00348937	0.00399778	0.00299114	0.00352782	0.00468338	0.00244499
sp|A7ZV74|RL9_ECO24	9	7	6	8	7	7	5	5	6	8	0.00735229	0.00636875	0.00699389	0.00649152	0.00610034	0.00606818	0.00517574	0.00515208	0.00580257	0.00741085
sp|A7ZVB3|YJGA_ECO24	1	0	0	0	1	1	2	2	2	1	0.00299024	0.00244499	0.00244499	0.00244499	0.00296718	0.00296259	0.00353729	0.00352782	0.00356418	0.00306572
sp|A7ZVL9|UXUA_ECO24	4	2	0	2	2	2	2	5	1	2	0.00462601	0.00356606	0.00244499	0.00345662	0.00348937	0.00348018	0.00353729	0.00515208	0.00300458	0.00368645
sp|A7ZVS4|DEOC_ECO24	2	1	2	2	1	1	2	2	1	1	0.0035355	0.00300553	0.00396129	0.00345662	0.00296718	0.00296259	0.00353729	0.00352782	0.00300458	0.00306572
sp|A7ZVS6|DEOB_ECO24	12	9	4	7	9	8	10	9	9	8	0.00898806	0.00748983	0.00547759	0.00598571	0.00714473	0.00658577	0.00790648	0.00731775	0.00748136	0.00741085
sp|A7ZVS7|DEOD_ECO24	11	12	10	11	12	12	11	11	11	6	0.00844281	0.00917145	0.0100265	0.00800897	0.00871131	0.00865617	0.00845263	0.00840059	0.00860056	0.00616938
sp|P00330|ADH1_YEAST	24	31	133	175	29	28	29	34	13	14	0.0155311	0.0198217	0.103279	0.0909629	0.0175886	0.0169377	0.0182833	0.0208532	0.00971975	0.0111352
sp|P00489|PYGM_RABIT	53	56	42	51	61	53	45	50	46	48	0.0313436	0.0338351	0.0342873	0.0282416	0.0342988	0.0298777	0.0270217	0.0295159	0.0281865	0.0322401
sp|P00924|ENO1_YEAST	11	9	7	19	44	44	5	6	13	11	0.00844281	0.00748983	0.00775204	0.0120555	0.0254215	0.0252193	0.00517574	0.0056935	0.00971975	0.00927304
tr|A7ZH98|A7ZH98_ECO24	8	6	3	8	8	6	7	9	6	6	0.00680704	0.00580822	0.00471944	0.00649152	0.00662253	0.00555058	0.00626804	0.00731775	0.00580257	0.00616938
tr|A7ZHC2|A7ZHC2_ECO24	0	1	0	1	1	1	1	0	1	1	0.00244499	0.00300553	0.00244499	0.0029508	0.00296718	0.00296259	0.00299114	0.00244499	0.00300458	0.00306572
tr|A7ZHE6|A7ZHE6_ECO24	1	2	2	2	3	2	0	2	1	0	0.00299024	0.00356606	0.00396129	0.00345662	0.00401157	0.00348018	0.00244499	0.00352782	0.00300458	0.00244499
tr|A7ZHK3|A7ZHK3_ECO24	9	10	4	7	9	10	8	7	10	8	0.00735229	0.00805037	0.00547759	0.00598571	0.00714473	0.00762097	0.00681418	0.00623492	0.00804096	0.00741085
tr|A7ZHK4|A7ZHK4_ECO24	7	8	8	11	10	7	7	6	7	8	0.00626178	0.00692929	0.00851019	0.00800897	0.00766692	0.00606818	0.00626804	0.0056935	0.00636217	0.00741085
tr|A7ZHK5|A7ZHK5_ECO24	11	12	10	11	11	11	12	14	12	15	0.00844281	0.00917145	0.0100265	0.00800897	0.00818911	0.00813857	0.00899878	0.0100248	0.00916015	0.011756
tr|A7ZHK7|A7ZHK7_ECO24	15	11	11	17	18	17	13	16	17	14	0.0106238	0.00861091	0.0107846	0.0110439	0.0118445	0.0112442	0.00954493	0.0111077	0.0119581	0.0111352
tr|A7ZHL5|A7ZHL5_ECO24	2	2	0	4	5	2	3	3	2	2	0.0035355	0.00356606	0.00244499	0.00446826	0.00505595	0.00348018	0.00408344	0.00406924	0.00356418	0.00368645
tr|A7ZHN6|A7ZHN6_ECO24	1	1	0	2	1	1	1	1	1	1	0.00299024	0.00300553	0.00244499	0.00345662	0.00296718	0.00296259	0.00299114	0.00298641	0.00300458	0.00306572
tr|A7ZHQ3|A7ZHQ3_ECO24	5	4	3	6	7	5	6	6	6	4	0.00517127	0.00468714	0.00471944	0.00547989	0.00610034	0.00503298	0.00572189	0.0056935	0.00580257	0.00492792
tr|A7ZHR8|A7ZHR8_ECO24	2	2	2	3	2	2	2	2	2	2	0.0035355	0.00356606	0.00396129	0.00396244	0.00348937	0.00348018	0.00353729	0.00352782	0.00356418	0.00368645
tr|A7ZHZ6|A7ZHZ6_ECO24	8	10	5	12	8	8	9	6	6	8	0.00680704	0.00805037	0.00623574	0.00851479	0.00662253	0.00658577	0.00736033	0.0056935	0.00580257	0.00741085
tr|A7ZIB5|A7ZIB5_ECO24	1	2	0	1	2	3	1	1	1	1	0.00299024	0.00356606	0.00244499	0.0029508	0.00348937	0.00399778	0.00299114	0.00298641	0.00300458	0.00306572
tr|A7ZIC8|A7ZIC8_ECO24	1	2	1	2	2	1	2	1	1	2	0.00299024	0.00356606	0.00320314	0.00345662	0.00348937	0.00296259	0.00353729	0.00298641	0.00300458	0.00368645
tr|A7ZID5|A7ZID5_ECO24	2	1	0	3	2	2	3	3	2	1	0.0035355	0.00300553	0.00244499	0.00396244	0.00348937	0.00348018	0.00408344	0.00406924	0.00356418	0.00306572
tr|A7ZIF9|A7ZIF9_ECO24	0	0	0	0	0	1	1	0	0	0	0.00244499	0.00244499	0.00244499	0.00244499	0.00244499	0.00296259	0.00299114	0.00244499	0.00244499	0.00244499
tr|A7ZIH2|A7ZIH2_ECO24	2	1	0	1	0	1	0	0	0	0	0.0035355	0.00300553	0.00244499	0.0029508	0.00244499	0.00296259	0.00244499	0.00244499	0.00244499	0.00244499
tr|A7ZIJ7|A7ZIJ7_ECO24	1	3	1	3	2	1	4	3	0	2	0.00299024	0.0041266	0.00320314	0.00396244	0.00348937	0.00296259	0.00462959	0.00406924	0.00244499	0.00368645
tr|A7ZIP0|A7ZIP0_ECO24	4	1	0	1	0	0	4	3	1	1	0.00462601	0.00300553	0.00244499	0.0029508	0.00244499	0.00244499	0.00462959	0.00406924	0.00300458	0.00306572
tr|A7ZIT1|A7ZIT1_ECO24	1	1	0	1	1	1	1	1	1	0	0.00299024	0.00300553	0.00244499	0.0029508	0.00296718	0.00296259	0.00299114	0.00298641	0.00300458	0.00244499
tr|A7ZIT2|A7ZIT2_ECO24	2	4	3	3	3	4	1	2	2	2	0.0035355	0.00468714	0.00471944	0.00396244	0.00401157	0.00451538	0.00299114	0.00352782	0.00356418	0.00368645
tr|A7ZIT4|A7ZIT4_ECO24	5	5	1	2	3	4	4	3	5	5	0.00517127	0.00524768	0.00320314	0.00345662	0.00401157	0.00451538	0.00462959	0.00406924	0.00524297	0.00554865
tr|A7ZIW1|A7ZIW1_ECO24	4	2	0	1	4	3	4	2	3	1	0.00462601	0.00356606	0.00244499	0.0029508	0.00453376	0.00399778	0.00462959	0.00352782	0.00412378	0.00306572
tr|A7ZIZ0|A7ZIZ0_ECO24	9	13	10	8	10	10	10	14	12	10	0.00735229	0.00973198	0.0100265	0.00649152	0.00766692	0.00762097	0.00790648	0.0100248	0.00916015	0.00865231
tr|A7ZIZ1|A7ZIZ1_ECO24	5	2	2	5	5	3	3	4	4	3	0.00517127	0.00356606	0.00396129	0.00497407	0.00505595	0.00399778	0.00408344	0.00461066	0.00468338	0.00430719
tr|A7ZJ11|A7ZJ11_ECO24	3	3	3	3	3	3	4	3	5	3	0.00408076	0.0041266	0.00471944	0.00396244	0.00401157	0.00399778	0.00462959	0.00406924	0.00524297	0.00430719
tr|A7ZJ32|A7ZJ32_ECO24	3	2	0	2	3	1	3	2	1	1	0.00408076	0.00356606	0.00244499	0.00345662	0.00401157	0.00296259	0.00408344	0.00352782	0.00300458	0.00306572
tr|A7ZJ46|A7ZJ46_ECO24	0	2	0	0	0	0	0	0	0	0	0.00244499	0.00356606	0.00244499	0.00244499	0.00244499	0.00244499	0.00244499	0.00244499	0.00244499	0.00244499
tr|A7ZJ52|A7ZJ52_ECO24	2	2	0	2	2	2	2	2	2	1	0.0035355	0.00356606	0.00244499	0.00345662	0.00348937	0.00348018	0.00353729	0.00352782	0.00356418	0.00306572
tr|A7ZJ59|A7ZJ59_ECO24	2	2	1	2	2	2	2	2	2	2	0.0035355	0.00356606	0.00320314	0.00345662	0.00348937	0.00348018	0.00353729	0.00352782	0.00356418	0.00368645
tr|A7ZJ73|A7ZJ73_ECO24	3	2	0	2	2	3	4	5	3	1	0.00408076	0.00356606	0.00244499	0.00345662	0.00348937	0.00399778	0.00462959	0.00515208	0.00412378	0.00306572
tr|A7ZJA1|A7ZJA1_ECO24	3	4	5	6	6	6	6	6	4	4	0.00408076	0.00468714	0.00623574	0.00547989	0.00557815	0.00555058	0.00572189	0.0056935	0.00468338	0.00492792
tr|A7ZJA4|A7ZJA4_ECO24	4	3	1	5	3	3	3	4	3	1	0.00462601	0.0041266	0.00320314	0.00497407	0.00401157	0.00399778	0.00408344	0.00461066	0.00412378	0.00306572
tr|A7ZJA5|A7ZJA5_ECO24	4	4	2	3	4	3	2	2	2	1	0.00462601	0.00468714	0.00396129	0.00396244	0.00453376	0.00399778	0.00353729	0.00352782	0.00356418	0.00306572
tr|A7ZJA6|A7ZJA6_ECO24	12	10	5	11	11	10	9	11	10	12	0.00898806	0.00805037	0.00623574	0.00800897	0.00818911	0.00762097	0.00736033	0.00840059	0.00804096	0.00989378
tr|A7ZJA7|A7ZJA7_ECO24	3	2	3	4	2	2	3	5	2	4	0.00408076	0.00356606	0.00471944	0.00446826	0.00348937	0.00348018	0.00408344	0.00515208	0.00356418	0.00492792
tr|A7ZJA9|A7ZJA9_ECO24	10	9	6	10	12	9	13	9	11	9	0.00789755	0.00748983	0.00699389	0.00750316	0.00871131	0.00710337	0.00954493	0.00731775	0.00860056	0.00803158
tr|A7ZJD1|A7ZJD1_ECO24	1	0	0	0	1	0	2	1	0	0	0.00299024	0.00244499	0.00244499	0.00244499	0.00296718	0.00244499	0.00353729	0.00298641	0.00244499	0.00244499
tr|A7ZJD3|A7ZJD3_ECO24	2	1	1	0	1	3	2	1	2	1	0.0035355	0.00300553	0.00320314	0.00244499	0.00296718	0.00399778	0.00353729	0.00298641	0.00356418	0.00306572
tr|A7ZJJ1|A7ZJJ1_ECO24	4	3	0	1	4	1	3	5	4	4	0.00462601	0.0041266	0.00244499	0.0029508	0.00453376	0.00296259	0.00408344	0.00515208	0.00468338	0.00492792
tr|A7ZJL3|A7ZJL3_ECO24	2	1	0	3	1	1	1	2	2	3	0.0035355	0.00300553	0.00244499	0.00396244	0.00296718	0.00296259	0.00299114	0.00352782	0.00356418	0.00430719
tr|A7ZJM6|A7ZJM6_ECO24	3	5	5	5	5	6	5	3	5	3	0.00408076	0.00524768	0.00623574	0.00497407	0.00505595	0.00555058	0.00517574	0.00406924	0.00524297	0.00430719
tr|A7ZJR9|A7ZJR9_ECO24	1	0	0	1	1	0	0	0	0	0	0.00299024	0.00244499	0.00244499	0.0029508	0.00296718	0.00244499	0.00244499	0.00244499	0.00244499	0.00244499
tr|A7ZJT2|A7ZJT2_ECO24	2	2	0	1	3	4	2	2	1	2	0.0035355	0.00356606	0.00244499	0.0029508	0.00401157	0.00451538	0.00353729	0.00352782	0.00300458	0.00368645
tr|A7ZJT9|A7ZJT9_ECO24	0	0	0	0	0	0	0	0	1	1	0.00244499	0.00244499	0.00244499	0.00244499	0.00244499	0.00244499	0.00244499	0.00244499	0.00300458	0.00306572
tr|A7ZJU0|A7ZJU0_ECO24	6	9	3	5	5	6	7	6	7	3	0.00571653	0.00748983	0.00471944	0.00497407	0.00505595	0.00555058	0.00626804	0.0056935	0.00636217	0.00430719
tr|A7ZJV6|A7ZJV6_ECO24	1	2	1	2	2	1	1	3	1	1	0.00299024	0.00356606	0.00320314	0.00345662	0.00348937	0.00296259	0.00299114	0.00406924	0.00300458	0.00306572
tr|A7ZJV8|A7ZJV8_ECO24	1	2	0	2	1	1	2	1	1	1	0.00299024	0.00356606	0.00244499	0.00345662	0.00296718	0.00296259	0.00353729	0.00298641	0.00300458	0.00306572
tr|A7ZJW7|A7ZJW7_ECO24	2	3	2	4	4	2	3	4	2	3	0.0035355	0.0041266	0.00396129	0.00446826	0.00453376	0.00348018	0.00408344	0.00461066	0.00356418	0.00430719
tr|A7ZJZ2|A7ZJZ2_ECO24;tr|A7ZS04|A7ZS04_ECO24	16	11	13	16	17	19	15	18	12	19	0.0111691	0.00861091	0.0123009	0.0105381	0.0113223	0.0122794	0.0106372	0.0121905	0.00916015	0.0142389
tr|A7ZK00|A7ZK00_ECO24	17	19	11	20	14	14	15	14	19	15	0.0117143	0.0130952	0.0107846	0.0125613	0.00975569	0.00969136	0.0106372	0.0100248	0.0130773	0.011756
tr|A7ZK18|A7ZK18_ECO24	9	10	5	6	8	6	7	8	9	7	0.00735229	0.00805037	0.00623574	0.00547989	0.00662253	0.00555058	0.00626804	0.00677634	0.00748136	0.00679012
tr|A7ZK23|A7ZK23_ECO24	4	8	2	8	6	7	9	5	8	6	0.00462601	0.00692929	0.00396129	0.00649152	0.00557815	0.00606818	0.00736033	0.00515208	0.00692176	0.00616938
tr|A7ZK60|A7ZK60_ECO24	3	2	1	4	4	4	3	4	3	2	0.00408076	0.00356606	0.00320314	0.00446826	0.00453376	0.00451538	0.00408344	0.00461066	0.00412378	0.00368645
tr|A7ZK69|A7ZK69_ECO24	2	2	0	1	2	1	2	2	2	2	0.0035355	0.00356606	0.00244499	0.0029508	0.00348937	0.00296259	0.00353729	0.00352782	0.00356418	0.00368645
tr|A7ZKA7|A7ZKA7_ECO24	9	8	6	9	8	10	8	8	11	8	0.00735229	0.00692929	0.00699389	0.00699734	0.00662253	0.00762097	0.00681418	0.00677634	0.00860056	0.00741085
tr|A7ZKA8|A7ZKA8_ECO24	1	0	0	0	0	0	0	0	0	0	0.00299024	0.00244499	0.00244499	0.00244499	0.00244499	0.00244499	0.00244499	0.00244499	0.00244499	0.00244499
tr|A7ZKG9|A7ZKG9_ECO24	2	2	3	2	2	2	2	1	2	1	0.0035355	0.00356606	0.00471944	0.00345662	0.00348937	0.00348018	0.00353729	0.00298641	0.00356418	0.00306572
tr|A7ZKI9|A7ZKI9_ECO24	1	2	1	2	1	2	2	3	2	1	0.00299024	0.00356606	0.00320314	0.00345662	0.00296718	0.00348018	0.00353729	0.00406924	0.00356418	0.00306572
tr|A7ZKJ6|A7ZKJ6_ECO24	2	3	0	3	2	3	3	2	2	1	0.0035355	0.0041266	0.00244499	0.00396244	0.00348937	0.00399778	0.00408344	0.00352782	0.00356418	0.00306572
tr|A7ZKJ8|A7ZKJ8_ECO24	1	1	0	0	3	2	1	1	1	1	0.00299024	0.00300553	0.00244499	0.00244499	0.00401157	0.00348018	0.00299114	0.00298641	0.00300458	0.00306572
tr|A7ZKL8|A7ZKL8_ECO24	1	0	0	0	2	0	0	1	0	0	0.00299024	0.00244499	0.00244499	0.00244499	0.00348937	0.00244499	0.00244499	0.00298641	0.00244499	0.00244499
tr|A7ZKS0|A7ZKS0_ECO24	1	1	1	2	1	1	2	1	1	1	0.00299024	0.00300553	0.00320314	0.00345662	0.00296718	0.00296259	0.00353729	0.00298641	0.00300458	0.00306572
tr|A7ZKS1|A7ZKS1_ECO24	2	3	1	4	2	3	3	3	4	1	0.0035355	0.0041266	0.00320314	0.00446826	0.00348937	0.00399778	0.00408344	0.00406924	0.00468338	0.00306572
tr|A7ZKS6|A7ZKS6_ECO24	15	13	10	11	14	17	16	13	12	16	0.0106238	0.00973198	0.0100265	0.00800897	0.00975569	0.0112442	0.0111834	0.00948343	0.00916015	0.0123767
tr|A7ZKW1|A7ZKW1_ECO24	4	5	0	5	5	4	5	5	4	4	0.00462601	0.00524768	0.00244499	0.00497407	0.00505595	0.00451538	0.00517574	0.00515208	0.00468338	0.00492792
tr|A7ZKX2|A7ZKX2_ECO24	2	0	0	1	1	1	1	0	1	0	0.0035355	0.00244499	0.00244499	0.0029508	0.00296718	0.00296259	0.00299114	0.00244499	0.00300458	0.00244499
tr|A7ZKX6|A7ZKX6_ECO24	2	2	1	1	3	2	4	2	3	2	0.0035355	0.00356606	0.00320314	0.0029508	0.00401157	0.00348018	0.00462959	0.00352782	0.00412378	0.00368645
tr|A7ZKY1|A7ZKY1_ECO24	1	1	0	0	1	0	0	0	0	0	0.00299024	0.00300553	0.00244499	0.00244499	0.00296718	0.00244499	0.00244499	0.00244499	0.00244499	0.00244499
tr|A7ZKZ7|A7ZKZ7_ECO24	5	2	0	1	2	2	3	1	3	2	0.00517127	0.00356606	0.00244499	0.0029508	0.00348937	0.00348018	0.00408344	0.00298641	0.00412378	0.00368645
tr|A7ZL10|A7ZL10_ECO24	6	7	3	7	5	7	6	6	7	5	0.00571653	0.00636875	0.00471944	0.00598571	0.00505595	0.00606818	0.00572189	0.0056935	0.00636217	0.00554865
tr|A7ZL12|A7ZL12_ECO24	21	18	10	23	20	23	24	20	20	12	0.0138954	0.0125347	0.0100265	0.0140788	0.0128889	0.0143497	0.0155526	0.0132734	0.0136369	0.00989378
tr|A7ZL14|A7ZL14_ECO24	2	2	0	2	2	2	0	2	2	2	0.0035355	0.00356606	0.00244499	0.00345662	0.00348937	0.00348018	0.00244499	0.00352782	0.00356418	0.00368645
tr|A7ZL91|A7ZL91_ECO24	2	1	0	2	1	1	1	1	2	0	0.0035355	0.00300553	0.00244499	0.00345662	0.00296718	0.00296259	0.00299114	0.00298641	0.00356418	0.00244499
tr|A7ZL92|A7ZL92_ECO24	1	2	0	1	1	1	1	1	1	2	0.00299024	0.00356606	0.00244499	0.0029508	0.00296718	0.00296259	0.00299114	0.00298641	0.00300458	0.00368645
tr|A7ZL96|A7ZL96_ECO24	7	9	4	8	6	6	6	8	8	6	0.00626178	0.00748983	0.00547759	0.00649152	0.00557815	0.00555058	0.00572189	0.00677634	0.00692176	0.00616938
tr|A7ZLB2|A7ZLB2_ECO24	7	5	4	4	5	6	7	6	5	6	0.00626178	0.00524768	0.00547759	0.00446826	0.00505595	0.00555058	0.00626804	0.0056935	0.00524297	0.00616938
tr|A7ZLE6|A7ZLE6_ECO24	0	0	1	0	0	0	0	1	0	0	0.00244499	0.00244499	0.00320314	0.00244499	0.00244499	0.00244499	0.00244499	0.00298641	0.00244499	0.00244499
tr|A7ZLF3|A7ZLF3_ECO24	6	5	6	5	5	6	6	5	4	4	0.00571653	0.00524768	0.00699389	0.00497407	0.00505595	0.00555058	0.00572189	0.00515208	0.00468338	0.00492792
tr|A7ZLG0|A7ZLG0_ECO24	1	0	0	1	2	2	1	1	2	2	0.00299024	0.00244499	0.00244499	0.0029508	0.00348937	0.00348018	0.00299114	0.00298641	0.00356418	0.00368645
tr|A7ZLH5|A7ZLH5_ECO24	2	2	0	0	2	1	3	3	3	2	0.0035355	0.00356606	0.00244499	0.00244499	0.00348937	0.00296259	0.00408344	0.00406924	0.00412378	0.00368645
tr|A7ZLI1|A7ZLI1_ECO24	2	0	1	2	2	3	2	2	2	2	0.0035355	0.00244499	0.00320314	0.00345662	0.00348937	0.00399778	0.00353729	0.00352782	0.00356418	0.00368645
tr|A7ZLL1|A7ZLL1_ECO24	14	18	18	14	18	15	20	16	16	22	0.0100786	0.0125347	0.0160917	0.00952642	0.0118445	0.010209	0.013368	0.0111077	0.0113985	0.0161011
tr|A7ZLM4|A7ZLM4_ECO24	0	0	0	0	1	1	0	0	0	0	0.00244499	0.00244499	0.00244499	0.00244499	0.00296718	0.00296259	0.00244499	0.00244499	0.00244499	0.00244499
tr|A7ZLN3|A7ZLN3_ECO24	0	0	0	0	0	1	0	0	1	0	0.00244499	0.00244499	0.00244499	0.00244499	0.00244499	0.00296259	0.00244499	0.00244499	0.00300458	0.00244499
tr|A7ZLP4|A7ZLP4_ECO24	1	3	3	2	3	3	1	2	0	1	0.00299024	0.0041266	0.00471944	0.00345662	0.00401157	0.00399778	0.00299114	0.00352782	0.00244499	0.00306572
tr|A7ZLS4|A7ZLS4_ECO24	5	3	4	5	5	6	5	5	3	8	0.00517127	0.0041266	0.00547759	0.00497407	0.00505595	0.00555058	0.00517574	0.00515208	0.00412378	0.00741085
tr|A7ZLU1|A7ZLU1_ECO24	1	0	0	0	0	0	0	0	1	0	0.00299024	0.00244499	0.00244499	0.00244499	0.00244499	0.00244499	0.00244499	0.00244499	0.00300458	0.00244499
tr|A7ZM02|A7ZM02_ECO24	1	0	1	2	1	1	1	1	1	0	0.00299024	0.00244499	0.00320314	0.00345662	0.00296718	0.00296259	0.00299114	0.00298641	0.00300458	0.00244499
tr|A7ZM71|A7ZM71_ECO24	5	3	2	2	2	3	1	2	2	2	0.00517127	0.0041266	0.00396129	0.00345662	0.00348937	0.00399778	0.00299114	0.00352782	0.00356418	0.00368645
tr|A7ZM72|A7ZM72_ECO24;tr|A7ZUZ2|A7ZUZ2_ECO24	9	7	6	10	8	13	9	9	8	9	0.00735229	0.00636875	0.00699389	0.00750316	0.00662253	0.00917377	0.00736033	0.00731775	0.00692176	0.00803158
tr|A7ZM73|A7ZM73_ECO24	1	1	2	1	2	0	2	2	3	1	0.00299024	0.00300553	0.00396129	0.0029508	0.00348937	0.00244499	0.00353729	0.00352782	0.00412378	0.00306572
tr|A7ZM79|A7ZM79_ECO24	2	1	2	3	3	4	2	4	3	3	0.0035355	0.00300553	0.00396129	0.00396244	0.00401157	0.00451538	0.00353729	0.00461066	0.00412378	0.00430719
tr|A7ZM97|A7ZM97_ECO24	0	0	0	0	0	0	0	0	0	0	0.00244499	0.00244499	0.00244499	0.00244499	0.00244499	0.00244499	0.00244499	0.00244499	0.00244499	0.00244499
tr|A7ZMA9|A7ZMA9_ECO24	7	8	2	7	6	6	6	6	8	6	0.00626178	0.00692929	0.00396129	0.00598571	0.00557815	0.00555058	0.00572189	0.0056935	0.00692176	0.00616938
tr|A7ZMB0|A7ZMB0_ECO24	1	1	0	2	1	1	1	2	1	2	0.00299024	0.00300553	0.00244499	0.00345662	0.00296718	0.00296259	0.00299114	0.00352782	0.00300458	0.00368645
tr|A7ZMB8|A7ZMB8_ECO24	2	4	4	3	3	4	2	2	1	1	0.0035355	0.00468714	0.00547759	0.00396244	0.00401157	0.00451538	0.00353729	0.00352782	0.00300458	0.00306572
tr|A7ZMC1|A7ZMC1_ECO24	4	5	5	4	3	3	3	1	4	3	0.00462601	0.00524768	0.00623574	0.00446826	0.00401157	0.00399778	0.00408344	0.00298641	0.00468338	0.00430719
tr|A7ZME1|A7ZME1_ECO24	7	8	1	7	8	9	9	8	7	5	0.00626178	0.00692929	0.00320314	0.00598571	0.00662253	0.00710337	0.00736033	0.00677634	0.00636217	0.00554865
tr|A7ZME3|A7ZME3_ECO24	5	4	1	6	5	4	4	4	5	2	0.00517127	0.00468714	0.00320314	0.00547989	0.00505595	0.00451538	0.00462959	0.00461066	0.00524297	0.00368645
tr|A7ZMH8|A7ZMH8_ECO24	1	0	0	1	0	0	0	0	1	0	0.00299024	0.00244499	0.00244499	0.0029508	0.00244499	0.00244499	0.00244499	0.00244499	0.00300458	0.00244499
tr|A7ZMI1|A7ZMI1_ECO24	7	7	4	7	8	7	9	7	6	5	0.00626178	0.00636875	0.00547759	0.00598571	0.00662253	0.00606818	0.00736033	0.00623492	0.00580257	0.00554865
tr|A7ZMI5|A7ZMI5_ECO24	2	1	2	3	3	3	2	4	2	2	0.0035355	0.00300553	0.00396129	0.00396244	0.00401157	0.00399778	0.00353729	0.00461066	0.00356418	0.00368645
tr|A7ZMJ0|A7ZMJ0_ECO24	0	0	2	3	2	2	0	0	0	0	0.00244499	0.00244499	0.00396129	0.00396244	0.00348937	0.00348018	0.00244499	0.00244499	0.00244499	0.00244499
tr|A7ZML8|A7ZML8_ECO24	1	0	1	1	1	1	1	1	1	1	0.00299024	0.00244499	0.00320314	0.0029508	0.00296718	0.00296259	0.00299114	0.00298641	0.00300458	0.00306572
tr|A7ZMN0|A7ZMN0_ECO24	0	0	0	0	0	0	0	0	0	1	0.00244499	0.00244499	0.00244499	0.00244499	0.00244499	0.00244499	0.00244499	0.00244499	0.00244499	0.00306572
tr|A7ZMN4|A7ZMN4_ECO24	1	1	0	2	2	2	1	1	1	1	0.00299024	0.00300553	0.00244499	0.00345662	0.00348937	0.00348018	0.00299114	0.00298641	0.00300458	0.00306572
tr|A7ZMP9|A7ZMP9_ECO24;tr|A7ZLL2|A7ZLL2_ECO24	8	10	7	11	8	7	10	13	9	12	0.00680704	0.00805037	0.00775204	0.00800897	0.00662253	0.00606818	0.00790648	0.00948343	0.00748136	0.00989378
tr|A7ZMS1|A7ZMS1_ECO24	1	0	0	0	1	0	1	1	0	1	0.00299024	0.00244499	0.00244499	0.00244499	0.00296718	0.00244499	0.00299114	0.00298641	0.00244499	0.00306572
tr|A7ZMU5|A7ZMU5_ECO24	3	2	3	2	3	3	3	3	5	3	0.00408076	0.00356606	0.00471944	0.00345662	0.00401157	0.00399778	0.00408344	0.00406924	0.00524297	0.00430719
tr|A7ZMX3|A7ZMX3_ECO24	6	6	2	6	7	6	8	5	7	4	0.00571653	0.00580822	0.00396129	0.00547989	0.00610034	0.00555058	0.00681418	0.00515208	0.00636217	0.00492792
tr|A7ZMX4|A7ZMX4_ECO24	6	8	9	9	7	6	7	7	5	7	0.00571653	0.00692929	0.00926834	0.00699734	0.00610034	0.00555058	0.00626804	0.00623492	0.00524297	0.00679012
tr|A7ZMX6|A7ZMX6_ECO24	3	3	0	2	3	4	2	2	4	3	0.00408076	0.0041266	0.00244499	0.00345662	0.00401157	0.00451538	0.00353729	0.00352782	0.00468338	0.00430719
tr|A7ZMX8|A7ZMX8_ECO24	8	10	6	11	10	11	9	9	9	8	0.00680704	0.00805037	0.00699389	0.00800897	0.00766692	0.00813857	0.00736033	0.00731775	0.00748136	0.00741085
tr|A7ZN45|A7ZN45_ECO24	6	6	2	7	7	6	7	7	6	5	0.00571653	0.00580822	0.00396129	0.00598571	0.00610034	0.00555058	0.00626804	0.00623492	0.00580257	0.00554865
tr|A7ZNK1|A7ZNK1_ECO24	7	7	5	7	7	6	7	7	11	6	0.00626178	0.00636875	0.00623574	0.00598571	0.00610034	0.00555058	0.00626804	0.00623492	0.00860056	0.00616938
tr|A7ZNL3|A7ZNL3_ECO24	0	2	0	1	0	0	1	1	0	1	0.00244499	0.00356606	0.00244499	0.0029508	0.00244499	0.00244499	0.00299114	0.00298641	0.00244499	0.00306572
tr|A7ZNQ3|A7ZNQ3_ECO24	2	2	2	2	2	2	2	2	2	2	0.0035355	0.00356606	0.00396129	0.00345662	0.00348937	0.00348018	0.00353729	0.00352782	0.00356418	0.00368645
tr|A7ZNR6|A7ZNR6_ECO24	1	3	1	2	1	1	1	2	1	1	0.00299024	0.0041266	0.00320314	0.00345662	0.00296718	0.00296259	0.00299114	0.00352782	0.00300458	0.00306572
tr|A7ZNX2|A7ZNX2_ECO24	15	11	14	12	16	14	13	9	15	15	0.0106238	0.00861091	0.0130591	0.00851479	0.0108001	0.00969136	0.00954493	0.00731775	0.0108389	0.011756
tr|A7ZP49|A7ZP49_ECO24	3	1	1	2	4	6	3	3	3	2	0.00408076	0.00300553	0.00320314	0.00345662	0.00453376	0.00555058	0.00408344	0.00406924	0.00412378	0.00368645
tr|A7ZP54|A7ZP54_ECO24	4	3	1	3	3	4	5	4	3	3	0.00462601	0.0041266	0.00320314	0.00396244	0.00401157	0.00451538	0.00517574	0.00461066	0.00412378	0.00430719
tr|A7ZP55|A7ZP55_ECO24	1	0	0	0	1	0	0	0	1	0	0.00299024	0.00244499	0.00244499	0.00244499	0.00296718	0.00244499	0.00244499	0.00244499	0.00300458	0.00244499
tr|A7ZP59|A7ZP59_ECO24	13	16	11	12	12	15	14	13	16	16	0.00953332	0.0114136	0.0107846	0.00851479	0.00871131	0.010209	0.0100911	0.00948343	0.0113985	0.0123767
tr|A7ZP98|A7ZP98_ECO24	2	2	0	1	3	1	2	2	1	0	0.0035355	0.00356606	0.00244499	0.0029508	0.00401157	0.00296259	0.00353729	0.00352782	0.00300458	0.00244499
tr|A7ZPB1|A7ZPB1_ECO24	2	2	1	2	3	3	2	2	1	2	0.0035355	0.00356606	0.00320314	0.00345662	0.00401157	0.00399778	0.00353729	0.00352782	0.00300458	0.00368645
tr|A7ZPB2|A7ZPB2_ECO24	6	5	2	5	6	6	6	5	6	5	0.00571653	0.00524768	0.00396129	0.00497407	0.00557815	0.00555058	0.00572189	0.00515208	0.00580257	0.00554865
tr|A7ZPB8|A7ZPB8_ECO24	0	0	0	0	0	1	1	2	0	1	0.00244499	0.00244499	0.00244499	0.00244499	0.00244499	0.00296259	0.00299114	0.00352782	0.00244499	0.00306572
tr|A7ZPC4|A7ZPC4_ECO24	2	1	0	2	2	1	1	1	1	1	0.0035355	0.00300553	0.00244499	0.00345662	0.00348937	0.00296259	0.00299114	0.00298641	0.00300458	0.00306572
tr|A7ZPC5|A7ZPC5_ECO24	4	3	2	2	4	3	2	4	2	4	0.00462601	0.0041266	0.00396129	0.00345662	0.00453376	0.00399778	0.00353729	0.00461066	0.00356418	0.00492792
tr|A7ZPC7|A7ZPC7_ECO24	1	0	0	1	0	0	1	1	2	1	0.00299024	0.00244499	0.00244499	0.0029508	0.00244499	0.00244499	0.00299114	0.00298641	0.00356418	0.00306572
tr|A7ZPD9|A7ZPD9_ECO24	2	2	1	2	3	3	2	2	3	3	0.0035355	0.00356606	0.00320314	0.00345662	0.00401157	0.00399778	0.00353729	0.00352782	0.00412378	0.00430719
tr|A7ZPE6|A7ZPE6_ECO24	0	0	0	0	0	1	0	1	0	0	0.00244499	0.00244499	0.00244499	0.00244499	0.00244499	0.00296259	0.00244499	0.00298641	0.00244499	0.00244499
tr|A7ZPL5|A7ZPL5_ECO24	4	4	3	4	6	6	6	5	7	3	0.00462601	0.00468714	0.00471944	0.00446826	0.00557815	0.00555058	0.00572189	0.00515208	0.00636217	0.00430719
tr|A7ZPL6|A7ZPL6_ECO24	0	0	0	1	0	1	0	0	0	0	0.00244499	0.00244499	0.00244499	0.0029508	0.00244499	0.00296259	0.00244499	0.00244499	0.00244499	0.00244499
tr|A7ZPL7|A7ZPL7_ECO24	4	5	4	4	7	6	7	7	11	5	0.00462601	0.00524768	0.00547759	0.00446826	0.00610034	0.00555058	0.00626804	0.00623492	0.00860056	0.00554865
tr|A7ZPL8|A7ZPL8_ECO24	3	3	5	4	4	4	3	3	3	3	0.00408076	0.0041266	0.00623574	0.00446826	0.00453376	0.00451538	0.00408344	0.00406924	0.00412378	0.00430719
tr|A7ZPM5|A7ZPM5_ECO24	2	0	0	0	0	1	1	1	0	1	0.0035355	0.00244499	0.00244499	0.00244499	0.00244499	0.00296259	0.00299114	0.00298641	0.00244499	0.00306572
tr|A7ZPM6|A7ZPM6_ECO24	1	1	1	1	1	1	1	2	0	0	0.00299024	0.00300553	0.00320314	0.0029508	0.00296718	0.00296259	0.00299114	0.00352782	0.00244499	0.00244499
tr|A7ZPQ5|A7ZPQ5_ECO24	10	10	6	11	11	13	11	13	11	11	0.00789755	0.00805037	0.00699389	0.00800897	0.00818911	0.00917377	0.00845263	0.00948343	0.00860056	0.00927304
tr|A7ZPQ6|A7ZPQ6_ECO24	9	8	3	12	12	12	10	10	12	6	0.00735229	0.00692929	0.00471944	0.00851479	0.00871131	0.00865617	0.00790648	0.00785917	0.00916015	0.00616938
tr|A7ZPQ7|A7ZPQ7_ECO24	13	10	6	12	10	12	12	11	11	6	0.00953332	0.00805037	0.00699389	0.00851479	0.00766692	0.00865617	0.00899878	0.00840059	0.00860056	0.00616938
tr|A7ZPS6|A7ZPS6_ECO24	2	2	0	2	2	2	2	2	2	0	0.0035355	0.00356606	0.00244499	0.00345662	0.00348937	0.00348018	0.00353729	0.00352782	0.00356418	0.00244499
tr|A7ZPV2|A7ZPV2_ECO24	1	1	1	0	2	2	3	3	2	0	0.00299024	0.00300553	0.00320314	0.00244499	0.00348937	0.00348018	0.00408344	0.00406924	0.00356418	0.00244499
tr|A7ZPW4|A7ZPW4_ECO24	0	0	0	0	2	2	1	2	2	0	0.00244499	0.00244499	0.00244499	0.00244499	0.00348937	0.00348018	0.00299114	0.00352782	0.00356418	0.00244499
tr|A7ZPX3|A7ZPX3_ECO24	2	4	1	4	2	2	3	1	1	3	0.0035355	0.00468714	0.00320314	0.00446826	0.00348937	0.00348018	0.00408344	0.00298641	0.00300458	0.00430719
tr|A7ZPX6|A7ZPX6_ECO24	1	1	0	2	1	1	1	0	2	0	0.00299024	0.00300553	0.00244499	0.00345662	0.00296718	0.00296259	0.00299114	0.00244499	0.00356418	0.00244499
tr|A7ZQ00|A7ZQ00_ECO24	6	4	1	5	4	5	3	5	3	2	0.00571653	0.00468714	0.00320314	0.00497407	0.00453376	0.00503298	0.00408344	0.00515208	0.00412378	0.00368645
tr|A7ZQ08|A7ZQ08_ECO24	1	1	1	2	0	4	2	1	2	1	0.00299024	0.00300553	0.00320314	0.00345662	0.00244499	0.00451538	0.00353729	0.00298641	0.00356418	0.00306572
tr|A7ZQ15|A7ZQ15_ECO24	2	1	1	0	0	1	0	0	0	1	0.0035355	0.00300553	0.00320314	0.00244499	0.00244499	0.00296259	0.00244499	0.00244499	0.00244499	0.00306572
tr|A7ZQ30|A7ZQ30_ECO24	2	1	0	1	1	2	2	2	1	4	0.0035355	0.00300553	0.00244499	0.0029508	0.00296718	0.00348018	0.00353729	0.00352782	0.00300458	0.00492792
tr|A7ZQ34|A7ZQ34_ECO24	17	17	13	22	20	19	17	21	14	15	0.0117143	0.0119741	0.0123009	0.013573	0.0128889	0.0122794	0.0117295	0.0138148	0.0102793	0.011756
tr|A7ZQ38|A7ZQ38_ECO24	0	0	1	1	2	2	0	0	0	0	0.00244499	0.00244499	0.00320314	0.0029508	0.00348937	0.00348018	0.00244499	0.00244499	0.00244499	0.00244499
tr|A7ZQ39|A7ZQ39_ECO24	2	1	0	2	2	2	2	2	2	2	0.0035355	0.00300553	0.00244499	0.00345662	0.00348937	0.00348018	0.00353729	0.00352782	0.00356418	0.00368645
tr|A7ZQ92|A7ZQ92_ECO24	5	6	3	6	7	7	6	6	5	5	0.00517127	0.00580822	0.00471944	0.00547989	0.00610034	0.00606818	0.00572189	0.0056935	0.00524297	0.00554865
tr|A7ZQ93|A7ZQ93_ECO24	6	7	5	8	6	6	5	6	5	5	0.00571653	0.00636875	0.00623574	0.00649152	0.00557815	0.00555058	0.00517574	0.0056935	0.00524297	0.00554865
tr|A7ZQV0|A7ZQV0_ECO24	10	8	10	9	12	13	11	9	11	7	0.00789755	0.00692929	0.0100265	0.00699734	0.00871131	0.00917377	0.00845263	0.00731775	0.00860056	0.00679012
tr|A7ZQZ9|A7ZQZ9_ECO24	4	3	1	2	5	2	4	5	3	1	0.00462601	0.0041266	0.00320314	0.00345662	0.00505595	0.00348018	0.00462959	0.00515208	0.00412378	0.00306572
tr|A7ZR18|A7ZR18_ECO24	1	1	0	1	1	2	1	2	1	1	0.00299024	0.00300553	0.00244499	0.0029508	0.00296718	0.00348018	0.00299114	0.00352782	0.00300458	0.00306572
tr|A7ZR22|A7ZR22_ECO24	1	1	0	0	1	1	2	1	1	0	0.00299024	0.00300553	0.00244499	0.00244499	0.00296718	0.00296259	0.00353729	0.00298641	0.00300458	0.00244499
tr|A7ZR33|A7ZR33_ECO24	5	4	8	8	5	5	4	4	6	5	0.00517127	0.00468714	0.00851019	0.00649152	0.00505595	0.00503298	0.00462959	0.00461066	0.00580257	0.00554865
tr|A7ZR49|A7ZR49_ECO24	9	6	5	9	9	10	8	7	12	6	0.00735229	0.00580822	0.00623574	0.00699734	0.00714473	0.00762097	0.00681418	0.00623492	0.00916015	0.00616938
tr|A7ZR61|A7ZR61_ECO24	2	1	1	1	1	1	2	2	2	2	0.0035355	0.00300553	0.00320314	0.0029508	0.00296718	0.00296259	0.00353729	0.00352782	0.00356418	0.00368645
tr|A7ZR70|A7ZR70_ECO24	1	1	0	1	1	1	2	1	1	1	0.00299024	0.00300553	0.00244499	0.0029508	0.00296718	0.00296259	0.00353729	0.00298641	0.00300458	0.00306572
tr|A7ZR81|A7ZR81_ECO24	3	3	3	2	4	4	3	3	4	4	0.00408076	0.0041266	0.00471944	0.00345662	0.00453376	0.00451538	0.00408344	0.00406924	0.00468338	0.00492792
tr|A7ZRK3|A7ZRK3_ECO24	11	8	5	11	11	11	13	10	9	9	0.00844281	0.00692929	0.00623574	0.00800897	0.00818911	0.00813857	0.00954493	0.00785917	0.00748136	0.00803158
tr|A7ZRM4|A7ZRM4_ECO24	5	2	2	4	5	3	3	4	4	2	0.00517127	0.00356606	0.00396129	0.00446826	0.00505595	0.00399778	0.00408344	0.00461066	0.00468338	0.00368645
tr|A7ZRN8|A7ZRN8_ECO24	4	6	5	6	6	6	6	6	7	5	0.00462601	0.00580822	0.00623574	0.00547989	0.00557815	0.00555058	0.00572189	0.0056935	0.00636217	0.00554865
tr|A7ZRP0|A7ZRP0_ECO24	2	2	0	1	4	0	3	3	1	0	0.0035355	0.00356606	0.00244499	0.0029508	0.00453376	0.00244499	0.00408344	0.00406924	0.00300458	0.00244499
tr|A7ZRP8|A7ZRP8_ECO24	5	3	2	4	4	2	4	4	4	3	0.00517127	0.0041266	0.00396129	0.00446826	0.00453376	0.00348018	0.00462959	0.00461066	0.00468338	0.00430719
tr|A7ZRQ7|A7ZRQ7_ECO24	3	3	3	2	2	3	3	2	3	2	0.00408076	0.0041266	0.00471944	0.00345662	0.00348937	0.00399778	0.00408344	0.00352782	0.00412378	0.00368645
tr|A7ZRU9|A7ZRU9_ECO24	2	2	0	1	3	3	2	2	2	0	0.0035355	0.00356606	0.00244499	0.0029508	0.00401157	0.00399778	0.00353729	0.00352782	0.00356418	0.00244499
tr|A7ZRY7|A7ZRY7_ECO24	1	1	2	0	1	1	0	0	0	0	0.00299024	0.00300553	0.00396129	0.00244499	0.00296718	0.00296259	0.00244499	0.00244499	0.00244499	0.00244499
tr|A7ZRZ1|A7ZRZ1_ECO24	1	0	0	0	0	0	3	1	0	0	0.00299024	0.00244499	0.00244499	0.00244499	0.00244499	0.00244499	0.00408344	0.00298641	0.00244499	0.00244499
tr|A7ZS17|A7ZS17_ECO24	2	2	1	2	2	2	2	3	2	2	0.0035355	0.00356606	0.00320314	0.00345662	0.00348937	0.00348018	0.00353729	0.00406924	0.00356418	0.00368645
tr|A7ZS67|A7ZS67_ECO24	3	3	1	2	2	6	4	3	3	3	0.00408076	0.0041266	0.00320314	0.00345662	0.00348937	0.00555058	0.00462959	0.00406924	0.00412378	0.00430719
tr|A7ZS77|A7ZS77_ECO24	1	1	0	1	1	1	2	1	1	1	0.00299024	0.00300553	0.00244499	0.0029508	0.00296718	0.00296259	0.00353729	0.00298641	0.00300458	0.00306572
tr|A7ZS91|A7ZS91_ECO24	1	1	0	1	1	2	1	1	1	1	0.00299024	0.00300553	0.00244499	0.0029508	0.00296718	0.00348018	0.00299114	0.00298641	0.00300458	0.00306572
tr|A7ZSB1|A7ZSB1_ECO24	1	0	0	0	1	2	1	2	1	0	0.00299024	0.00244499	0.00244499	0.00244499	0.00296718	0.00348018	0.00299114	0.00352782	0.00300458	0.00244499
tr|A7ZSC3|A7ZSC3_ECO24	3	3	2	4	4	3	2	4	1	4	0.00408076	0.0041266	0.00396129	0.00446826	0.00453376	0.00399778	0.00353729	0.00461066	0.00300458	0.00492792
tr|A7ZSE8|A7ZSE8_ECO24	1	1	0	2	3	1	2	2	2	1	0.00299024	0.00300553	0.00244499	0.00345662	0.00401157	0.00296259	0.00353729	0.00352782	0.00356418	0.00306572
tr|A7ZSE9|A7ZSE9_ECO24	2	1	1	1	1	3	2	2	1	2	0.0035355	0.00300553	0.00320314	0.0029508	0.00296718	0.00399778	0.00353729	0.00352782	0.00300458	0.00368645
tr|A7ZSF0|A7ZSF0_ECO24	5	3	1	3	4	4	3	4	3	3	0.00517127	0.0041266	0.00320314	0.00396244	0.00453376	0.00451538	0.00408344	0.00461066	0.00412378	0.00430719
tr|A7ZSI7|A7ZSI7_ECO24	3	3	1	4	4	4	3	3	3	2	0.00408076	0.0041266	0.00320314	0.00446826	0.00453376	0.00451538	0.00408344	0.00406924	0.00412378	0.00368645
tr|A7ZSM2|A7ZSM2_ECO24	6	5	4	5	6	4	3	5	4	5	0.00571653	0.00524768	0.00547759	0.00497407	0.00557815	0.00451538	0.00408344	0.00515208	0.00468338	0.00554865
tr|A7ZSN3|A7ZSN3_ECO24	4	2	1	3	3	4	4	4	4	4	0.00462601	0.00356606	0.00320314	0.00396244	0.00401157	0.00451538	0.00462959	0.00461066	0.00468338	0.00492792
tr|A7ZSQ9|A7ZSQ9_ECO24	3	2	0	2	1	2	3	2	3	2	0.00408076	0.00356606	0.00244499	0.00345662	0.00296718	0.00348018	0.00408344	0.00352782	0.00412378	0.00368645
tr|A7ZSW6|A7ZSW6_ECO24	3	3	1	3	3	2	1	2	1	1	0.00408076	0.0041266	0.00320314	0.00396244	0.00401157	0.00348018	0.00299114	0.00352782	0.00300458	0.00306572
tr|A7ZSY0|A7ZSY0_ECO24	1	1	0	1	0	0	1	0	1	0	0.00299024	0.00300553	0.00244499	0.0029508	0.00244499	0.00244499	0.00299114	0.00244499	0.00300458	0.00244499
tr|A7ZSY5|A7ZSY5_ECO24	3	4	1	2	3	3	3	3	3	2	0.00408076	0.00468714	0.00320314	0.00345662	0.00401157	0.00399778	0.00408344	0.00406924	0.00412378	0.00368645
tr|A7ZT00|A7ZT00_ECO24	1	1	1	1	0	2	1	0	2	0	0.00299024	0.00300553	0.00320314	0.0029508	0.00244499	0.00348018	0.00299114	0.00244499	0.00356418	0.00244499
tr|A7ZT34|A7ZT34_ECO24	5	4	1	4	7	6	6	7	5	4	0.00517127	0.00468714	0.00320314	0.00446826	0.00610034	0.00555058	0.00572189	0.00623492	0.00524297	0.00492792
tr|A7ZT36|A7ZT36_ECO24	2	2	0	1	2	2	2	2	3	1	0.0035355	0.00356606	0.00244499	0.0029508	0.00348937	0.00348018	0.00353729	0.00352782	0.00412378	0.00306572
tr|A7ZT49|A7ZT49_ECO24	4	0	3	3	3	2	4	3	3	5	0.00462601	0.00244499	0.00471944	0.00396244	0.00401157	0.00348018	0.00462959	0.00406924	0.00412378	0.00554865
tr|A7ZT59|A7ZT59_ECO24	10	12	11	15	12	15	12	13	12	9	0.00789755	0.00917145	0.0107846	0.0100322	0.00871131	0.010209	0.00899878	0.00948343	0.00916015	0.00803158
tr|A7ZT67|A7ZT67_ECO24	2	1	2	4	2	2	2	2	2	2	0.0035355	0.00300553	0.00396129	0.00446826	0.00348937	0.00348018	0.00353729	0.00352782	0.00356418	0.00368645
tr|A7ZT89|A7ZT89_ECO24	4	3	0	3	2	3	2	3	3	3	0.00462601	0.0041266	0.00244499	0.00396244	0.00348937	0.00399778	0.00353729	0.00406924	0.00412378	0.00430719
tr|A7ZTD6|A7ZTD6_ECO24	7	8	2	6	7	9	6	6	8	5	0.00626178	0.00692929	0.00396129	0.00547989	0.00610034	0.00710337	0.00572189	0.0056935	0.00692176	0.00554865
tr|A7ZTG1|A7ZTG1_ECO24	1	2	0	2	2	1	1	2	1	0	0.00299024	0.00356606	0.00244499	0.00345662	0.00348937	0.00296259	0.00299114	0.00352782	0.00300458	0.00244499
tr|A7ZTG4|A7ZTG4_ECO24	1	2	3	2	2	1	2	2	2	2	0.00299024	0.00356606	0.00471944	0.00345662	0.00348937	0.00296259	0.00353729	0.00352782	0.00356418	0.00368645
tr|A7ZTH1|A7ZTH1_ECO24	3	3	0	4	4	3	3	3	4	1	0.00408076	0.0041266	0.00244499	0.00446826	0.00453376	0.00399778	0.00408344	0.00406924	0.00468338	0.00306572
tr|A7ZTJ5|A7ZTJ5_ECO24	2	1	0	1	2	0	1	1	1	1	0.0035355	0.00300553	0.00244499	0.0029508	0.00348937	0.00244499	0.00299114	0.00298641	0.00300458	0.00306572
tr|A7ZTU0|A7ZTU0_ECO24	2	3	1	3	2	2	4	4	2	2	0.0035355	0.0041266	0.00320314	0.00396244	0.00348937	0.00348018	0.00462959	0.00461066	0.00356418	0.00368645
tr|A7ZTV4|A7ZTV4_ECO24	3	5	4	4	4	5	3	4	7	7	0.00408076	0.00524768	0.00547759	0.00446826	0.00453376	0.00503298	0.00408344	0.00461066	0.00636217	0.00679012
tr|A7ZTW2|A7ZTW2_ECO24	25	25	28	29	22	27	20	28	22	21	0.0160764	0.0164584	0.0236732	0.0171137	0.0139332	0.0164201	0.013368	0.0176047	0.0147561	0.0154804
tr|A7ZTY3|A7ZTY3_ECO24	3	2	0	4	2	2	3	2	1	1	0.00408076	0.00356606	0.00244499	0.00446826	0.00348937	0.00348018	0.00408344	0.00352782	0.00300458	0.00306572
tr|A7ZTZ3|A7ZTZ3_ECO24	0	1	0	2	1	1	1	1	2	1	0.00244499	0.00300553	0.00244499	0.00345662	0.00296718	0.00296259	0.00299114	0.00298641	0.00356418	0.00306572
tr|A7ZU07|A7ZU07_ECO24	0	0	0	0	0	0	0	0	0	0	0.00244499	0.00244499	0.00244499	0.00244499	0.00244499	0.00244499	0.00244499	0.00244499	0.00244499	0.00244499
tr|A7ZU38|A7ZU38_ECO24	5	7	3	5	5	5	4	6	5	3	0.00517127	0.00636875	0.00471944	0.00497407	0.00505595	0.00503298	0.00462959	0.0056935	0.00524297	0.00430719
tr|A7ZU61|A7ZU61_ECO24	2	1	3	1	1	1	1	1	1	1	0.0035355	0.00300553	0.00471944	0.0029508	0.00296718	0.00296259	0.00299114	0.00298641	0.00300458	0.00306572
tr|A7ZU65|A7ZU65_ECO24	3	1	1	0	2	2	2	2	1	3	0.00408076	0.00300553	0.00320314	0.00244499	0.00348937	0.00348018	0.00353729	0.00352782	0.00300458	0.00430719
tr|A7ZU74|A7ZU74_ECO24	5	6	3	4	4	6	6	7	6	6	0.00517127	0.00580822	0.00471944	0.00446826	0.00453376	0.00555058	0.00572189	0.00623492	0.00580257	0.00616938
tr|A7ZU76|A7ZU76_ECO24	0	0	0	0	0	0	1	0	0	2	0.00244499	0.00244499	0.00244499	0.00244499	0.00244499	0.00244499	0.00299114	0.00244499	0.00244499	0.00368645
tr|A7ZUC0|A7ZUC0_ECO24	1	1	0	1	1	1	1	2	1	2	0.00299024	0.00300553	0.00244499	0.0029508	0.00296718	0.00296259	0.00299114	0.00352782	0.00300458	0.00368645
tr|A7ZUC6|A7ZUC6_ECO24	1	1	0	1	1	1	1	1	1	1	0.00299024	0.00300553	0.00244499	0.0029508	0.00296718	0.00296259	0.00299114	0.00298641	0.00300458	0.00306572
tr|A7ZUJ4|A7ZUJ4_ECO24	1	1	1	1	1	1	2	1	1	1	0.00299024	0.00300553	0.00320314	0.0029508	0.00296718	0.00296259	0.00353729	0.00298641	0.00300458	0.00306572
tr|A7ZUL6|A7ZUL6_ECO24	5	6	5	7	7	4	7	5	4	7	0.00517127	0.00580822	0.00623574	0.00598571	0.00610034	0.00451538	0.00626804	0.00515208	0.00468338	0.00679012
tr|A7ZUM2|A7ZUM2_ECO24	1	0	0	1	1	1	1	1	2	1	0.00299024	0.00244499	0.00244499	0.0029508	0.00296718	0.00296259	0.00299114	0.00298641	0.00356418	0.00306572
tr|A7ZUM7|A7ZUM7_ECO24	6	4	1	2	6	3	4	6	4	3	0.00571653	0.00468714	0.00320314	0.00345662	0.00557815	0.00399778	0.00462959	0.0056935	0.00468338	0.00430719
tr|A7ZUM8|A7ZUM8_ECO24	11	6	6	11	10	11	7	9	8	8	0.00844281	0.00580822	0.00699389	0.00800897	0.00766692	0.00813857	0.00626804	0.00731775	0.00692176	0.00741085
tr|A7ZUN3|A7ZUN3_ECO24	0	0	0	0	0	0	0	0	1	1	0.00244499	0.00244499	0.00244499	0.00244499	0.00244499	0.00244499	0.00244499	0.00244499	0.00300458	0.00306572
tr|A7ZUQ6|A7ZUQ6_ECO24	9	7	8	9	8	10	9	12	10	10	0.00735229	0.00636875	0.00851019	0.00699734	0.00662253	0.00762097	0.00736033	0.00894201	0.00804096	0.00865231
tr|A7ZUR7|A7ZUR7_ECO24	2	2	1	2	1	1	2	2	1	1	0.0035355	0.00356606	0.00320314	0.00345662	0.00296718	0.00296259	0.00353729	0.00352782	0.00300458	0.00306572
tr|A7ZUS5|A7ZUS5_ECO24	0	1	2	1	3	1	0	2	1	0	0.00244499	0.00300553	0.00396129	0.0029508	0.00401157	0.00296259	0.00244499	0.00352782	0.00300458	0.00244499
tr|A7ZUS8|A7ZUS8_ECO24	1	1	2	1	1	1	1	1	2	0	0.00299024	0.00300553	0.00396129	0.0029508	0.00296718	0.00296259	0.00299114	0.00298641	0.00356418	0.00244499
tr|A7ZUS9|A7ZUS9_ECO24	0	0	1	1	2	1	0	1	0	2	0.00244499	0.00244499	0.00320314	0.0029508	0.00348937	0.00296259	0.00244499	0.00298641	0.00244499	0.00368645
tr|A7ZUU4|A7ZUU4_ECO24	5	3	0	4	7	6	6	5	4	5	0.00517127	0.0041266	0.00244499	0.00446826	0.00610034	0.00555058	0.00572189	0.00515208	0.00468338	0.00554865
tr|A7ZUZ9|A7ZUZ9_ECO24	11	13	5	11	12	12	14	14	13	12	0.00844281	0.00973198	0.00623574	0.00800897	0.00871131	0.00865617	0.0100911	0.0100248	0.00971975	0.00989378
tr|A7ZV04|A7ZV04_ECO24	0	0	0	0	0	1	0	0	0	0	0.00244499	0.00244499	0.00244499	0.00244499	0.00244499	0.00296259	0.00244499	0.00244499	0.00244499	0.00244499
tr|A7ZV08|A7ZV08_ECO24	11	16	14	16	15	12	13	11	13	10	0.00844281	0.0114136	0.0130591	0.0105381	0.0102779	0.00865617	0.00954493	0.00840059	0.00971975	0.00865231
tr|A7ZV27|A7ZV27_ECO24	0	0	0	0	1	0	0	1	0	0	0.00244499	0.00244499	0.00244499	0.00244499	0.00296718	0.00244499	0.00244499	0.00298641	0.00244499	0.00244499
tr|A7ZV58|A7ZV58_ECO24	2	1	1	2	2	3	1	2	2	2	0.0035355	0.00300553	0.00320314	0.00345662	0.00348937	0.00399778	0.00299114	0.00352782	0.00356418	0.00368645
tr|A7ZV84|A7ZV84_ECO24	5	4	1	3	5	5	6	4	4	4	0.00517127	0.00468714	0.00320314	0.00396244	0.00505595	0.00503298	0.00572189	0.00461066	0.00468338	0.00492792
tr|A7ZV93|A7ZV93_ECO24	2	0	0	0	0	2	2	1	2	1	0.0035355	0.00244499	0.00244499	0.00244499	0.00244499	0.00348018	0.00353729	0.00298641	0.00356418	0.00306572
tr|A7ZVA6|A7ZVA6_ECO24	2	2	0	2	2	4	3	2	3	2	0.0035355	0.00356606	0.00244499	0.00345662	0.00348937	0.00451538	0.00408344	0.00352782	0.00412378	0.00368645
tr|A7ZVB4|A7ZVB4_ECO24	2	2	1	1	3	1	2	1	1	2	0.0035355	0.00356606	0.00320314	0.0029508	0.00401157	0.00296259	0.00353729	0.00298641	0.00300458	0.00368645
tr|A7ZVC5|A7ZVC5_ECO24	2	4	4	2	3	3	2	2	2	3	0.0035355	0.00468714	0.00547759	0.00345662	0.00401157	0.00399778	0.00353729	0.00352782	0.00356418	0.00430719
tr|A7ZVD2|A7ZVD2_ECO24	2	2	1	2	2	3	3	2	3	2	0.0035355	0.00356606	0.00320314	0.00345662	0.00348937	0.00399778	0.00408344	0.00352782	0.00412378	0.00368645
tr|A7ZVD7|A7ZVD7_ECO24	2	1	0	2	1	1	1	4	3	2	0.0035355	0.00300553	0.00244499	0.00345662	0.00296718	0.00296259	0.00299114	0.00461066	0.00412378	0.00368645
tr|A7ZVE4|A7ZVE4_ECO24	5	1	0	1	3	2	2	3	2	2	0.00517127	0.00300553	0.00244499	0.0029508	0.00401157	0.00348018	0.00353729	0.00406924	0.00356418	0.00368645
tr|A7ZVM0|A7ZVM0_ECO24	2	2	0	3	2	2	2	2	2	1	0.0035355	0.00356606	0.00244499	0.00396244	0.00348937	0.00348018	0.00353729	0.00352782	0.00356418	0.00306572
tr|A7ZVR7|A7ZVR7_ECO24	6	6	2	6	5	5	7	5	6	8	0.00571653	0.00580822	0.00396129	0.00547989	0.00505595	0.00503298	0.00626804	0.00515208	0.00580257	0.00741085
tr|A7ZVU3|A7ZVU3_ECO24	2	2	1	2	2	2	2	2	2	1	0.0035355	0.00356606	0.00320314	0.00345662	0.00348937	0.00348018	0.00353729	0.00352782	0.00356418	0.00306572
	1834	1784	1319	1977	1915	1932	1831	1847	1787	1611

## Sheet: CBN S
Protein IDs	MS/MS Count MIX A1	MS/MS Count MIX A2	MS/MS Count MIX B1	MS/MS Count MIX B2	MS/MS Count MIX C1	MS/MS Count MIX C2	MS/MS Count MIX D1	MS/MS Count MIX D2	MS/MS Count MIX E1	MS/MS Count MIX E2	MIX A1	MIX A2	MIX B1	MIX B2	MIX C1	MIX C2	MIX D1	MIX D2	MIX E1	MIX E2
CON__P00761	3	3	3	4	3	2	3	3	3	6	0.00169183	0.00173768	0.00233051	0.00207933	0.00162264	0.00109126	0.00169451	0.00168032	0.00173485	0.00378046
sp|P01966|HBA_BOVIN;CON__P01966	3	3	2	4	2	2	3	2	3	2	0.00169183	0.00173768	0.00157236	0.00207933	0.00110045	0.00109126	0.00169451	0.0011389	0.00173485	0.00129753
sp|P02070|HBB_BOVIN;CON__P02070;CON__Q3SX09	10	9	6	9	8	9	9	9	9	8	0.00550863	0.00510091	0.00460496	0.00460842	0.00423361	0.00471445	0.00497141	0.00492883	0.00509244	0.00502192
sp|P02769|ALBU_BOVIN;CON__P02769;CON__P02768-1	46	57	41	52	44	56	51	47	53	49	0.0251379	0.0320067	0.0311402	0.0263585	0.0230326	0.0290416	0.0279097	0.0255027	0.0297147	0.030472
sp|A7ZHA4|DNAK_ECO24	28	27	28	35	30	30	23	26	21	24	0.0153232	0.0151906	0.0212843	0.0177597	0.0157219	0.015584	0.0126175	0.0141329	0.0118076	0.0149536
sp|A7ZHB5|SYI_ECO24	11	7	5	8	8	8	9	8	8	5	0.00605388	0.00397983	0.00384681	0.0041026	0.00423361	0.00419685	0.00497141	0.00438741	0.00453284	0.00315973
sp|A7ZHI9|SECA_ECO24	1	2	1	2	1	1	1	1	1	1	0.00060132	0.00117714	0.000814213	0.0010677	0.000578256	0.000573662	0.000602213	0.000597482	0.00061566	0.000676796
sp|A7ZHM3|PANC_ECO24	2	2	1	1	3	2	1	2	2	2	0.00114658	0.00117714	0.000814213	0.00056188	0.00162264	0.00109126	0.000602213	0.0011389	0.00117526	0.00129753
sp|A7ZHP6|GSA_ECO24	3	3	0	1	2	2	3	3	4	2	0.00169183	0.00173768	5.60632e-05	0.00056188	0.00110045	0.00109126	0.00169451	0.00168032	0.00229445	0.00129753
sp|A7ZHP8|ERPA_ECO24	1	1	0	2	0	2	1	1	0	0	0.00060132	0.000616601	5.60632e-05	0.0010677	5.60632e-05	0.00109126	0.000602213	0.000597482	5.60632e-05	5.60632e-05
sp|A7ZHQ5|YAEH_ECO24	0	0	0	1	0	0	2	2	1	1	5.60632e-05	5.60632e-05	5.60632e-05	0.00056188	5.60632e-05	5.60632e-05	0.00114836	0.0011389	0.00061566	0.000676796
sp|A7ZHQ6|DAPD_ECO24	9	8	4	9	8	8	8	7	8	5	0.00496337	0.00454037	0.00308866	0.00460842	0.00423361	0.00419685	0.00442526	0.00384599	0.00453284	0.00315973
sp|A7ZHQ9|RS2_ECO24	4	2	2	5	3	3	3	2	3	3	0.00223709	0.00117714	0.00157236	0.00258515	0.00162264	0.00160886	0.00169451	0.0011389	0.00173485	0.00191826
sp|A7ZHR0|EFTS_ECO24	9	11	7	10	12	9	11	11	8	11	0.00496337	0.00622198	0.00536311	0.00511423	0.00632238	0.00471445	0.00606371	0.00601167	0.00453284	0.00688412
sp|A7ZHR2|RRF_ECO24	3	3	2	3	3	3	3	3	3	2	0.00169183	0.00173768	0.00157236	0.00157351	0.00162264	0.00160886	0.00169451	0.00168032	0.00173485	0.00129753
sp|A7ZHS5|ACCA_ECO24	3	4	3	2	4	5	4	3	5	4	0.00169183	0.00229822	0.00233051	0.0010677	0.00214484	0.00264405	0.00224066	0.00168032	0.00285405	0.00253899
sp|A7ZHT6|SYP_ECO24	2	2	1	2	1	2	2	2	2	2	0.00114658	0.00117714	0.000814213	0.0010677	0.000578256	0.00109126	0.00114836	0.0011389	0.00117526	0.00129753
sp|A7ZHY1|GMHA_ECO24	2	1	1	1	1	1	1	1	1	2	0.00114658	0.000616601	0.000814213	0.00056188	0.000578256	0.000573662	0.000602213	0.000597482	0.00061566	0.00129753
sp|A7ZI02|PROA_ECO24	4	4	2	4	4	3	5	4	4	4	0.00223709	0.00229822	0.00157236	0.00207933	0.00214484	0.00160886	0.00278681	0.00222174	0.00229445	0.00253899
sp|A7ZIA4|FRMA_ECO24	1	1	0	1	3	0	0	0	1	0	0.00060132	0.000616601	5.60632e-05	0.00056188	0.00162264	5.60632e-05	5.60632e-05	5.60632e-05	0.00061566	5.60632e-05
sp|A7ZII0|YAJQ_ECO24	3	4	3	2	2	2	1	2	2	4	0.00169183	0.00229822	0.00233051	0.0010677	0.00110045	0.00109126	0.000602213	0.0011389	0.00117526	0.00253899
sp|A7ZIJ4|TIG_ECO24	10	7	10	10	11	12	7	9	6	9	0.00550863	0.00397983	0.00763756	0.00511423	0.00580019	0.00626724	0.00387911	0.00492883	0.00341365	0.00564266
sp|A7ZIM8|APT_ECO24	2	2	0	2	2	2	1	2	2	2	0.00114658	0.00117714	5.60632e-05	0.0010677	0.00110045	0.00109126	0.000602213	0.0011389	0.00117526	0.00129753
sp|A7ZIN3|HTPG_ECO24	11	12	11	11	11	13	11	13	13	10	0.00605388	0.00678252	0.00839571	0.00562005	0.00580019	0.00678484	0.00606371	0.0070945	0.00733083	0.00626339
sp|A7ZIN4|KAD_ECO24	7	10	4	6	9	7	7	8	5	6	0.00387286	0.00566144	0.00308866	0.00309096	0.0047558	0.00367925	0.00387911	0.00438741	0.00285405	0.00378046
sp|A7ZIT5|SYC_ECO24	0	1	0	0	1	0	1	1	1	1	5.60632e-05	0.000616601	5.60632e-05	5.60632e-05	0.000578256	5.60632e-05	0.000602213	0.000597482	0.00061566	0.000676796
sp|A7ZIT8|FOLD_ECO24	4	1	0	1	2	1	1	0	1	1	0.00223709	0.000616601	5.60632e-05	0.00056188	0.00110045	0.000573662	0.000602213	5.60632e-05	0.00061566	0.000676796
sp|A7ZJ31|SYL_ECO24	5	3	0	3	6	3	5	5	3	5	0.00278234	0.00173768	5.60632e-05	0.00157351	0.00318922	0.00160886	0.00278681	0.00276316	0.00173485	0.00315973
sp|A7ZJ60|NAGB_ECO24	1	3	0	1	1	5	3	4	2	1	0.00060132	0.00173768	5.60632e-05	0.00056188	0.000578256	0.00264405	0.00169451	0.00222174	0.00117526	0.000676796
sp|A7ZJ63|SYQ_ECO24	0	2	1	1	0	2	1	1	0	1	5.60632e-05	0.00117714	0.000814213	0.00056188	5.60632e-05	0.00109126	0.000602213	0.000597482	5.60632e-05	0.000676796
sp|A7ZJA8|SUCC_ECO24	14	11	9	10	12	13	11	11	14	14	0.00768965	0.00622198	0.00687941	0.00511423	0.00632238	0.00678484	0.00606371	0.00601167	0.00789042	0.00874632
sp|A7ZJD0|GPMA_ECO24	6	6	6	4	4	4	5	5	4	7	0.0033276	0.00341929	0.00460496	0.00207933	0.00214484	0.00212646	0.00278681	0.00276316	0.00229445	0.00440119
sp|A7ZJD2|GAL1_ECO24	0	0	0	0	2	0	0	0	0	0	5.60632e-05	5.60632e-05	5.60632e-05	5.60632e-05	0.00110045	5.60632e-05	5.60632e-05	5.60632e-05	5.60632e-05	5.60632e-05
sp|A7ZJW2|SYS_ECO24	5	7	4	6	7	4	7	6	4	4	0.00278234	0.00397983	0.00308866	0.00309096	0.00371142	0.00212646	0.00387911	0.00330457	0.00229445	0.00253899
sp|A7ZJZ6|SERC_ECO24	4	3	3	2	4	4	4	3	2	2	0.00223709	0.00173768	0.00233051	0.0010677	0.00214484	0.00212646	0.00224066	0.00168032	0.00117526	0.00129753
sp|A7ZK01|IHFB_ECO24	0	0	0	0	1	1	0	0	0	1	5.60632e-05	5.60632e-05	5.60632e-05	5.60632e-05	0.000578256	0.000573662	5.60632e-05	5.60632e-05	5.60632e-05	0.000676796
sp|A7ZK21|SYN_ECO24	8	6	4	5	6	8	5	8	8	5	0.00441811	0.00341929	0.00308866	0.00258515	0.00318922	0.00419685	0.00278681	0.00438741	0.00453284	0.00315973
sp|A7ZK57|FABA_ECO24	3	4	5	5	6	4	5	5	3	4	0.00169183	0.00229822	0.00384681	0.00258515	0.00318922	0.00212646	0.00278681	0.00276316	0.00173485	0.00253899
sp|A7ZKA5|CBPA_ECO24	3	1	5	0	1	4	2	3	3	4	0.00169183	0.000616601	0.00384681	5.60632e-05	0.000578256	0.00212646	0.00114836	0.00168032	0.00173485	0.00253899
sp|A7ZKA9|NQOR_ECO24	4	6	2	5	4	3	4	5	4	4	0.00223709	0.00341929	0.00157236	0.00258515	0.00214484	0.00160886	0.00224066	0.00276316	0.00229445	0.00253899
sp|A7ZKF2|OPGG_ECO24	1	4	0	3	1	1	1	3	3	0	0.00060132	0.00229822	5.60632e-05	0.00157351	0.000578256	0.000573662	0.000602213	0.00168032	0.00173485	5.60632e-05
sp|A7ZKJ7|ACP_ECO24	4	6	5	5	5	5	4	4	4	5	0.00223709	0.00341929	0.00384681	0.00258515	0.00266703	0.00264405	0.00224066	0.00222174	0.00229445	0.00315973
sp|A7ZKR7|PEPT_ECO24	1	2	0	0	2	1	0	2	1	1	0.00060132	0.00117714	5.60632e-05	5.60632e-05	0.00110045	0.000573662	5.60632e-05	0.0011389	0.00061566	0.000676796
sp|A7ZKY9|KDSA_ECO24	2	1	0	2	1	1	1	2	2	1	0.00114658	0.000616601	5.60632e-05	0.0010677	0.000578256	0.000573662	0.000602213	0.0011389	0.00117526	0.000676796
sp|A7ZL78|TRPA_ECO24	1	0	0	1	0	1	3	1	0	0	0.00060132	5.60632e-05	5.60632e-05	0.00056188	5.60632e-05	0.000573662	0.00169451	0.000597482	5.60632e-05	5.60632e-05
sp|A7ZLA9|RNB_ECO24	0	0	0	0	0	0	0	0	1	1	5.60632e-05	5.60632e-05	5.60632e-05	5.60632e-05	5.60632e-05	5.60632e-05	5.60632e-05	5.60632e-05	0.00061566	0.000676796
sp|A7ZLS1|MAO1_ECO24	0	0	0	0	0	0	0	0	0	2	5.60632e-05	5.60632e-05	5.60632e-05	5.60632e-05	5.60632e-05	5.60632e-05	5.60632e-05	5.60632e-05	5.60632e-05	0.00129753
sp|A7ZLX4|LSRF_ECO24	2	1	1	0	2	2	2	2	1	1	0.00114658	0.000616601	0.000814213	5.60632e-05	0.00110045	0.00109126	0.00114836	0.0011389	0.00061566	0.000676796
sp|A7ZM99|SYY_ECO24	2	1	2	3	3	3	2	2	3	1	0.00114658	0.000616601	0.00157236	0.00157351	0.00162264	0.00160886	0.00114836	0.0011389	0.00173485	0.000676796
sp|A7ZMI0|IHFA_ECO24	2	2	2	0	1	1	2	1	1	2	0.00114658	0.00117714	0.00157236	5.60632e-05	0.000578256	0.000573662	0.00114836	0.000597482	0.00061566	0.00129753
sp|A7ZMI2|SYFA_ECO24	5	4	0	3	4	4	5	4	5	3	0.00278234	0.00229822	5.60632e-05	0.00157351	0.00214484	0.00212646	0.00278681	0.00222174	0.00285405	0.00191826
sp|A7ZMI4|RL20_ECO24	2	1	1	2	2	1	1	2	1	2	0.00114658	0.000616601	0.000814213	0.0010677	0.00110045	0.000573662	0.000602213	0.0011389	0.00061566	0.00129753
sp|A7ZMI6|SYT_ECO24	6	3	0	3	3	3	3	3	3	1	0.0033276	0.00173768	5.60632e-05	0.00157351	0.00162264	0.00160886	0.00169451	0.00168032	0.00173485	0.000676796
sp|A7ZMK7|NADE_ECO24	3	3	0	1	2	1	3	3	2	3	0.00169183	0.00173768	5.60632e-05	0.00056188	0.00110045	0.000573662	0.00169451	0.00168032	0.00117526	0.00191826
sp|A7ZML3|ASTB_ECO24	0	0	0	0	0	0	0	0	0	1	5.60632e-05	5.60632e-05	5.60632e-05	5.60632e-05	5.60632e-05	5.60632e-05	5.60632e-05	5.60632e-05	5.60632e-05	0.000676796
sp|A7ZML6|ASTC_ECO24	5	4	3	4	4	4	4	4	3	3	0.00278234	0.00229822	0.00233051	0.00207933	0.00214484	0.00212646	0.00224066	0.00222174	0.00173485	0.00191826
sp|A7ZMP8|MSRB_ECO24	1	1	1	1	2	1	0	0	0	1	0.00060132	0.000616601	0.000814213	0.00056188	0.00110045	0.000573662	5.60632e-05	5.60632e-05	5.60632e-05	0.000676796
sp|A7ZMZ0|SYD_ECO24	5	4	2	4	7	5	6	4	3	4	0.00278234	0.00229822	0.00157236	0.00207933	0.00371142	0.00264405	0.00333296	0.00222174	0.00173485	0.00253899
sp|A7ZN02|SYR_ECO24	1	2	1	2	1	3	2	1	2	0	0.00060132	0.00117714	0.000814213	0.0010677	0.000578256	0.00160886	0.00114836	0.000597482	0.00117526	5.60632e-05
sp|A7ZN88|HCHA_ECO24	3	2	2	4	2	2	2	3	2	2	0.00169183	0.00117714	0.00157236	0.00207933	0.00110045	0.00109126	0.00114836	0.00168032	0.00117526	0.00129753
sp|A7ZNR4|GATZ_ECO24;sp|A7ZS26|KBAZ_ECO24	2	3	3	2	2	2	3	2	2	2	0.00114658	0.00173768	0.00233051	0.0010677	0.00110045	0.00109126	0.00169451	0.0011389	0.00117526	0.00129753
sp|A7ZNT3|SYM_ECO24	2	4	1	4	4	2	4	2	2	3	0.00114658	0.00229822	0.000814213	0.00207933	0.00214484	0.00109126	0.00224066	0.0011389	0.00117526	0.00191826
sp|A7ZPA8|YFBU_ECO24	0	0	0	0	0	0	0	1	0	0	5.60632e-05	5.60632e-05	5.60632e-05	5.60632e-05	5.60632e-05	5.60632e-05	5.60632e-05	0.000597482	5.60632e-05	5.60632e-05
sp|A7ZPD1|ACCD_ECO24	3	2	0	2	3	4	3	3	3	2	0.00169183	0.00117714	5.60632e-05	0.0010677	0.00162264	0.00212646	0.00169451	0.00168032	0.00173485	0.00129753
sp|A7ZPD6|PDXB_ECO24	2	1	0	2	2	2	2	2	2	0	0.00114658	0.000616601	5.60632e-05	0.0010677	0.00110045	0.00109126	0.00114836	0.0011389	0.00117526	5.60632e-05
sp|A7ZPK7|SYE_ECO24	5	4	1	3	4	2	4	4	3	2	0.00278234	0.00229822	0.000814213	0.00157351	0.00214484	0.00109126	0.00224066	0.00222174	0.00173485	0.00129753
sp|A7ZPL2|DNLJ_ECO24	0	0	0	0	0	0	0	0	0	0	5.60632e-05	5.60632e-05	5.60632e-05	5.60632e-05	5.60632e-05	5.60632e-05	5.60632e-05	5.60632e-05	5.60632e-05	5.60632e-05
sp|A7ZPS1|PUR7_ECO24	4	5	1	3	4	5	3	4	3	3	0.00223709	0.00285875	0.000814213	0.00157351	0.00214484	0.00264405	0.00169451	0.00222174	0.00173485	0.00191826
sp|A7ZPS4|DAPA_ECO24	2	1	2	3	3	2	2	3	2	2	0.00114658	0.000616601	0.00157236	0.00157351	0.00162264	0.00109126	0.00114836	0.00168032	0.00117526	0.00129753
sp|A7ZPU1|UPP_ECO24	2	1	0	1	2	3	2	2	2	2	0.00114658	0.000616601	5.60632e-05	0.00056188	0.00110045	0.00160886	0.00114836	0.0011389	0.00117526	0.00129753
sp|A7ZPV1|GUAA_ECO24	1	1	1	1	1	1	1	1	1	0	0.00060132	0.000616601	0.000814213	0.00056188	0.000578256	0.000573662	0.000602213	0.000597482	0.00061566	5.60632e-05
sp|A7ZPV4|DER_ECO24	1	0	0	0	1	1	1	2	0	1	0.00060132	5.60632e-05	5.60632e-05	5.60632e-05	0.000578256	0.000573662	0.000602213	0.0011389	5.60632e-05	0.000676796
sp|A7ZPV7|SYH_ECO24	3	2	1	3	2	0	3	2	2	1	0.00169183	0.00117714	0.000814213	0.00157351	0.00110045	5.60632e-05	0.00169451	0.0011389	0.00117526	0.000676796
sp|A7ZPW1|NDK_ECO24	4	4	3	6	5	4	4	4	4	4	0.00223709	0.00229822	0.00233051	0.00309096	0.00266703	0.00212646	0.00224066	0.00222174	0.00229445	0.00253899
sp|A7ZPX4|ISCS_ECO24	6	5	3	7	5	7	4	6	7	6	0.0033276	0.00285875	0.00233051	0.00359678	0.00266703	0.00367925	0.00224066	0.00330457	0.00397324	0.00378046
sp|A7ZPZ4|GLYA_ECO24	8	5	5	11	8	10	7	7	7	7	0.00441811	0.00285875	0.00384681	0.00562005	0.00423361	0.00523205	0.00387911	0.00384599	0.00397324	0.00440119
sp|A7ZQ24|GRCA_ECO24	6	4	2	4	4	4	6	6	5	4	0.0033276	0.00229822	0.00157236	0.00207933	0.00214484	0.00212646	0.00333296	0.00330457	0.00285405	0.00253899
sp|A7ZQ46|RL19_ECO24	3	2	1	1	2	3	2	1	2	1	0.00169183	0.00117714	0.000814213	0.00056188	0.00110045	0.00160886	0.00114836	0.000597482	0.00117526	0.000676796
sp|A7ZQ49|RS16_ECO24	1	2	1	1	2	2	2	2	2	5	0.00060132	0.00117714	0.000814213	0.00056188	0.00110045	0.00109126	0.00114836	0.0011389	0.00117526	0.00315973
sp|A7ZQC1|GSH1_ECO24	1	1	0	1	1	1	1	0	0	1	0.00060132	0.000616601	5.60632e-05	0.00056188	0.000578256	0.000573662	0.000602213	5.60632e-05	5.60632e-05	0.000676796
sp|A7ZQC5|SYA_ECO24	10	6	3	10	9	8	10	11	10	8	0.00550863	0.00341929	0.00233051	0.00511423	0.0047558	0.00419685	0.00551756	0.00601167	0.00565203	0.00502192
sp|A7ZQM2|ENO_ECO24	10	15	14	14	12	13	12	13	10	12	0.00550863	0.00846413	0.0106702	0.0071375	0.00632238	0.00678484	0.00660986	0.0070945	0.00565203	0.00750485
sp|A7ZQM3|PYRG_ECO24	2	1	0	2	2	2	2	3	1	1	0.00114658	0.000616601	5.60632e-05	0.0010677	0.00110045	0.00109126	0.00114836	0.00168032	0.00061566	0.000676796
sp|A7ZQV1|KDUI_ECO24	1	0	1	2	2	3	0	0	3	1	0.00060132	5.60632e-05	0.000814213	0.0010677	0.00110045	0.00160886	5.60632e-05	5.60632e-05	0.00173485	0.000676796
sp|A7ZR07|YGFZ_ECO24	1	2	2	3	1	2	2	2	4	3	0.00060132	0.00117714	0.00157236	0.00157351	0.000578256	0.00109126	0.00114836	0.0011389	0.00229445	0.00191826
sp|A7ZR12|GCSP_ECO24	12	12	7	13	10	11	9	12	12	9	0.00659914	0.00678252	0.00536311	0.00663168	0.005278	0.00574965	0.00497141	0.00655309	0.00677123	0.00564266
sp|A7ZR14|GCST_ECO24	6	6	5	6	5	5	5	7	5	6	0.0033276	0.00341929	0.00384681	0.00309096	0.00266703	0.00264405	0.00278681	0.00384599	0.00285405	0.00378046
sp|A7ZR23|RPIA_ECO24	3	4	3	6	3	3	3	3	4	4	0.00169183	0.00229822	0.00233051	0.00309096	0.00162264	0.00160886	0.00169451	0.00168032	0.00229445	0.00253899
sp|A7ZR34|PGK_ECO24	11	14	13	13	11	15	11	10	11	10	0.00605388	0.0079036	0.00991201	0.00663168	0.00580019	0.00782004	0.00606371	0.00547025	0.00621163	0.00626339
sp|A7ZR64|METK_ECO24	2	3	0	1	2	2	2	2	2	1	0.00114658	0.00173768	5.60632e-05	0.00056188	0.00110045	0.00109126	0.00114836	0.0011389	0.00117526	0.000676796
sp|A7ZR88|FETP_ECO24	3	1	0	2	1	1	1	1	1	1	0.00169183	0.000616601	5.60632e-05	0.0010677	0.000578256	0.000573662	0.000602213	0.000597482	0.00061566	0.000676796
sp|A7ZRU7|RS21_ECO24	2	0	1	1	1	0	0	0	1	1	0.00114658	5.60632e-05	0.000814213	0.00056188	0.000578256	5.60632e-05	5.60632e-05	5.60632e-05	0.00061566	0.000676796
sp|A7ZRV0|MUG_ECO24	1	0	0	1	0	1	1	0	0	1	0.00060132	5.60632e-05	5.60632e-05	0.00056188	5.60632e-05	0.000573662	0.000602213	5.60632e-05	5.60632e-05	0.000676796
sp|A7ZS61|PNP_ECO24	6	8	2	6	8	6	6	6	8	3	0.0033276	0.00454037	0.00157236	0.00309096	0.00423361	0.00316165	0.00333296	0.00330457	0.00453284	0.00191826
sp|A7ZS65|IF2_ECO24	6	3	2	3	8	9	7	8	5	2	0.0033276	0.00173768	0.00157236	0.00157351	0.00423361	0.00471445	0.00387911	0.00438741	0.00285405	0.00129753
sp|A7ZS69|ASSY_ECO24	1	1	0	1	1	1	1	1	1	0	0.00060132	0.000616601	5.60632e-05	0.00056188	0.000578256	0.000573662	0.000602213	0.000597482	0.00061566	5.60632e-05
sp|A7ZS72|GLMM_ECO24	3	3	0	3	3	3	3	4	3	2	0.00169183	0.00173768	5.60632e-05	0.00157351	0.00162264	0.00160886	0.00169451	0.00222174	0.00173485	0.00129753
sp|A7ZSC4|RS9_ECO24	1	1	1	1	1	1	3	1	1	1	0.00060132	0.000616601	0.000814213	0.00056188	0.000578256	0.000573662	0.00169451	0.000597482	0.00061566	0.000676796
sp|A7ZSC5|RL13_ECO24	1	1	0	1	1	1	1	1	1	1	0.00060132	0.000616601	5.60632e-05	0.00056188	0.000578256	0.000573662	0.000602213	0.000597482	0.00061566	0.000676796
sp|A7ZSD0|MDH_ECO24	7	10	7	7	8	8	11	9	9	9	0.00387286	0.00566144	0.00536311	0.00359678	0.00423361	0.00419685	0.00606371	0.00492883	0.00509244	0.00564266
sp|A7ZSI3|RL17_ECO24	3	2	3	2	3	3	4	3	4	3	0.00169183	0.00117714	0.00233051	0.0010677	0.00162264	0.00160886	0.00224066	0.00168032	0.00229445	0.00191826
sp|A7ZSI4|RPOA_ECO24	10	8	9	5	8	5	5	9	9	6	0.00550863	0.00454037	0.00687941	0.00258515	0.00423361	0.00264405	0.00278681	0.00492883	0.00509244	0.00378046
sp|A7ZSI5|RS4_ECO24	4	2	4	2	4	6	3	3	3	5	0.00223709	0.00117714	0.00308866	0.0010677	0.00214484	0.00316165	0.00169451	0.00168032	0.00173485	0.00315973
sp|A7ZSJ0|RL15_ECO24	0	2	2	2	1	2	2	1	1	1	5.60632e-05	0.00117714	0.00157236	0.0010677	0.000578256	0.00109126	0.00114836	0.000597482	0.00061566	0.000676796
sp|A7ZSJ2|RS5_ECO24	3	4	3	3	5	4	4	2	4	1	0.00169183	0.00229822	0.00233051	0.00157351	0.00266703	0.00212646	0.00224066	0.0011389	0.00229445	0.000676796
sp|A7ZSJ4|RL6_ECO24	5	7	5	6	6	5	7	6	3	6	0.00278234	0.00397983	0.00384681	0.00309096	0.00318922	0.00264405	0.00387911	0.00330457	0.00173485	0.00378046
sp|A7ZSJ5|RS8_ECO24	3	3	2	2	1	2	3	2	3	1	0.00169183	0.00173768	0.00157236	0.0010677	0.000578256	0.00109126	0.00169451	0.0011389	0.00173485	0.000676796
sp|A7ZSJ7|RL5_ECO24	2	2	4	9	5	5	2	2	2	2	0.00114658	0.00117714	0.00308866	0.00460842	0.00266703	0.00264405	0.00114836	0.0011389	0.00117526	0.00129753
sp|A7ZSJ8|RL24_ECO24	6	3	2	2	4	4	5	4	7	4	0.0033276	0.00173768	0.00157236	0.0010677	0.00214484	0.00212646	0.00278681	0.00222174	0.00397324	0.00253899
sp|A7ZSK3|RS3_ECO24	4	2	4	5	3	4	2	4	2	3	0.00223709	0.00117714	0.00308866	0.00258515	0.00162264	0.00212646	0.00114836	0.00222174	0.00117526	0.00191826
sp|A7ZSK5|RS19_ECO24	3	2	2	2	2	2	2	2	2	3	0.00169183	0.00117714	0.00157236	0.0010677	0.00110045	0.00109126	0.00114836	0.0011389	0.00117526	0.00191826
sp|A7ZSK6|RL2_ECO24	5	7	3	7	3	5	6	6	5	6	0.00278234	0.00397983	0.00233051	0.00359678	0.00162264	0.00264405	0.00333296	0.00330457	0.00285405	0.00378046
sp|A7ZSK8|RL4_ECO24	1	1	2	4	2	3	2	3	2	1	0.00060132	0.000616601	0.00157236	0.00207933	0.00110045	0.00160886	0.00114836	0.00168032	0.00117526	0.000676796
sp|A7ZSK9|RL3_ECO24	1	0	0	0	2	1	1	2	1	1	0.00060132	5.60632e-05	5.60632e-05	5.60632e-05	0.00110045	0.000573662	0.000602213	0.0011389	0.00061566	0.000676796
sp|A7ZSL0|RS10_ECO24	5	5	5	4	4	4	4	5	3	1	0.00278234	0.00285875	0.00384681	0.00207933	0.00214484	0.00212646	0.00224066	0.00276316	0.00173485	0.000676796
sp|A7ZSL4|EFTU1_ECO24;sp|A7ZUJ2|EFTU2_ECO24	27	34	26	32	36	31	31	29	33	34	0.014778	0.0191144	0.019768	0.0162422	0.018855	0.0161016	0.0169867	0.0157572	0.0185228	0.021161
sp|A7ZSL5|EFG_ECO24	15	13	17	14	15	14	13	15	12	14	0.00823491	0.00734306	0.0129446	0.0071375	0.00788896	0.00730244	0.00715601	0.00817734	0.00677123	0.00874632
sp|A7ZSL6|RS7_ECO24	5	6	3	7	5	6	7	5	5	5	0.00278234	0.00341929	0.00233051	0.00359678	0.00266703	0.00316165	0.00387911	0.00276316	0.00285405	0.00315973
sp|A7ZSL7|RS12_ECO24	1	1	1	1	2	2	3	2	2	0	0.00060132	0.000616601	0.000814213	0.00056188	0.00110045	0.00109126	0.00169451	0.0011389	0.00117526	5.60632e-05
sp|A7ZST1|PCKA_ECO24	9	9	7	9	10	10	12	10	12	9	0.00496337	0.00510091	0.00536311	0.00460842	0.005278	0.00523205	0.00660986	0.00547025	0.00677123	0.00564266
sp|A7ZSU3|NFUA_ECO24	3	3	1	3	3	3	3	3	3	3	0.00169183	0.00173768	0.000814213	0.00157351	0.00162264	0.00160886	0.00169451	0.00168032	0.00173485	0.00191826
sp|A7ZSW3|GLGC_ECO24	1	1	0	1	1	1	1	1	1	0	0.00060132	0.000616601	5.60632e-05	0.00056188	0.000578256	0.000573662	0.000602213	0.000597482	0.00061566	5.60632e-05
sp|A7ZSW5|GLGB_ECO24	1	1	0	1	0	0	2	1	1	1	0.00060132	0.000616601	5.60632e-05	0.00056188	5.60632e-05	5.60632e-05	0.00114836	0.000597482	0.00061566	0.000676796
sp|A7ZTA5|SYGB_ECO24	11	11	5	10	9	12	9	8	10	5	0.00605388	0.00622198	0.00384681	0.00511423	0.0047558	0.00626724	0.00497141	0.00438741	0.00565203	0.00315973
sp|A7ZTA6|SYGA_ECO24	2	1	0	1	2	2	3	1	1	1	0.00114658	0.000616601	5.60632e-05	0.00056188	0.00110045	0.00109126	0.00169451	0.000597482	0.00061566	0.000676796
sp|A7ZTE9|MTLD_ECO24	1	0	1	0	0	0	0	0	0	0	0.00060132	5.60632e-05	0.000814213	5.60632e-05	5.60632e-05	5.60632e-05	5.60632e-05	5.60632e-05	5.60632e-05	5.60632e-05
sp|A7ZTG3|SECB_ECO24	4	3	2	4	3	4	4	4	5	2	0.00223709	0.00173768	0.00157236	0.00207933	0.00162264	0.00212646	0.00224066	0.00222174	0.00285405	0.00129753
sp|A7ZTH0|TDH_ECO24	1	1	1	1	2	1	2	1	1	1	0.00060132	0.000616601	0.000814213	0.00056188	0.00110045	0.000573662	0.00114836	0.000597482	0.00061566	0.000676796
sp|A7ZTR3|TNAA_ECO24	42	64	41	47	55	54	53	55	50	53	0.0229568	0.0359305	0.0311402	0.0238295	0.0287767	0.0280064	0.029002	0.0298341	0.0280359	0.0329549
sp|A7ZTU1|GLMU_ECO24	1	2	0	3	3	2	3	1	3	1	0.00060132	0.00117714	5.60632e-05	0.00157351	0.00162264	0.00109126	0.00169451	0.000597482	0.00173485	0.000676796
sp|A7ZTU4|ATPB_ECO24	9	7	5	7	9	7	9	8	8	8	0.00496337	0.00397983	0.00384681	0.00359678	0.0047558	0.00367925	0.00497141	0.00438741	0.00453284	0.00502192
sp|A7ZTU5|ATPG_ECO24	2	1	0	1	1	2	2	1	1	2	0.00114658	0.000616601	5.60632e-05	0.00056188	0.000578256	0.00109126	0.00114836	0.000597482	0.00061566	0.00129753
sp|A7ZTU6|ATPA_ECO24	7	6	4	5	6	7	7	5	5	5	0.00387286	0.00341929	0.00308866	0.00258515	0.00318922	0.00367925	0.00387911	0.00276316	0.00285405	0.00315973
sp|A7ZTU8|ATPF_ECO24	2	1	1	1	2	1	1	1	2	1	0.00114658	0.000616601	0.000814213	0.00056188	0.00110045	0.000573662	0.000602213	0.000597482	0.00117526	0.000676796
sp|A7ZU48|UBID_ECO24	2	2	0	1	0	0	1	2	1	0	0.00114658	0.00117714	5.60632e-05	0.00056188	5.60632e-05	5.60632e-05	0.000602213	0.0011389	0.00061566	5.60632e-05
sp|A7ZU52|PEPQ_ECO24	5	3	2	4	3	3	4	3	6	4	0.00278234	0.00173768	0.00157236	0.00207933	0.00162264	0.00160886	0.00224066	0.00168032	0.00341365	0.00253899
sp|A7ZUC9|PFKA_ECO24	2	2	0	1	2	2	1	3	2	2	0.00114658	0.00117714	5.60632e-05	0.00056188	0.00110045	0.00109126	0.000602213	0.00168032	0.00117526	0.00129753
sp|A7ZUD3|TPIS_ECO24	1	1	0	1	1	2	1	2	2	1	0.00060132	0.000616601	5.60632e-05	0.00056188	0.000578256	0.00109126	0.000602213	0.0011389	0.00117526	0.000676796
sp|A7ZUE0|GLPK_ECO24	28	35	23	31	30	34	31	29	31	33	0.0153232	0.0196749	0.0174935	0.0157364	0.0157219	0.0176544	0.0169867	0.0157572	0.0174036	0.0205402
sp|A7ZUE7|HSLV_ECO24	2	2	2	1	1	1	2	2	2	2	0.00114658	0.00117714	0.00157236	0.00056188	0.000578256	0.000573662	0.00114836	0.0011389	0.00117526	0.00129753
sp|A7ZUG1|KATG_ECO24	11	11	11	12	10	12	14	9	10	9	0.00605388	0.00622198	0.00839571	0.00612587	0.005278	0.00626724	0.00770216	0.00492883	0.00565203	0.00564266
sp|A7ZUH4|CAPP_ECO24	4	1	0	3	3	5	3	3	4	2	0.00223709	0.000616601	5.60632e-05	0.00157351	0.00162264	0.00264405	0.00169451	0.00168032	0.00229445	0.00129753
sp|A7ZUI2|STHA_ECO24	3	4	2	5	3	4	5	5	4	4	0.00169183	0.00229822	0.00157236	0.00258515	0.00162264	0.00212646	0.00278681	0.00276316	0.00229445	0.00253899
sp|A7ZUJ6|RL11_ECO24	4	4	3	3	5	5	4	4	5	6	0.00223709	0.00229822	0.00233051	0.00157351	0.00266703	0.00264405	0.00224066	0.00222174	0.00285405	0.00378046
sp|A7ZUJ7|RL1_ECO24	2	3	3	3	4	2	2	3	2	2	0.00114658	0.00173768	0.00233051	0.00157351	0.00214484	0.00109126	0.00114836	0.00168032	0.00117526	0.00129753
sp|A7ZUJ8|RL10_ECO24	5	5	7	6	5	6	5	4	5	5	0.00278234	0.00285875	0.00536311	0.00309096	0.00266703	0.00316165	0.00278681	0.00222174	0.00285405	0.00315973
sp|A7ZUK0|RL7_ECO24	5	4	5	5	5	6	7	6	6	5	0.00278234	0.00229822	0.00384681	0.00258515	0.00266703	0.00316165	0.00387911	0.00330457	0.00341365	0.00315973
sp|A7ZUK1|RPOB_ECO24	14	11	1	10	14	16	12	13	12	7	0.00768965	0.00622198	0.000814213	0.00511423	0.00736677	0.00833764	0.00660986	0.0070945	0.00677123	0.00440119
sp|A7ZUK2|RPOC_ECO24	11	6	4	9	9	8	6	9	8	5	0.00605388	0.00341929	0.00308866	0.00460842	0.0047558	0.00419685	0.00333296	0.00492883	0.00453284	0.00315973
sp|A7ZUM3|PUR9_ECO24	13	13	7	10	13	13	14	12	16	11	0.00714439	0.00734306	0.00536311	0.00511423	0.00684457	0.00678484	0.00770216	0.00655309	0.00900962	0.00688412
sp|A7ZUP3|G6PI_ECO24;CON__Q3ZBD7	15	11	4	13	12	14	12	10	14	10	0.00823491	0.00622198	0.00308866	0.00663168	0.00632238	0.00730244	0.00660986	0.00547025	0.00789042	0.00626339
sp|A7ZV11|CH10_ECO24	9	12	16	11	9	16	10	11	14	16	0.00496337	0.00678252	0.0121865	0.00562005	0.0047558	0.00833764	0.00551756	0.00601167	0.00789042	0.00998778
sp|A7ZV12|CH60_ECO24	16	18	14	12	16	16	17	16	14	14	0.00878016	0.0101457	0.0106702	0.00612587	0.00841115	0.00833764	0.00934061	0.00871876	0.00789042	0.00874632
sp|A7ZV18|EFP_ECO24	4	3	0	2	3	4	5	5	4	1	0.00223709	0.00173768	5.60632e-05	0.0010677	0.00162264	0.00212646	0.00278681	0.00276316	0.00229445	0.000676796
sp|A7ZV33|ORN_ECO24	1	0	1	1	2	1	0	2	0	0	0.00060132	5.60632e-05	0.000814213	0.00056188	0.00110045	0.000573662	5.60632e-05	0.0011389	5.60632e-05	5.60632e-05
sp|A7ZV47|PURA_ECO24	9	10	5	9	9	7	7	12	9	11	0.00496337	0.00566144	0.00384681	0.00460842	0.0047558	0.00367925	0.00387911	0.00655309	0.00509244	0.00688412
sp|A7ZV71|RS6_ECO24	2	2	1	3	2	3	1	2	4	0	0.00114658	0.00117714	0.000814213	0.00157351	0.00110045	0.00160886	0.000602213	0.0011389	0.00229445	5.60632e-05
sp|A7ZV74|RL9_ECO24	9	7	6	8	7	7	5	5	6	8	0.00496337	0.00397983	0.00460496	0.0041026	0.00371142	0.00367925	0.00278681	0.00276316	0.00341365	0.00502192
sp|A7ZVB3|YJGA_ECO24	1	0	0	0	1	1	2	2	2	1	0.00060132	5.60632e-05	5.60632e-05	5.60632e-05	0.000578256	0.000573662	0.00114836	0.0011389	0.00117526	0.000676796
sp|A7ZVL9|UXUA_ECO24	4	2	0	2	2	2	2	5	1	2	0.00223709	0.00117714	5.60632e-05	0.0010677	0.00110045	0.00109126	0.00114836	0.00276316	0.00061566	0.00129753
sp|A7ZVS4|DEOC_ECO24	2	1	2	2	1	1	2	2	1	1	0.00114658	0.000616601	0.00157236	0.0010677	0.000578256	0.000573662	0.00114836	0.0011389	0.00061566	0.000676796
sp|A7ZVS6|DEOB_ECO24	12	9	4	7	9	8	10	9	9	8	0.00659914	0.00510091	0.00308866	0.00359678	0.0047558	0.00419685	0.00551756	0.00492883	0.00509244	0.00502192
sp|A7ZVS7|DEOD_ECO24	11	12	10	11	12	12	11	11	11	6	0.00605388	0.00678252	0.00763756	0.00562005	0.00632238	0.00626724	0.00606371	0.00601167	0.00621163	0.00378046
sp|P00330|ADH1_YEAST	24	31	133	175	29	28	29	34	13	14	0.0131422	0.0174327	0.10089	0.088574	0.0151997	0.0145488	0.0158944	0.0184643	0.00733083	0.00874632
sp|P00489|PYGM_RABIT	53	56	42	51	61	53	45	50	46	48	0.0289546	0.0314462	0.0318984	0.0258527	0.0319098	0.0274888	0.0246328	0.027127	0.0257975	0.0298512
sp|P00924|ENO1_YEAST	11	9	7	19	44	44	5	6	13	11	0.00605388	0.00510091	0.00536311	0.00966658	0.0230326	0.0228304	0.00278681	0.00330457	0.00733083	0.00688412
tr|A7ZH98|A7ZH98_ECO24	8	6	3	8	8	6	7	9	6	6	0.00441811	0.00341929	0.00233051	0.0041026	0.00423361	0.00316165	0.00387911	0.00492883	0.00341365	0.00378046
tr|A7ZHC2|A7ZHC2_ECO24	0	1	0	1	1	1	1	0	1	1	5.60632e-05	0.000616601	5.60632e-05	0.00056188	0.000578256	0.000573662	0.000602213	5.60632e-05	0.00061566	0.000676796
tr|A7ZHE6|A7ZHE6_ECO24	1	2	2	2	3	2	0	2	1	0	0.00060132	0.00117714	0.00157236	0.0010677	0.00162264	0.00109126	5.60632e-05	0.0011389	0.00061566	5.60632e-05
tr|A7ZHK3|A7ZHK3_ECO24	9	10	4	7	9	10	8	7	10	8	0.00496337	0.00566144	0.00308866	0.00359678	0.0047558	0.00523205	0.00442526	0.00384599	0.00565203	0.00502192
tr|A7ZHK4|A7ZHK4_ECO24	7	8	8	11	10	7	7	6	7	8	0.00387286	0.00454037	0.00612126	0.00562005	0.005278	0.00367925	0.00387911	0.00330457	0.00397324	0.00502192
tr|A7ZHK5|A7ZHK5_ECO24	11	12	10	11	11	11	12	14	12	15	0.00605388	0.00678252	0.00763756	0.00562005	0.00580019	0.00574965	0.00660986	0.00763592	0.00677123	0.00936705
tr|A7ZHK7|A7ZHK7_ECO24	15	11	11	17	18	17	13	16	17	14	0.00823491	0.00622198	0.00839571	0.00865495	0.00945554	0.00885524	0.00715601	0.00871876	0.00956921	0.00874632
tr|A7ZHL5|A7ZHL5_ECO24	2	2	0	4	5	2	3	3	2	2	0.00114658	0.00117714	5.60632e-05	0.00207933	0.00266703	0.00109126	0.00169451	0.00168032	0.00117526	0.00129753
tr|A7ZHN6|A7ZHN6_ECO24	1	1	0	2	1	1	1	1	1	1	0.00060132	0.000616601	5.60632e-05	0.0010677	0.000578256	0.000573662	0.000602213	0.000597482	0.00061566	0.000676796
tr|A7ZHQ3|A7ZHQ3_ECO24	5	4	3	6	7	5	6	6	6	4	0.00278234	0.00229822	0.00233051	0.00309096	0.00371142	0.00264405	0.00333296	0.00330457	0.00341365	0.00253899
tr|A7ZHR8|A7ZHR8_ECO24	2	2	2	3	2	2	2	2	2	2	0.00114658	0.00117714	0.00157236	0.00157351	0.00110045	0.00109126	0.00114836	0.0011389	0.00117526	0.00129753
tr|A7ZHZ6|A7ZHZ6_ECO24	8	10	5	12	8	8	9	6	6	8	0.00441811	0.00566144	0.00384681	0.00612587	0.00423361	0.00419685	0.00497141	0.00330457	0.00341365	0.00502192
tr|A7ZIB5|A7ZIB5_ECO24	1	2	0	1	2	3	1	1	1	1	0.00060132	0.00117714	5.60632e-05	0.00056188	0.00110045	0.00160886	0.000602213	0.000597482	0.00061566	0.000676796
tr|A7ZIC8|A7ZIC8_ECO24	1	2	1	2	2	1	2	1	1	2	0.00060132	0.00117714	0.000814213	0.0010677	0.00110045	0.000573662	0.00114836	0.000597482	0.00061566	0.00129753
tr|A7ZID5|A7ZID5_ECO24	2	1	0	3	2	2	3	3	2	1	0.00114658	0.000616601	5.60632e-05	0.00157351	0.00110045	0.00109126	0.00169451	0.00168032	0.00117526	0.000676796
tr|A7ZIF9|A7ZIF9_ECO24	0	0	0	0	0	1	1	0	0	0	5.60632e-05	5.60632e-05	5.60632e-05	5.60632e-05	5.60632e-05	0.000573662	0.000602213	5.60632e-05	5.60632e-05	5.60632e-05
tr|A7ZIH2|A7ZIH2_ECO24	2	1	0	1	0	1	0	0	0	0	0.00114658	0.000616601	5.60632e-05	0.00056188	5.60632e-05	0.000573662	5.60632e-05	5.60632e-05	5.60632e-05	5.60632e-05
tr|A7ZIJ7|A7ZIJ7_ECO24	1	3	1	3	2	1	4	3	0	2	0.00060132	0.00173768	0.000814213	0.00157351	0.00110045	0.000573662	0.00224066	0.00168032	5.60632e-05	0.00129753
tr|A7ZIP0|A7ZIP0_ECO24	4	1	0	1	0	0	4	3	1	1	0.00223709	0.000616601	5.60632e-05	0.00056188	5.60632e-05	5.60632e-05	0.00224066	0.00168032	0.00061566	0.000676796
tr|A7ZIT1|A7ZIT1_ECO24	1	1	0	1	1	1	1	1	1	0	0.00060132	0.000616601	5.60632e-05	0.00056188	0.000578256	0.000573662	0.000602213	0.000597482	0.00061566	5.60632e-05
tr|A7ZIT2|A7ZIT2_ECO24	2	4	3	3	3	4	1	2	2	2	0.00114658	0.00229822	0.00233051	0.00157351	0.00162264	0.00212646	0.000602213	0.0011389	0.00117526	0.00129753
tr|A7ZIT4|A7ZIT4_ECO24	5	5	1	2	3	4	4	3	5	5	0.00278234	0.00285875	0.000814213	0.0010677	0.00162264	0.00212646	0.00224066	0.00168032	0.00285405	0.00315973
tr|A7ZIW1|A7ZIW1_ECO24	4	2	0	1	4	3	4	2	3	1	0.00223709	0.00117714	5.60632e-05	0.00056188	0.00214484	0.00160886	0.00224066	0.0011389	0.00173485	0.000676796
tr|A7ZIZ0|A7ZIZ0_ECO24	9	13	10	8	10	10	10	14	12	10	0.00496337	0.00734306	0.00763756	0.0041026	0.005278	0.00523205	0.00551756	0.00763592	0.00677123	0.00626339
tr|A7ZIZ1|A7ZIZ1_ECO24	5	2	2	5	5	3	3	4	4	3	0.00278234	0.00117714	0.00157236	0.00258515	0.00266703	0.00160886	0.00169451	0.00222174	0.00229445	0.00191826
tr|A7ZJ11|A7ZJ11_ECO24	3	3	3	3	3	3	4	3	5	3	0.00169183	0.00173768	0.00233051	0.00157351	0.00162264	0.00160886	0.00224066	0.00168032	0.00285405	0.00191826
tr|A7ZJ32|A7ZJ32_ECO24	3	2	0	2	3	1	3	2	1	1	0.00169183	0.00117714	5.60632e-05	0.0010677	0.00162264	0.000573662	0.00169451	0.0011389	0.00061566	0.000676796
tr|A7ZJ46|A7ZJ46_ECO24	0	2	0	0	0	0	0	0	0	0	5.60632e-05	0.00117714	5.60632e-05	5.60632e-05	5.60632e-05	5.60632e-05	5.60632e-05	5.60632e-05	5.60632e-05	5.60632e-05
tr|A7ZJ52|A7ZJ52_ECO24	2	2	0	2	2	2	2	2	2	1	0.00114658	0.00117714	5.60632e-05	0.0010677	0.00110045	0.00109126	0.00114836	0.0011389	0.00117526	0.000676796
tr|A7ZJ59|A7ZJ59_ECO24	2	2	1	2	2	2	2	2	2	2	0.00114658	0.00117714	0.000814213	0.0010677	0.00110045	0.00109126	0.00114836	0.0011389	0.00117526	0.00129753
tr|A7ZJ73|A7ZJ73_ECO24	3	2	0	2	2	3	4	5	3	1	0.00169183	0.00117714	5.60632e-05	0.0010677	0.00110045	0.00160886	0.00224066	0.00276316	0.00173485	0.000676796
tr|A7ZJA1|A7ZJA1_ECO24	3	4	5	6	6	6	6	6	4	4	0.00169183	0.00229822	0.00384681	0.00309096	0.00318922	0.00316165	0.00333296	0.00330457	0.00229445	0.00253899
tr|A7ZJA4|A7ZJA4_ECO24	4	3	1	5	3	3	3	4	3	1	0.00223709	0.00173768	0.000814213	0.00258515	0.00162264	0.00160886	0.00169451	0.00222174	0.00173485	0.000676796
tr|A7ZJA5|A7ZJA5_ECO24	4	4	2	3	4	3	2	2	2	1	0.00223709	0.00229822	0.00157236	0.00157351	0.00214484	0.00160886	0.00114836	0.0011389	0.00117526	0.000676796
tr|A7ZJA6|A7ZJA6_ECO24	12	10	5	11	11	10	9	11	10	12	0.00659914	0.00566144	0.00384681	0.00562005	0.00580019	0.00523205	0.00497141	0.00601167	0.00565203	0.00750485
tr|A7ZJA7|A7ZJA7_ECO24	3	2	3	4	2	2	3	5	2	4	0.00169183	0.00117714	0.00233051	0.00207933	0.00110045	0.00109126	0.00169451	0.00276316	0.00117526	0.00253899
tr|A7ZJA9|A7ZJA9_ECO24	10	9	6	10	12	9	13	9	11	9	0.00550863	0.00510091	0.00460496	0.00511423	0.00632238	0.00471445	0.00715601	0.00492883	0.00621163	0.00564266
tr|A7ZJD1|A7ZJD1_ECO24	1	0	0	0	1	0	2	1	0	0	0.00060132	5.60632e-05	5.60632e-05	5.60632e-05	0.000578256	5.60632e-05	0.00114836	0.000597482	5.60632e-05	5.60632e-05
tr|A7ZJD3|A7ZJD3_ECO24	2	1	1	0	1	3	2	1	2	1	0.00114658	0.000616601	0.000814213	5.60632e-05	0.000578256	0.00160886	0.00114836	0.000597482	0.00117526	0.000676796
tr|A7ZJJ1|A7ZJJ1_ECO24	4	3	0	1	4	1	3	5	4	4	0.00223709	0.00173768	5.60632e-05	0.00056188	0.00214484	0.000573662	0.00169451	0.00276316	0.00229445	0.00253899
tr|A7ZJL3|A7ZJL3_ECO24	2	1	0	3	1	1	1	2	2	3	0.00114658	0.000616601	5.60632e-05	0.00157351	0.000578256	0.000573662	0.000602213	0.0011389	0.00117526	0.00191826
tr|A7ZJM6|A7ZJM6_ECO24	3	5	5	5	5	6	5	3	5	3	0.00169183	0.00285875	0.00384681	0.00258515	0.00266703	0.00316165	0.00278681	0.00168032	0.00285405	0.00191826
tr|A7ZJR9|A7ZJR9_ECO24	1	0	0	1	1	0	0	0	0	0	0.00060132	5.60632e-05	5.60632e-05	0.00056188	0.000578256	5.60632e-05	5.60632e-05	5.60632e-05	5.60632e-05	5.60632e-05
tr|A7ZJT2|A7ZJT2_ECO24	2	2	0	1	3	4	2	2	1	2	0.00114658	0.00117714	5.60632e-05	0.00056188	0.00162264	0.00212646	0.00114836	0.0011389	0.00061566	0.00129753
tr|A7ZJT9|A7ZJT9_ECO24	0	0	0	0	0	0	0	0	1	1	5.60632e-05	5.60632e-05	5.60632e-05	5.60632e-05	5.60632e-05	5.60632e-05	5.60632e-05	5.60632e-05	0.00061566	0.000676796
tr|A7ZJU0|A7ZJU0_ECO24	6	9	3	5	5	6	7	6	7	3	0.0033276	0.00510091	0.00233051	0.00258515	0.00266703	0.00316165	0.00387911	0.00330457	0.00397324	0.00191826
tr|A7ZJV6|A7ZJV6_ECO24	1	2	1	2	2	1	1	3	1	1	0.00060132	0.00117714	0.000814213	0.0010677	0.00110045	0.000573662	0.000602213	0.00168032	0.00061566	0.000676796
tr|A7ZJV8|A7ZJV8_ECO24	1	2	0	2	1	1	2	1	1	1	0.00060132	0.00117714	5.60632e-05	0.0010677	0.000578256	0.000573662	0.00114836	0.000597482	0.00061566	0.000676796
tr|A7ZJW7|A7ZJW7_ECO24	2	3	2	4	4	2	3	4	2	3	0.00114658	0.00173768	0.00157236	0.00207933	0.00214484	0.00109126	0.00169451	0.00222174	0.00117526	0.00191826
tr|A7ZJZ2|A7ZJZ2_ECO24;tr|A7ZS04|A7ZS04_ECO24	16	11	13	16	17	19	15	18	12	19	0.00878016	0.00622198	0.00991201	0.00814913	0.00893335	0.00989043	0.00824831	0.0098016	0.00677123	0.01185
tr|A7ZK00|A7ZK00_ECO24	17	19	11	20	14	14	15	14	19	15	0.00932542	0.0107063	0.00839571	0.0101724	0.00736677	0.00730244	0.00824831	0.00763592	0.0106884	0.00936705
tr|A7ZK18|A7ZK18_ECO24	9	10	5	6	8	6	7	8	9	7	0.00496337	0.00566144	0.00384681	0.00309096	0.00423361	0.00316165	0.00387911	0.00438741	0.00509244	0.00440119
tr|A7ZK23|A7ZK23_ECO24	4	8	2	8	6	7	9	5	8	6	0.00223709	0.00454037	0.00157236	0.0041026	0.00318922	0.00367925	0.00497141	0.00276316	0.00453284	0.00378046
tr|A7ZK60|A7ZK60_ECO24	3	2	1	4	4	4	3	4	3	2	0.00169183	0.00117714	0.000814213	0.00207933	0.00214484	0.00212646	0.00169451	0.00222174	0.00173485	0.00129753
tr|A7ZK69|A7ZK69_ECO24	2	2	0	1	2	1	2	2	2	2	0.00114658	0.00117714	5.60632e-05	0.00056188	0.00110045	0.000573662	0.00114836	0.0011389	0.00117526	0.00129753
tr|A7ZKA7|A7ZKA7_ECO24	9	8	6	9	8	10	8	8	11	8	0.00496337	0.00454037	0.00460496	0.00460842	0.00423361	0.00523205	0.00442526	0.00438741	0.00621163	0.00502192
tr|A7ZKA8|A7ZKA8_ECO24	1	0	0	0	0	0	0	0	0	0	0.00060132	5.60632e-05	5.60632e-05	5.60632e-05	5.60632e-05	5.60632e-05	5.60632e-05	5.60632e-05	5.60632e-05	5.60632e-05
tr|A7ZKG9|A7ZKG9_ECO24	2	2	3	2	2	2	2	1	2	1	0.00114658	0.00117714	0.00233051	0.0010677	0.00110045	0.00109126	0.00114836	0.000597482	0.00117526	0.000676796
tr|A7ZKI9|A7ZKI9_ECO24	1	2	1	2	1	2	2	3	2	1	0.00060132	0.00117714	0.000814213	0.0010677	0.000578256	0.00109126	0.00114836	0.00168032	0.00117526	0.000676796
tr|A7ZKJ6|A7ZKJ6_ECO24	2	3	0	3	2	3	3	2	2	1	0.00114658	0.00173768	5.60632e-05	0.00157351	0.00110045	0.00160886	0.00169451	0.0011389	0.00117526	0.000676796
tr|A7ZKJ8|A7ZKJ8_ECO24	1	1	0	0	3	2	1	1	1	1	0.00060132	0.000616601	5.60632e-05	5.60632e-05	0.00162264	0.00109126	0.000602213	0.000597482	0.00061566	0.000676796
tr|A7ZKL8|A7ZKL8_ECO24	1	0	0	0	2	0	0	1	0	0	0.00060132	5.60632e-05	5.60632e-05	5.60632e-05	0.00110045	5.60632e-05	5.60632e-05	0.000597482	5.60632e-05	5.60632e-05
tr|A7ZKS0|A7ZKS0_ECO24	1	1	1	2	1	1	2	1	1	1	0.00060132	0.000616601	0.000814213	0.0010677	0.000578256	0.000573662	0.00114836	0.000597482	0.00061566	0.000676796
tr|A7ZKS1|A7ZKS1_ECO24	2	3	1	4	2	3	3	3	4	1	0.00114658	0.00173768	0.000814213	0.00207933	0.00110045	0.00160886	0.00169451	0.00168032	0.00229445	0.000676796
tr|A7ZKS6|A7ZKS6_ECO24	15	13	10	11	14	17	16	13	12	16	0.00823491	0.00734306	0.00763756	0.00562005	0.00736677	0.00885524	0.00879446	0.0070945	0.00677123	0.00998778
tr|A7ZKW1|A7ZKW1_ECO24	4	5	0	5	5	4	5	5	4	4	0.00223709	0.00285875	5.60632e-05	0.00258515	0.00266703	0.00212646	0.00278681	0.00276316	0.00229445	0.00253899
tr|A7ZKX2|A7ZKX2_ECO24	2	0	0	1	1	1	1	0	1	0	0.00114658	5.60632e-05	5.60632e-05	0.00056188	0.000578256	0.000573662	0.000602213	5.60632e-05	0.00061566	5.60632e-05
tr|A7ZKX6|A7ZKX6_ECO24	2	2	1	1	3	2	4	2	3	2	0.00114658	0.00117714	0.000814213	0.00056188	0.00162264	0.00109126	0.00224066	0.0011389	0.00173485	0.00129753
tr|A7ZKY1|A7ZKY1_ECO24	1	1	0	0	1	0	0	0	0	0	0.00060132	0.000616601	5.60632e-05	5.60632e-05	0.000578256	5.60632e-05	5.60632e-05	5.60632e-05	5.60632e-05	5.60632e-05
tr|A7ZKZ7|A7ZKZ7_ECO24	5	2	0	1	2	2	3	1	3	2	0.00278234	0.00117714	5.60632e-05	0.00056188	0.00110045	0.00109126	0.00169451	0.000597482	0.00173485	0.00129753
tr|A7ZL10|A7ZL10_ECO24	6	7	3	7	5	7	6	6	7	5	0.0033276	0.00397983	0.00233051	0.00359678	0.00266703	0.00367925	0.00333296	0.00330457	0.00397324	0.00315973
tr|A7ZL12|A7ZL12_ECO24	21	18	10	23	20	23	24	20	20	12	0.0115064	0.0101457	0.00763756	0.0116899	0.0104999	0.0119608	0.0131637	0.0108844	0.011248	0.00750485
tr|A7ZL14|A7ZL14_ECO24	2	2	0	2	2	2	0	2	2	2	0.00114658	0.00117714	5.60632e-05	0.0010677	0.00110045	0.00109126	5.60632e-05	0.0011389	0.00117526	0.00129753
tr|A7ZL91|A7ZL91_ECO24	2	1	0	2	1	1	1	1	2	0	0.00114658	0.000616601	5.60632e-05	0.0010677	0.000578256	0.000573662	0.000602213	0.000597482	0.00117526	5.60632e-05
tr|A7ZL92|A7ZL92_ECO24	1	2	0	1	1	1	1	1	1	2	0.00060132	0.00117714	5.60632e-05	0.00056188	0.000578256	0.000573662	0.000602213	0.000597482	0.00061566	0.00129753
tr|A7ZL96|A7ZL96_ECO24	7	9	4	8	6	6	6	8	8	6	0.00387286	0.00510091	0.00308866	0.0041026	0.00318922	0.00316165	0.00333296	0.00438741	0.00453284	0.00378046
tr|A7ZLB2|A7ZLB2_ECO24	7	5	4	4	5	6	7	6	5	6	0.00387286	0.00285875	0.00308866	0.00207933	0.00266703	0.00316165	0.00387911	0.00330457	0.00285405	0.00378046
tr|A7ZLE6|A7ZLE6_ECO24	0	0	1	0	0	0	0	1	0	0	5.60632e-05	5.60632e-05	0.000814213	5.60632e-05	5.60632e-05	5.60632e-05	5.60632e-05	0.000597482	5.60632e-05	5.60632e-05
tr|A7ZLF3|A7ZLF3_ECO24	6	5	6	5	5	6	6	5	4	4	0.0033276	0.00285875	0.00460496	0.00258515	0.00266703	0.00316165	0.00333296	0.00276316	0.00229445	0.00253899
tr|A7ZLG0|A7ZLG0_ECO24	1	0	0	1	2	2	1	1	2	2	0.00060132	5.60632e-05	5.60632e-05	0.00056188	0.00110045	0.00109126	0.000602213	0.000597482	0.00117526	0.00129753
tr|A7ZLH5|A7ZLH5_ECO24	2	2	0	0	2	1	3	3	3	2	0.00114658	0.00117714	5.60632e-05	5.60632e-05	0.00110045	0.000573662	0.00169451	0.00168032	0.00173485	0.00129753
tr|A7ZLI1|A7ZLI1_ECO24	2	0	1	2	2	3	2	2	2	2	0.00114658	5.60632e-05	0.000814213	0.0010677	0.00110045	0.00160886	0.00114836	0.0011389	0.00117526	0.00129753
tr|A7ZLL1|A7ZLL1_ECO24	14	18	18	14	18	15	20	16	16	22	0.00768965	0.0101457	0.0137028	0.0071375	0.00945554	0.00782004	0.0109791	0.00871876	0.00900962	0.0137122
tr|A7ZLM4|A7ZLM4_ECO24	0	0	0	0	1	1	0	0	0	0	5.60632e-05	5.60632e-05	5.60632e-05	5.60632e-05	0.000578256	0.000573662	5.60632e-05	5.60632e-05	5.60632e-05	5.60632e-05
tr|A7ZLN3|A7ZLN3_ECO24	0	0	0	0	0	1	0	0	1	0	5.60632e-05	5.60632e-05	5.60632e-05	5.60632e-05	5.60632e-05	0.000573662	5.60632e-05	5.60632e-05	0.00061566	5.60632e-05
tr|A7ZLP4|A7ZLP4_ECO24	1	3	3	2	3	3	1	2	0	1	0.00060132	0.00173768	0.00233051	0.0010677	0.00162264	0.00160886	0.000602213	0.0011389	5.60632e-05	0.000676796
tr|A7ZLS4|A7ZLS4_ECO24	5	3	4	5	5	6	5	5	3	8	0.00278234	0.00173768	0.00308866	0.00258515	0.00266703	0.00316165	0.00278681	0.00276316	0.00173485	0.00502192
tr|A7ZLU1|A7ZLU1_ECO24	1	0	0	0	0	0	0	0	1	0	0.00060132	5.60632e-05	5.60632e-05	5.60632e-05	5.60632e-05	5.60632e-05	5.60632e-05	5.60632e-05	0.00061566	5.60632e-05
tr|A7ZM02|A7ZM02_ECO24	1	0	1	2	1	1	1	1	1	0	0.00060132	5.60632e-05	0.000814213	0.0010677	0.000578256	0.000573662	0.000602213	0.000597482	0.00061566	5.60632e-05
tr|A7ZM71|A7ZM71_ECO24	5	3	2	2	2	3	1	2	2	2	0.00278234	0.00173768	0.00157236	0.0010677	0.00110045	0.00160886	0.000602213	0.0011389	0.00117526	0.00129753
tr|A7ZM72|A7ZM72_ECO24;tr|A7ZUZ2|A7ZUZ2_ECO24	9	7	6	10	8	13	9	9	8	9	0.00496337	0.00397983	0.00460496	0.00511423	0.00423361	0.00678484	0.00497141	0.00492883	0.00453284	0.00564266
tr|A7ZM73|A7ZM73_ECO24	1	1	2	1	2	0	2	2	3	1	0.00060132	0.000616601	0.00157236	0.00056188	0.00110045	5.60632e-05	0.00114836	0.0011389	0.00173485	0.000676796
tr|A7ZM79|A7ZM79_ECO24	2	1	2	3	3	4	2	4	3	3	0.00114658	0.000616601	0.00157236	0.00157351	0.00162264	0.00212646	0.00114836	0.00222174	0.00173485	0.00191826
tr|A7ZM97|A7ZM97_ECO24	0	0	0	0	0	0	0	0	0	0	5.60632e-05	5.60632e-05	5.60632e-05	5.60632e-05	5.60632e-05	5.60632e-05	5.60632e-05	5.60632e-05	5.60632e-05	5.60632e-05
tr|A7ZMA9|A7ZMA9_ECO24	7	8	2	7	6	6	6	6	8	6	0.00387286	0.00454037	0.00157236	0.00359678	0.00318922	0.00316165	0.00333296	0.00330457	0.00453284	0.00378046
tr|A7ZMB0|A7ZMB0_ECO24	1	1	0	2	1	1	1	2	1	2	0.00060132	0.000616601	5.60632e-05	0.0010677	0.000578256	0.000573662	0.000602213	0.0011389	0.00061566	0.00129753
tr|A7ZMB8|A7ZMB8_ECO24	2	4	4	3	3	4	2	2	1	1	0.00114658	0.00229822	0.00308866	0.00157351	0.00162264	0.00212646	0.00114836	0.0011389	0.00061566	0.000676796
tr|A7ZMC1|A7ZMC1_ECO24	4	5	5	4	3	3	3	1	4	3	0.00223709	0.00285875	0.00384681	0.00207933	0.00162264	0.00160886	0.00169451	0.000597482	0.00229445	0.00191826
tr|A7ZME1|A7ZME1_ECO24	7	8	1	7	8	9	9	8	7	5	0.00387286	0.00454037	0.000814213	0.00359678	0.00423361	0.00471445	0.00497141	0.00438741	0.00397324	0.00315973
tr|A7ZME3|A7ZME3_ECO24	5	4	1	6	5	4	4	4	5	2	0.00278234	0.00229822	0.000814213	0.00309096	0.00266703	0.00212646	0.00224066	0.00222174	0.00285405	0.00129753
tr|A7ZMH8|A7ZMH8_ECO24	1	0	0	1	0	0	0	0	1	0	0.00060132	5.60632e-05	5.60632e-05	0.00056188	5.60632e-05	5.60632e-05	5.60632e-05	5.60632e-05	0.00061566	5.60632e-05
tr|A7ZMI1|A7ZMI1_ECO24	7	7	4	7	8	7	9	7	6	5	0.00387286	0.00397983	0.00308866	0.00359678	0.00423361	0.00367925	0.00497141	0.00384599	0.00341365	0.00315973
tr|A7ZMI5|A7ZMI5_ECO24	2	1	2	3	3	3	2	4	2	2	0.00114658	0.000616601	0.00157236	0.00157351	0.00162264	0.00160886	0.00114836	0.00222174	0.00117526	0.00129753
tr|A7ZMJ0|A7ZMJ0_ECO24	0	0	2	3	2	2	0	0	0	0	5.60632e-05	5.60632e-05	0.00157236	0.00157351	0.00110045	0.00109126	5.60632e-05	5.60632e-05	5.60632e-05	5.60632e-05
tr|A7ZML8|A7ZML8_ECO24	1	0	1	1	1	1	1	1	1	1	0.00060132	5.60632e-05	0.000814213	0.00056188	0.000578256	0.000573662	0.000602213	0.000597482	0.00061566	0.000676796
tr|A7ZMN0|A7ZMN0_ECO24	0	0	0	0	0	0	0	0	0	1	5.60632e-05	5.60632e-05	5.60632e-05	5.60632e-05	5.60632e-05	5.60632e-05	5.60632e-05	5.60632e-05	5.60632e-05	0.000676796
tr|A7ZMN4|A7ZMN4_ECO24	1	1	0	2	2	2	1	1	1	1	0.00060132	0.000616601	5.60632e-05	0.0010677	0.00110045	0.00109126	0.000602213	0.000597482	0.00061566	0.000676796
tr|A7ZMP9|A7ZMP9_ECO24;tr|A7ZLL2|A7ZLL2_ECO24	8	10	7	11	8	7	10	13	9	12	0.00441811	0.00566144	0.00536311	0.00562005	0.00423361	0.00367925	0.00551756	0.0070945	0.00509244	0.00750485
tr|A7ZMS1|A7ZMS1_ECO24	1	0	0	0	1	0	1	1	0	1	0.00060132	5.60632e-05	5.60632e-05	5.60632e-05	0.000578256	5.60632e-05	0.000602213	0.000597482	5.60632e-05	0.000676796
tr|A7ZMU5|A7ZMU5_ECO24	3	2	3	2	3	3	3	3	5	3	0.00169183	0.00117714	0.00233051	0.0010677	0.00162264	0.00160886	0.00169451	0.00168032	0.00285405	0.00191826
tr|A7ZMX3|A7ZMX3_ECO24	6	6	2	6	7	6	8	5	7	4	0.0033276	0.00341929	0.00157236	0.00309096	0.00371142	0.00316165	0.00442526	0.00276316	0.00397324	0.00253899
tr|A7ZMX4|A7ZMX4_ECO24	6	8	9	9	7	6	7	7	5	7	0.0033276	0.00454037	0.00687941	0.00460842	0.00371142	0.00316165	0.00387911	0.00384599	0.00285405	0.00440119
tr|A7ZMX6|A7ZMX6_ECO24	3	3	0	2	3	4	2	2	4	3	0.00169183	0.00173768	5.60632e-05	0.0010677	0.00162264	0.00212646	0.00114836	0.0011389	0.00229445	0.00191826
tr|A7ZMX8|A7ZMX8_ECO24	8	10	6	11	10	11	9	9	9	8	0.00441811	0.00566144	0.00460496	0.00562005	0.005278	0.00574965	0.00497141	0.00492883	0.00509244	0.00502192
tr|A7ZN45|A7ZN45_ECO24	6	6	2	7	7	6	7	7	6	5	0.0033276	0.00341929	0.00157236	0.00359678	0.00371142	0.00316165	0.00387911	0.00384599	0.00341365	0.00315973
tr|A7ZNK1|A7ZNK1_ECO24	7	7	5	7	7	6	7	7	11	6	0.00387286	0.00397983	0.00384681	0.00359678	0.00371142	0.00316165	0.00387911	0.00384599	0.00621163	0.00378046
tr|A7ZNL3|A7ZNL3_ECO24	0	2	0	1	0	0	1	1	0	1	5.60632e-05	0.00117714	5.60632e-05	0.00056188	5.60632e-05	5.60632e-05	0.000602213	0.000597482	5.60632e-05	0.000676796
tr|A7ZNQ3|A7ZNQ3_ECO24	2	2	2	2	2	2	2	2	2	2	0.00114658	0.00117714	0.00157236	0.0010677	0.00110045	0.00109126	0.00114836	0.0011389	0.00117526	0.00129753
tr|A7ZNR6|A7ZNR6_ECO24	1	3	1	2	1	1	1	2	1	1	0.00060132	0.00173768	0.000814213	0.0010677	0.000578256	0.000573662	0.000602213	0.0011389	0.00061566	0.000676796
tr|A7ZNX2|A7ZNX2_ECO24	15	11	14	12	16	14	13	9	15	15	0.00823491	0.00622198	0.0106702	0.00612587	0.00841115	0.00730244	0.00715601	0.00492883	0.00845002	0.00936705
tr|A7ZP49|A7ZP49_ECO24	3	1	1	2	4	6	3	3	3	2	0.00169183	0.000616601	0.000814213	0.0010677	0.00214484	0.00316165	0.00169451	0.00168032	0.00173485	0.00129753
tr|A7ZP54|A7ZP54_ECO24	4	3	1	3	3	4	5	4	3	3	0.00223709	0.00173768	0.000814213	0.00157351	0.00162264	0.00212646	0.00278681	0.00222174	0.00173485	0.00191826
tr|A7ZP55|A7ZP55_ECO24	1	0	0	0	1	0	0	0	1	0	0.00060132	5.60632e-05	5.60632e-05	5.60632e-05	0.000578256	5.60632e-05	5.60632e-05	5.60632e-05	0.00061566	5.60632e-05
tr|A7ZP59|A7ZP59_ECO24	13	16	11	12	12	15	14	13	16	16	0.00714439	0.00902467	0.00839571	0.00612587	0.00632238	0.00782004	0.00770216	0.0070945	0.00900962	0.00998778
tr|A7ZP98|A7ZP98_ECO24	2	2	0	1	3	1	2	2	1	0	0.00114658	0.00117714	5.60632e-05	0.00056188	0.00162264	0.000573662	0.00114836	0.0011389	0.00061566	5.60632e-05
tr|A7ZPB1|A7ZPB1_ECO24	2	2	1	2	3	3	2	2	1	2	0.00114658	0.00117714	0.000814213	0.0010677	0.00162264	0.00160886	0.00114836	0.0011389	0.00061566	0.00129753
tr|A7ZPB2|A7ZPB2_ECO24	6	5	2	5	6	6	6	5	6	5	0.0033276	0.00285875	0.00157236	0.00258515	0.00318922	0.00316165	0.00333296	0.00276316	0.00341365	0.00315973
tr|A7ZPB8|A7ZPB8_ECO24	0	0	0	0	0	1	1	2	0	1	5.60632e-05	5.60632e-05	5.60632e-05	5.60632e-05	5.60632e-05	0.000573662	0.000602213	0.0011389	5.60632e-05	0.000676796
tr|A7ZPC4|A7ZPC4_ECO24	2	1	0	2	2	1	1	1	1	1	0.00114658	0.000616601	5.60632e-05	0.0010677	0.00110045	0.000573662	0.000602213	0.000597482	0.00061566	0.000676796
tr|A7ZPC5|A7ZPC5_ECO24	4	3	2	2	4	3	2	4	2	4	0.00223709	0.00173768	0.00157236	0.0010677	0.00214484	0.00160886	0.00114836	0.00222174	0.00117526	0.00253899
tr|A7ZPC7|A7ZPC7_ECO24	1	0	0	1	0	0	1	1	2	1	0.00060132	5.60632e-05	5.60632e-05	0.00056188	5.60632e-05	5.60632e-05	0.000602213	0.000597482	0.00117526	0.000676796
tr|A7ZPD9|A7ZPD9_ECO24	2	2	1	2	3	3	2	2	3	3	0.00114658	0.00117714	0.000814213	0.0010677	0.00162264	0.00160886	0.00114836	0.0011389	0.00173485	0.00191826
tr|A7ZPE6|A7ZPE6_ECO24	0	0	0	0	0	1	0	1	0	0	5.60632e-05	5.60632e-05	5.60632e-05	5.60632e-05	5.60632e-05	0.000573662	5.60632e-05	0.000597482	5.60632e-05	5.60632e-05
tr|A7ZPL5|A7ZPL5_ECO24	4	4	3	4	6	6	6	5	7	3	0.00223709	0.00229822	0.00233051	0.00207933	0.00318922	0.00316165	0.00333296	0.00276316	0.00397324	0.00191826
tr|A7ZPL6|A7ZPL6_ECO24	0	0	0	1	0	1	0	0	0	0	5.60632e-05	5.60632e-05	5.60632e-05	0.00056188	5.60632e-05	0.000573662	5.60632e-05	5.60632e-05	5.60632e-05	5.60632e-05
tr|A7ZPL7|A7ZPL7_ECO24	4	5	4	4	7	6	7	7	11	5	0.00223709	0.00285875	0.00308866	0.00207933	0.00371142	0.00316165	0.00387911	0.00384599	0.00621163	0.00315973
tr|A7ZPL8|A7ZPL8_ECO24	3	3	5	4	4	4	3	3	3	3	0.00169183	0.00173768	0.00384681	0.00207933	0.00214484	0.00212646	0.00169451	0.00168032	0.00173485	0.00191826
tr|A7ZPM5|A7ZPM5_ECO24	2	0	0	0	0	1	1	1	0	1	0.00114658	5.60632e-05	5.60632e-05	5.60632e-05	5.60632e-05	0.000573662	0.000602213	0.000597482	5.60632e-05	0.000676796
tr|A7ZPM6|A7ZPM6_ECO24	1	1	1	1	1	1	1	2	0	0	0.00060132	0.000616601	0.000814213	0.00056188	0.000578256	0.000573662	0.000602213	0.0011389	5.60632e-05	5.60632e-05
tr|A7ZPQ5|A7ZPQ5_ECO24	10	10	6	11	11	13	11	13	11	11	0.00550863	0.00566144	0.00460496	0.00562005	0.00580019	0.00678484	0.00606371	0.0070945	0.00621163	0.00688412
tr|A7ZPQ6|A7ZPQ6_ECO24	9	8	3	12	12	12	10	10	12	6	0.00496337	0.00454037	0.00233051	0.00612587	0.00632238	0.00626724	0.00551756	0.00547025	0.00677123	0.00378046
tr|A7ZPQ7|A7ZPQ7_ECO24	13	10	6	12	10	12	12	11	11	6	0.00714439	0.00566144	0.00460496	0.00612587	0.005278	0.00626724	0.00660986	0.00601167	0.00621163	0.00378046
tr|A7ZPS6|A7ZPS6_ECO24	2	2	0	2	2	2	2	2	2	0	0.00114658	0.00117714	5.60632e-05	0.0010677	0.00110045	0.00109126	0.00114836	0.0011389	0.00117526	5.60632e-05
tr|A7ZPV2|A7ZPV2_ECO24	1	1	1	0	2	2	3	3	2	0	0.00060132	0.000616601	0.000814213	5.60632e-05	0.00110045	0.00109126	0.00169451	0.00168032	0.00117526	5.60632e-05
tr|A7ZPW4|A7ZPW4_ECO24	0	0	0	0	2	2	1	2	2	0	5.60632e-05	5.60632e-05	5.60632e-05	5.60632e-05	0.00110045	0.00109126	0.000602213	0.0011389	0.00117526	5.60632e-05
tr|A7ZPX3|A7ZPX3_ECO24	2	4	1	4	2	2	3	1	1	3	0.00114658	0.00229822	0.000814213	0.00207933	0.00110045	0.00109126	0.00169451	0.000597482	0.00061566	0.00191826
tr|A7ZPX6|A7ZPX6_ECO24	1	1	0	2	1	1	1	0	2	0	0.00060132	0.000616601	5.60632e-05	0.0010677	0.000578256	0.000573662	0.000602213	5.60632e-05	0.00117526	5.60632e-05
tr|A7ZQ00|A7ZQ00_ECO24	6	4	1	5	4	5	3	5	3	2	0.0033276	0.00229822	0.000814213	0.00258515	0.00214484	0.00264405	0.00169451	0.00276316	0.00173485	0.00129753
tr|A7ZQ08|A7ZQ08_ECO24	1	1	1	2	0	4	2	1	2	1	0.00060132	0.000616601	0.000814213	0.0010677	5.60632e-05	0.00212646	0.00114836	0.000597482	0.00117526	0.000676796
tr|A7ZQ15|A7ZQ15_ECO24	2	1	1	0	0	1	0	0	0	1	0.00114658	0.000616601	0.000814213	5.60632e-05	5.60632e-05	0.000573662	5.60632e-05	5.60632e-05	5.60632e-05	0.000676796
tr|A7ZQ30|A7ZQ30_ECO24	2	1	0	1	1	2	2	2	1	4	0.00114658	0.000616601	5.60632e-05	0.00056188	0.000578256	0.00109126	0.00114836	0.0011389	0.00061566	0.00253899
tr|A7ZQ34|A7ZQ34_ECO24	17	17	13	22	20	19	17	21	14	15	0.00932542	0.00958521	0.00991201	0.011184	0.0104999	0.00989043	0.00934061	0.0114259	0.00789042	0.00936705
tr|A7ZQ38|A7ZQ38_ECO24	0	0	1	1	2	2	0	0	0	0	5.60632e-05	5.60632e-05	0.000814213	0.00056188	0.00110045	0.00109126	5.60632e-05	5.60632e-05	5.60632e-05	5.60632e-05
tr|A7ZQ39|A7ZQ39_ECO24	2	1	0	2	2	2	2	2	2	2	0.00114658	0.000616601	5.60632e-05	0.0010677	0.00110045	0.00109126	0.00114836	0.0011389	0.00117526	0.00129753
tr|A7ZQ92|A7ZQ92_ECO24	5	6	3	6	7	7	6	6	5	5	0.00278234	0.00341929	0.00233051	0.00309096	0.00371142	0.00367925	0.00333296	0.00330457	0.00285405	0.00315973
tr|A7ZQ93|A7ZQ93_ECO24	6	7	5	8	6	6	5	6	5	5	0.0033276	0.00397983	0.00384681	0.0041026	0.00318922	0.00316165	0.00278681	0.00330457	0.00285405	0.00315973
tr|A7ZQV0|A7ZQV0_ECO24	10	8	10	9	12	13	11	9	11	7	0.00550863	0.00454037	0.00763756	0.00460842	0.00632238	0.00678484	0.00606371	0.00492883	0.00621163	0.00440119
tr|A7ZQZ9|A7ZQZ9_ECO24	4	3	1	2	5	2	4	5	3	1	0.00223709	0.00173768	0.000814213	0.0010677	0.00266703	0.00109126	0.00224066	0.00276316	0.00173485	0.000676796
tr|A7ZR18|A7ZR18_ECO24	1	1	0	1	1	2	1	2	1	1	0.00060132	0.000616601	5.60632e-05	0.00056188	0.000578256	0.00109126	0.000602213	0.0011389	0.00061566	0.000676796
tr|A7ZR22|A7ZR22_ECO24	1	1	0	0	1	1	2	1	1	0	0.00060132	0.000616601	5.60632e-05	5.60632e-05	0.000578256	0.000573662	0.00114836	0.000597482	0.00061566	5.60632e-05
tr|A7ZR33|A7ZR33_ECO24	5	4	8	8	5	5	4	4	6	5	0.00278234	0.00229822	0.00612126	0.0041026	0.00266703	0.00264405	0.00224066	0.00222174	0.00341365	0.00315973
tr|A7ZR49|A7ZR49_ECO24	9	6	5	9	9	10	8	7	12	6	0.00496337	0.00341929	0.00384681	0.00460842	0.0047558	0.00523205	0.00442526	0.00384599	0.00677123	0.00378046
tr|A7ZR61|A7ZR61_ECO24	2	1	1	1	1	1	2	2	2	2	0.00114658	0.000616601	0.000814213	0.00056188	0.000578256	0.000573662	0.00114836	0.0011389	0.00117526	0.00129753
tr|A7ZR70|A7ZR70_ECO24	1	1	0	1	1	1	2	1	1	1	0.00060132	0.000616601	5.60632e-05	0.00056188	0.000578256	0.000573662	0.00114836	0.000597482	0.00061566	0.000676796
tr|A7ZR81|A7ZR81_ECO24	3	3	3	2	4	4	3	3	4	4	0.00169183	0.00173768	0.00233051	0.0010677	0.00214484	0.00212646	0.00169451	0.00168032	0.00229445	0.00253899
tr|A7ZRK3|A7ZRK3_ECO24	11	8	5	11	11	11	13	10	9	9	0.00605388	0.00454037	0.00384681	0.00562005	0.00580019	0.00574965	0.00715601	0.00547025	0.00509244	0.00564266
tr|A7ZRM4|A7ZRM4_ECO24	5	2	2	4	5	3	3	4	4	2	0.00278234	0.00117714	0.00157236	0.00207933	0.00266703	0.00160886	0.00169451	0.00222174	0.00229445	0.00129753
tr|A7ZRN8|A7ZRN8_ECO24	4	6	5	6	6	6	6	6	7	5	0.00223709	0.00341929	0.00384681	0.00309096	0.00318922	0.00316165	0.00333296	0.00330457	0.00397324	0.00315973
tr|A7ZRP0|A7ZRP0_ECO24	2	2	0	1	4	0	3	3	1	0	0.00114658	0.00117714	5.60632e-05	0.00056188	0.00214484	5.60632e-05	0.00169451	0.00168032	0.00061566	5.60632e-05
tr|A7ZRP8|A7ZRP8_ECO24	5	3	2	4	4	2	4	4	4	3	0.00278234	0.00173768	0.00157236	0.00207933	0.00214484	0.00109126	0.00224066	0.00222174	0.00229445	0.00191826
tr|A7ZRQ7|A7ZRQ7_ECO24	3	3	3	2	2	3	3	2	3	2	0.00169183	0.00173768	0.00233051	0.0010677	0.00110045	0.00160886	0.00169451	0.0011389	0.00173485	0.00129753
tr|A7ZRU9|A7ZRU9_ECO24	2	2	0	1	3	3	2	2	2	0	0.00114658	0.00117714	5.60632e-05	0.00056188	0.00162264	0.00160886	0.00114836	0.0011389	0.00117526	5.60632e-05
tr|A7ZRY7|A7ZRY7_ECO24	1	1	2	0	1	1	0	0	0	0	0.00060132	0.000616601	0.00157236	5.60632e-05	0.000578256	0.000573662	5.60632e-05	5.60632e-05	5.60632e-05	5.60632e-05
tr|A7ZRZ1|A7ZRZ1_ECO24	1	0	0	0	0	0	3	1	0	0	0.00060132	5.60632e-05	5.60632e-05	5.60632e-05	5.60632e-05	5.60632e-05	0.00169451	0.000597482	5.60632e-05	5.60632e-05
tr|A7ZS17|A7ZS17_ECO24	2	2	1	2	2	2	2	3	2	2	0.00114658	0.00117714	0.000814213	0.0010677	0.00110045	0.00109126	0.00114836	0.00168032	0.00117526	0.00129753
tr|A7ZS67|A7ZS67_ECO24	3	3	1	2	2	6	4	3	3	3	0.00169183	0.00173768	0.000814213	0.0010677	0.00110045	0.00316165	0.00224066	0.00168032	0.00173485	0.00191826
tr|A7ZS77|A7ZS77_ECO24	1	1	0	1	1	1	2	1	1	1	0.00060132	0.000616601	5.60632e-05	0.00056188	0.000578256	0.000573662	0.00114836	0.000597482	0.00061566	0.000676796
tr|A7ZS91|A7ZS91_ECO24	1	1	0	1	1	2	1	1	1	1	0.00060132	0.000616601	5.60632e-05	0.00056188	0.000578256	0.00109126	0.000602213	0.000597482	0.00061566	0.000676796
tr|A7ZSB1|A7ZSB1_ECO24	1	0	0	0	1	2	1	2	1	0	0.00060132	5.60632e-05	5.60632e-05	5.60632e-05	0.000578256	0.00109126	0.000602213	0.0011389	0.00061566	5.60632e-05
tr|A7ZSC3|A7ZSC3_ECO24	3	3	2	4	4	3	2	4	1	4	0.00169183	0.00173768	0.00157236	0.00207933	0.00214484	0.00160886	0.00114836	0.00222174	0.00061566	0.00253899
tr|A7ZSE8|A7ZSE8_ECO24	1	1	0	2	3	1	2	2	2	1	0.00060132	0.000616601	5.60632e-05	0.0010677	0.00162264	0.000573662	0.00114836	0.0011389	0.00117526	0.000676796
tr|A7ZSE9|A7ZSE9_ECO24	2	1	1	1	1	3	2	2	1	2	0.00114658	0.000616601	0.000814213	0.00056188	0.000578256	0.00160886	0.00114836	0.0011389	0.00061566	0.00129753
tr|A7ZSF0|A7ZSF0_ECO24	5	3	1	3	4	4	3	4	3	3	0.00278234	0.00173768	0.000814213	0.00157351	0.00214484	0.00212646	0.00169451	0.00222174	0.00173485	0.00191826
tr|A7ZSI7|A7ZSI7_ECO24	3	3	1	4	4	4	3	3	3	2	0.00169183	0.00173768	0.000814213	0.00207933	0.00214484	0.00212646	0.00169451	0.00168032	0.00173485	0.00129753
tr|A7ZSM2|A7ZSM2_ECO24	6	5	4	5	6	4	3	5	4	5	0.0033276	0.00285875	0.00308866	0.00258515	0.00318922	0.00212646	0.00169451	0.00276316	0.00229445	0.00315973
tr|A7ZSN3|A7ZSN3_ECO24	4	2	1	3	3	4	4	4	4	4	0.00223709	0.00117714	0.000814213	0.00157351	0.00162264	0.00212646	0.00224066	0.00222174	0.00229445	0.00253899
tr|A7ZSQ9|A7ZSQ9_ECO24	3	2	0	2	1	2	3	2	3	2	0.00169183	0.00117714	5.60632e-05	0.0010677	0.000578256	0.00109126	0.00169451	0.0011389	0.00173485	0.00129753
tr|A7ZSW6|A7ZSW6_ECO24	3	3	1	3	3	2	1	2	1	1	0.00169183	0.00173768	0.000814213	0.00157351	0.00162264	0.00109126	0.000602213	0.0011389	0.00061566	0.000676796
tr|A7ZSY0|A7ZSY0_ECO24	1	1	0	1	0	0	1	0	1	0	0.00060132	0.000616601	5.60632e-05	0.00056188	5.60632e-05	5.60632e-05	0.000602213	5.60632e-05	0.00061566	5.60632e-05
tr|A7ZSY5|A7ZSY5_ECO24	3	4	1	2	3	3	3	3	3	2	0.00169183	0.00229822	0.000814213	0.0010677	0.00162264	0.00160886	0.00169451	0.00168032	0.00173485	0.00129753
tr|A7ZT00|A7ZT00_ECO24	1	1	1	1	0	2	1	0	2	0	0.00060132	0.000616601	0.000814213	0.00056188	5.60632e-05	0.00109126	0.000602213	5.60632e-05	0.00117526	5.60632e-05
tr|A7ZT34|A7ZT34_ECO24	5	4	1	4	7	6	6	7	5	4	0.00278234	0.00229822	0.000814213	0.00207933	0.00371142	0.00316165	0.00333296	0.00384599	0.00285405	0.00253899
tr|A7ZT36|A7ZT36_ECO24	2	2	0	1	2	2	2	2	3	1	0.00114658	0.00117714	5.60632e-05	0.00056188	0.00110045	0.00109126	0.00114836	0.0011389	0.00173485	0.000676796
tr|A7ZT49|A7ZT49_ECO24	4	0	3	3	3	2	4	3	3	5	0.00223709	5.60632e-05	0.00233051	0.00157351	0.00162264	0.00109126	0.00224066	0.00168032	0.00173485	0.00315973
tr|A7ZT59|A7ZT59_ECO24	10	12	11	15	12	15	12	13	12	9	0.00550863	0.00678252	0.00839571	0.00764332	0.00632238	0.00782004	0.00660986	0.0070945	0.00677123	0.00564266
tr|A7ZT67|A7ZT67_ECO24	2	1	2	4	2	2	2	2	2	2	0.00114658	0.000616601	0.00157236	0.00207933	0.00110045	0.00109126	0.00114836	0.0011389	0.00117526	0.00129753
tr|A7ZT89|A7ZT89_ECO24	4	3	0	3	2	3	2	3	3	3	0.00223709	0.00173768	5.60632e-05	0.00157351	0.00110045	0.00160886	0.00114836	0.00168032	0.00173485	0.00191826
tr|A7ZTD6|A7ZTD6_ECO24	7	8	2	6	7	9	6	6	8	5	0.00387286	0.00454037	0.00157236	0.00309096	0.00371142	0.00471445	0.00333296	0.00330457	0.00453284	0.00315973
tr|A7ZTG1|A7ZTG1_ECO24	1	2	0	2	2	1	1	2	1	0	0.00060132	0.00117714	5.60632e-05	0.0010677	0.00110045	0.000573662	0.000602213	0.0011389	0.00061566	5.60632e-05
tr|A7ZTG4|A7ZTG4_ECO24	1	2	3	2	2	1	2	2	2	2	0.00060132	0.00117714	0.00233051	0.0010677	0.00110045	0.000573662	0.00114836	0.0011389	0.00117526	0.00129753
tr|A7ZTH1|A7ZTH1_ECO24	3	3	0	4	4	3	3	3	4	1	0.00169183	0.00173768	5.60632e-05	0.00207933	0.00214484	0.00160886	0.00169451	0.00168032	0.00229445	0.000676796
tr|A7ZTJ5|A7ZTJ5_ECO24	2	1	0	1	2	0	1	1	1	1	0.00114658	0.000616601	5.60632e-05	0.00056188	0.00110045	5.60632e-05	0.000602213	0.000597482	0.00061566	0.000676796
tr|A7ZTU0|A7ZTU0_ECO24	2	3	1	3	2	2	4	4	2	2	0.00114658	0.00173768	0.000814213	0.00157351	0.00110045	0.00109126	0.00224066	0.00222174	0.00117526	0.00129753
tr|A7ZTV4|A7ZTV4_ECO24	3	5	4	4	4	5	3	4	7	7	0.00169183	0.00285875	0.00308866	0.00207933	0.00214484	0.00264405	0.00169451	0.00222174	0.00397324	0.00440119
tr|A7ZTW2|A7ZTW2_ECO24	25	25	28	29	22	27	20	28	22	21	0.0136875	0.0140695	0.0212843	0.0147248	0.0115443	0.0140312	0.0109791	0.0152158	0.0123672	0.0130914
tr|A7ZTY3|A7ZTY3_ECO24	3	2	0	4	2	2	3	2	1	1	0.00169183	0.00117714	5.60632e-05	0.00207933	0.00110045	0.00109126	0.00169451	0.0011389	0.00061566	0.000676796
tr|A7ZTZ3|A7ZTZ3_ECO24	0	1	0	2	1	1	1	1	2	1	5.60632e-05	0.000616601	5.60632e-05	0.0010677	0.000578256	0.000573662	0.000602213	0.000597482	0.00117526	0.000676796
tr|A7ZU07|A7ZU07_ECO24	0	0	0	0	0	0	0	0	0	0	5.60632e-05	5.60632e-05	5.60632e-05	5.60632e-05	5.60632e-05	5.60632e-05	5.60632e-05	5.60632e-05	5.60632e-05	5.60632e-05
tr|A7ZU38|A7ZU38_ECO24	5	7	3	5	5	5	4	6	5	3	0.00278234	0.00397983	0.00233051	0.00258515	0.00266703	0.00264405	0.00224066	0.00330457	0.00285405	0.00191826
tr|A7ZU61|A7ZU61_ECO24	2	1	3	1	1	1	1	1	1	1	0.00114658	0.000616601	0.00233051	0.00056188	0.000578256	0.000573662	0.000602213	0.000597482	0.00061566	0.000676796
tr|A7ZU65|A7ZU65_ECO24	3	1	1	0	2	2	2	2	1	3	0.00169183	0.000616601	0.000814213	5.60632e-05	0.00110045	0.00109126	0.00114836	0.0011389	0.00061566	0.00191826
tr|A7ZU74|A7ZU74_ECO24	5	6	3	4	4	6	6	7	6	6	0.00278234	0.00341929	0.00233051	0.00207933	0.00214484	0.00316165	0.00333296	0.00384599	0.00341365	0.00378046
tr|A7ZU76|A7ZU76_ECO24	0	0	0	0	0	0	1	0	0	2	5.60632e-05	5.60632e-05	5.60632e-05	5.60632e-05	5.60632e-05	5.60632e-05	0.000602213	5.60632e-05	5.60632e-05	0.00129753
tr|A7ZUC0|A7ZUC0_ECO24	1	1	0	1	1	1	1	2	1	2	0.00060132	0.000616601	5.60632e-05	0.00056188	0.000578256	0.000573662	0.000602213	0.0011389	0.00061566	0.00129753
tr|A7ZUC6|A7ZUC6_ECO24	1	1	0	1	1	1	1	1	1	1	0.00060132	0.000616601	5.60632e-05	0.00056188	0.000578256	0.000573662	0.000602213	0.000597482	0.00061566	0.000676796
tr|A7ZUJ4|A7ZUJ4_ECO24	1	1	1	1	1	1	2	1	1	1	0.00060132	0.000616601	0.000814213	0.00056188	0.000578256	0.000573662	0.00114836	0.000597482	0.00061566	0.000676796
tr|A7ZUL6|A7ZUL6_ECO24	5	6	5	7	7	4	7	5	4	7	0.00278234	0.00341929	0.00384681	0.00359678	0.00371142	0.00212646	0.00387911	0.00276316	0.00229445	0.00440119
tr|A7ZUM2|A7ZUM2_ECO24	1	0	0	1	1	1	1	1	2	1	0.00060132	5.60632e-05	5.60632e-05	0.00056188	0.000578256	0.000573662	0.000602213	0.000597482	0.00117526	0.000676796
tr|A7ZUM7|A7ZUM7_ECO24	6	4	1	2	6	3	4	6	4	3	0.0033276	0.00229822	0.000814213	0.0010677	0.00318922	0.00160886	0.00224066	0.00330457	0.00229445	0.00191826
tr|A7ZUM8|A7ZUM8_ECO24	11	6	6	11	10	11	7	9	8	8	0.00605388	0.00341929	0.00460496	0.00562005	0.005278	0.00574965	0.00387911	0.00492883	0.00453284	0.00502192
tr|A7ZUN3|A7ZUN3_ECO24	0	0	0	0	0	0	0	0	1	1	5.60632e-05	5.60632e-05	5.60632e-05	5.60632e-05	5.60632e-05	5.60632e-05	5.60632e-05	5.60632e-05	0.00061566	0.000676796
tr|A7ZUQ6|A7ZUQ6_ECO24	9	7	8	9	8	10	9	12	10	10	0.00496337	0.00397983	0.00612126	0.00460842	0.00423361	0.00523205	0.00497141	0.00655309	0.00565203	0.00626339
tr|A7ZUR7|A7ZUR7_ECO24	2	2	1	2	1	1	2	2	1	1	0.00114658	0.00117714	0.000814213	0.0010677	0.000578256	0.000573662	0.00114836	0.0011389	0.00061566	0.000676796
tr|A7ZUS5|A7ZUS5_ECO24	0	1	2	1	3	1	0	2	1	0	5.60632e-05	0.000616601	0.00157236	0.00056188	0.00162264	0.000573662	5.60632e-05	0.0011389	0.00061566	5.60632e-05
tr|A7ZUS8|A7ZUS8_ECO24	1	1	2	1	1	1	1	1	2	0	0.00060132	0.000616601	0.00157236	0.00056188	0.000578256	0.000573662	0.000602213	0.000597482	0.00117526	5.60632e-05
tr|A7ZUS9|A7ZUS9_ECO24	0	0	1	1	2	1	0	1	0	2	5.60632e-05	5.60632e-05	0.000814213	0.00056188	0.00110045	0.000573662	5.60632e-05	0.000597482	5.60632e-05	0.00129753
tr|A7ZUU4|A7ZUU4_ECO24	5	3	0	4	7	6	6	5	4	5	0.00278234	0.00173768	5.60632e-05	0.00207933	0.00371142	0.00316165	0.00333296	0.00276316	0.00229445	0.00315973
tr|A7ZUZ9|A7ZUZ9_ECO24	11	13	5	11	12	12	14	14	13	12	0.00605388	0.00734306	0.00384681	0.00562005	0.00632238	0.00626724	0.00770216	0.00763592	0.00733083	0.00750485
tr|A7ZV04|A7ZV04_ECO24	0	0	0	0	0	1	0	0	0	0	5.60632e-05	5.60632e-05	5.60632e-05	5.60632e-05	5.60632e-05	0.000573662	5.60632e-05	5.60632e-05	5.60632e-05	5.60632e-05
tr|A7ZV08|A7ZV08_ECO24	11	16	14	16	15	12	13	11	13	10	0.00605388	0.00902467	0.0106702	0.00814913	0.00788896	0.00626724	0.00715601	0.00601167	0.00733083	0.00626339
tr|A7ZV27|A7ZV27_ECO24	0	0	0	0	1	0	0	1	0	0	5.60632e-05	5.60632e-05	5.60632e-05	5.60632e-05	0.000578256	5.60632e-05	5.60632e-05	0.000597482	5.60632e-05	5.60632e-05
tr|A7ZV58|A7ZV58_ECO24	2	1	1	2	2	3	1	2	2	2	0.00114658	0.000616601	0.000814213	0.0010677	0.00110045	0.00160886	0.000602213	0.0011389	0.00117526	0.00129753
tr|A7ZV84|A7ZV84_ECO24	5	4	1	3	5	5	6	4	4	4	0.00278234	0.00229822	0.000814213	0.00157351	0.00266703	0.00264405	0.00333296	0.00222174	0.00229445	0.00253899
tr|A7ZV93|A7ZV93_ECO24	2	0	0	0	0	2	2	1	2	1	0.00114658	5.60632e-05	5.60632e-05	5.60632e-05	5.60632e-05	0.00109126	0.00114836	0.000597482	0.00117526	0.000676796
tr|A7ZVA6|A7ZVA6_ECO24	2	2	0	2	2	4	3	2	3	2	0.00114658	0.00117714	5.60632e-05	0.0010677	0.00110045	0.00212646	0.00169451	0.0011389	0.00173485	0.00129753
tr|A7ZVB4|A7ZVB4_ECO24	2	2	1	1	3	1	2	1	1	2	0.00114658	0.00117714	0.000814213	0.00056188	0.00162264	0.000573662	0.00114836	0.000597482	0.00061566	0.00129753
tr|A7ZVC5|A7ZVC5_ECO24	2	4	4	2	3	3	2	2	2	3	0.00114658	0.00229822	0.00308866	0.0010677	0.00162264	0.00160886	0.00114836	0.0011389	0.00117526	0.00191826
tr|A7ZVD2|A7ZVD2_ECO24	2	2	1	2	2	3	3	2	3	2	0.00114658	0.00117714	0.000814213	0.0010677	0.00110045	0.00160886	0.00169451	0.0011389	0.00173485	0.00129753
tr|A7ZVD7|A7ZVD7_ECO24	2	1	0	2	1	1	1	4	3	2	0.00114658	0.000616601	5.60632e-05	0.0010677	0.000578256	0.000573662	0.000602213	0.00222174	0.00173485	0.00129753
tr|A7ZVE4|A7ZVE4_ECO24	5	1	0	1	3	2	2	3	2	2	0.00278234	0.000616601	5.60632e-05	0.00056188	0.00162264	0.00109126	0.00114836	0.00168032	0.00117526	0.00129753
tr|A7ZVM0|A7ZVM0_ECO24	2	2	0	3	2	2	2	2	2	1	0.00114658	0.00117714	5.60632e-05	0.00157351	0.00110045	0.00109126	0.00114836	0.0011389	0.00117526	0.000676796
tr|A7ZVR7|A7ZVR7_ECO24	6	6	2	6	5	5	7	5	6	8	0.0033276	0.00341929	0.00157236	0.00309096	0.00266703	0.00264405	0.00387911	0.00276316	0.00341365	0.00502192
tr|A7ZVU3|A7ZVU3_ECO24	2	2	1	2	2	2	2	2	2	1	0.00114658	0.00117714	0.000814213	0.0010677	0.00110045	0.00109126	0.00114836	0.0011389	0.00117526	0.000676796
	1834	1784	1319	1977	1915	1932	1831	1847	1787	1611
