# Supplementary material for: New label-free methods for protein relative quantification applied to the investigation of an animal model of Huntington Disease
Source: PLoS One. 2020 Sep 4;15(9):e0238037. doi: 10.1371/journal.pone.0238037 (PMC7473538; doi:10.1371/journal.pone.0238037)
Supplement: S2 Table — Included is Slope, Y-intercept, and X-intercept calculated by NSAF, RSC, CBN(P), and CBN(S) methods. (XLS) [file pone.0238037.s005.xls]

## Sheet: Table S2
Table S2. Linear regression best-fit value referred to MixA
Included is Slope, Y-intercept and X-intercept calculated by NSAF, RSC, CBN (P) and CBN (S) methods
	NSAF	RSC	CBN(P)	CBN(S)
Slope	1,091 ± 0,02475	0,9443 ± 0,02717	1,115 ± 0,02053	1,115 ± 0,02053
Y-intercept when X=0.0	-0,0002319 ± 8,300e-005	-0,6381 ± 0,2518	-0,0005752 ± 0,0001106	-0,0003000 ± 7,153e-005
X-intercept when Y=0.0	0.0002125	0.6758	0.0005158	0.000269
