# Supplementary material for: New label-free methods for protein relative quantification applied to the investigation of an animal model of Huntington Disease
Source: PLoS One. 2020 Sep 4;15(9):e0238037. doi: 10.1371/journal.pone.0238037 (PMC7473538; doi:10.1371/journal.pone.0238037)
Supplement: S3 Table — Included is Fold Change value (FC) and expected Fold Change (exp FC) value of standard proteins (HBA, HBB, BSA, ADH, PYG, and ENO) measured and/or calculated in B/A, C/A, D/A, E/A, C/B, D/B, E/B, D/C, E/C and E/C mixture by using NSAF, RSC, CBN(P), CBN(S). (XLS) [file pone.0238037.s006.xls]

## Sheet: Table S3
Table S3. Fold Change value (FC) and expected Fold Change (exp FC) value by NSAF, RSC, CBN(P), and CBN (S) methods
Included is Fold Change value (FC) and expected Fold Change (exp FC) value of standard proteins (HBA, HBB, BSA, ADH, PYG and ENO) measured and/or calculated in B/A, C/A, D/A, E/A, C/B, D/B, E/B, D/C, E/C and E/C mixture by using NSAF, RSC, CBN (P), CBN (S).
	Protein	FC / exp FC	B/A	C/A	D/A	E/A	C/B	D/B	E/B	D/C	E/C	E/D
NSAF	HBA	FC	1,05	0,64	0,82	0,87	0,62	0,81	0,86	1,29	1,37	1,10
		exp FC	1	1	1	1	1	1	1	1	1	1
	HBB	FC	0,85	0,85	0,94	0,94	1,01	1,11	1,11	1,10	1,11	1,00
		exp FC	1	1	1	1	1	1	1	1	1	1
	BSA	FC	1,00	0,94	0,96	1,05	0,94	0,96	1,06	1,03	1,14	1,11
		exp FC	1	1	1	1	1	1	1	1	1	1
	ADH	FC	6,19	1,01	1,15	0,53	0,16	0,19	0,09	1,15	0,52	0,46
		exp FC	5	1	1	0.2	0.2	0.2	0.04	1	0.2	0.2
	PYG	FC	0,93	1,00	0,86	0,91	1,08	0,93	0,98	0,87	0,92	1,06
		exp FC	1	1	1	1	1	1	1	1	1	1
	ENO	FC	1,34	4,23	0,55	1,27	3,50	0,45	1,05	0,13	0,30	2,34
		exp FC	1	5	0.2	1	5	0.2	1	0.04	0.2	5
RSC	HBA	FC	1,07	0,67	0,83	0,90	0,63	0,77	0,84	1,24	1,34	1,08
		exp FC	1	1	1	1	1	1	1	1	1	1
	HBB	FC	0,88	0,85	0,94	0,96	0,96	1,06	1,09	1,11	1,13	1,03
		exp FC	1	1	1	1	1	1	1	1	1	1
	BSA	FC	1,01	0,91	0,94	1,06	0,90	0,93	1,05	1,03	1,17	1,13
		exp FC	1	1	1	1	1	1	1	1	1	1
	ADH	FC	6,71	0,98	1,13	0,53	0,15	0,17	0,08	1,15	0,54	0,47
		exp FC	5	1	1	0.2	0.2	0.2	0.04	1	0.2	0.2
	PYG	FC	0,95	0,98	0,85	0,92	1,03	0,90	0,97	0,87	0,94	1,08
		exp FC	1	1	1	1	1	1	1	1	1	1
	ENO	FC	1,30	4,07	0,56	1,27	3,14	0,43	0,98	0,14	0,31	2,27
		exp FC	1	5	0.2	1	5	0.2	1	0.04	0.2	5
CBN(P)	HBA	FC	1,03	0,85	0,92	0,95	0,83	0,91	0,93	1,09	1,12	1,03
		exp FC	1	1	1	1	1	1	1	1	1	1
	HBB	FC	0,91	0,89	0,95	0,97	0,98	1,05	1,06	1,07	1,09	1,01
		exp FC	1	1	1	1	1	1	1	1	1	1
	BSA	FC	1,02	0,93	0,95	1,06	0,92	0,94	1,05	1,04	1,16	1,12
		exp FC	1	1	1	1	1	1	1	1	1	1
	ADH	FC	5,58	0,99	1,12	0,60	0,18	0,20	0,11	1,13	0,60	0,54
		exp FC	5	1	1	0.2	0.2	0.2	0.04	1	0.2	0.2
	PYG	FC	0,96	0,99	0,87	0,93	1,04	0,91	0,98	0,89	0,95	1,07
		exp FC	1	1	1	1	1	1	1	1	1	1
	ENO	FC	1,25	3,19	0,68	1,20	2,68	0,58	1,01	0,21	0,38	1,75
		exp FC	1	5	0.2	1	5	0.2	1	0.04	0.2	5
CBN(S)	HBA	FC	1,06	0,64	0,83	0,88	0,61	0,79	0,85	1,29	1,38	1,11
		exp FC	1	1	1	1	1	1	1	1	1	1
	HBB	FC	0,87	0,84	0,93	0,95	0,97	1,07	1,10	1,11	1,13	1,02
		exp FC	1	1	1	1	1	1	1	1	1	1
	BSA	FC	1,02	0,92	0,95	1,07	0,91	0,94	1,05	1,04	1,17	1,13
		exp FC	1	1	1	1	1	1	1	1	1	1
	ADH	FC	6,32	0,99	1,15	0,53	0,16	0,18	0,09	1,16	0,54	0,47
		exp FC	5	1	1	0.2	0.2	0.2	0.04	1	0.2	0.2
	PYG	FC	0,96	0,99	0,86	0,92	1,04	0,91	0,97	0,88	0,94	1,08
		exp FC	1	1	1	1	1	1	1	1	1	1
	ENO	FC	1,36	4,14	0,55	1,28	3,32	0,44	1,03	0,13	0,31	2,35
		exp FC	1	5	0.2	1	5	0.2	1	0.04	0.2	5
