# Supplementary material for: New label-free methods for protein relative quantification applied to the investigation of an animal model of Huntington Disease
Source: PLoS One. 2020 Sep 4;15(9):e0238037. doi: 10.1371/journal.pone.0238037 (PMC7473538; doi:10.1371/journal.pone.0238037)
Supplement: S4 Table — In sheet 1, raw data generated by MaxQuant following the bioinformatic analysis for protein identification and quantification are reported. The processed protein groups applying each SpCs method normalization formulas are disclosed in sheets 2, 3, 4, and 5. (XLS) [file pone.0238037.s007.xls]

## Sheet: proteinGroups.txt
Table S4. Details of the qualitative and quantitative mass spectrometric analysis of zQ175 and Wild-Type mouse HD model
In sheet 1, raw data generated by MaxQuant following the bioinformatic analysis for protein identification and quantification are reported. The processed protein groups applying each SpCs method normalization formulas are disclosed in sheets 2, 3, 4, and 5.
Protein IDs	Majority protein IDs	Peptide counts (all)	Peptide counts (razor+unique)	Peptide counts (unique)	Fasta headers	Number of proteins	Peptides	Razor + unique peptides	Unique peptides	Peptides zQ175 1 Replicate 1	Peptides zQ175 1 Replicate 2	Peptides zQ175 2 Replicate 1	Peptides zQ175 2 Replicate 2	Peptides zQ175 3 Replicate 1	Peptides zQ175 3 Replicate 2	Peptides Wild Type 1 Replicate 1	Peptides Wild Type 1 Replicate 2	Peptides Wild Type 2 Replicate 1	Peptides Wild Type 2 Replicate 2	Peptides Wild Type 3 Replicate 1	Peptides Wild Type 3 Replicate 2	Razor + unique peptides zQ175 1 Replicate 1	Razor + unique peptides zQ175 1 Replicate 2	Razor + unique peptides zQ175 2 Replicate 1	Razor + unique peptides zQ175 2 Replicate 2	Razor + unique peptides zQ175 3 Replicate 1	Razor + unique peptides zQ175 3 Replicate 2	Razor + unique peptides Wild Type 1 Replicate 1	Razor + unique peptides Wild Type 1 Replicate 2	Razor + unique peptides Wild Type 2 Replicate 1	Razor + unique peptides Wild Type 2 Replicate 2	Razor + unique peptides Wild Type 3 Replicate 1	Razor + unique peptides Wild Type 3 Replicate 2	Unique peptides zQ175 1 Replicate 1	Unique peptides zQ175 1 Replicate 2	Unique peptides zQ175 2 Replicate 1	Unique peptides zQ175 2 Replicate 2	Unique peptides zQ175 3 Replicate 1	Unique peptides zQ175 3 Replicate 2	Unique peptides Wild Type 1 Replicate 1	Unique peptides Wild Type 1 Replicate 2	Unique peptides Wild Type 2 Replicate 1	Unique peptides Wild Type 2 Replicate 2	Unique peptides Wild Type 3 Replicate 1	Unique peptides Wild Type 3 Replicate 2	Sequence coverage [%]	Unique + razor sequence coverage [%]	Unique sequence coverage [%]	Mol. weight [kDa]
CON__ENSEMBL:ENSBTAP00000007350;CON__P01030	CON__ENSEMBL:ENSBTAP00000007350;CON__P01030	2;1	2;1	2;1	>ENSEMBL:ENSBTAP00000007350 (Bos taurus) similar to Complement C4-A precursor;>P01030 SWISS-PROT:P01030 (Bos taurus) similar to Complement C4-A precursor	2	2	2	2	0	0	0	1	0	0	1	0	0	0	0	0	0	0	0	1	0	0	1	0	0	0	0	0	0	0	0	1	0	0	1	0	0	0	0	0	1.3	1.3	1.3	192.99
CON__ENSEMBL:ENSBTAP00000038253	CON__ENSEMBL:ENSBTAP00000038253	14	1	1	>ENSEMBL:ENSBTAP00000038253 (Bos taurus) 63 kDa protein	1	14	1	1	13	12	11	12	11	13	10	10	13	12	11	12	0	0	0	0	0	1	0	0	0	0	0	0	0	0	0	0	0	1	0	0	0	0	0	0	16.3	1.8	1.8	63165
CON__O76011;CON__Q8IUT8	CON__O76011;CON__Q8IUT8	4;4	1;1	1;1	>O76011 SWISS-PROT:O76011 Keratin, type I cuticular HA4 (Hair keratin, type I HA4);>Q8IUT8 TREMBL:Q8IUT8 Type I hair keratin 4 - Homo sapiens (Human).	2	4	1	1	2	0	1	0	2	2	3	2	2	0	1	1	1	0	1	0	1	0	1	1	1	0	0	1	1	0	1	0	1	0	1	1	1	0	0	1	9.9	2.8	2.8	44689
CON__O76013	CON__O76013	5	3	2	>O76013 SWISS-PROT:O76013 Keratin, type I cuticular HA6 (Hair keratin, type I HA6)	1	5	3	2	2	1	2	2	2	2	1	1	1	1	1	1	1	0	1	1	1	0	0	0	0	0	0	0	1	0	1	1	0	0	0	0	0	0	0	0	11.1	7.7	5.1	52247
CON__O95678	CON__O95678	14	1	1	>O95678 SWISS-PROT:O95678 Tax_Id=9606 Gene_Symbol=KRT75 Keratin, type II cytoskeletal 75	1	14	1	1	11	10	13	13	12	12	12	12	12	12	11	10	0	0	1	1	0	0	1	1	0	1	0	0	0	0	1	1	0	0	1	1	0	1	0	0	16.7	2	2	59504
CON__P00761	CON__P00761	4	4	4	>P00761 SWISS-PROT:P00761|TRYP_PIG Trypsin - Sus scrofa (Pig).	1	4	4	4	3	3	4	2	3	3	3	2	4	3	3	4	3	3	4	2	3	3	3	2	4	3	3	4	3	3	4	2	3	3	3	2	4	3	3	4	22.9	22.9	22.9	24409
CON__P01966	CON__P01966	3	1	1	>P01966 SWISS-PROT:P01966 (Bos taurus) Hemoglobin subunit alpha	1	3	1	1	2	2	3	2	3	3	3	3	3	2	3	2	1	1	1	1	1	1	1	1	1	1	1	1	1	1	1	1	1	1	1	1	1	1	1	1	16.9	10.6	10.6	15184
CON__P02533;tr|Q61782|Q61782_MOUSE;CON__Q61782;tr|B1AQ78|B1AQ78_MOUSE;sp|P19001|K1C19_MOUSE;CON__P19001;sp|P05784|K1C18_MOUSE;CON__P05784;CON__Q8N1A0;tr|D0V735|D0V735_MOUSE;sp|Q62168|K1H2_MOUSE;tr|B1ATJ5|B1ATJ5_MOUSE;CON__A2AB72;CON__Q7Z3Y9;sp|B1AQ75|KRT36_MOUSE	CON__P02533	39;6;6;6;6;6;2;2;1;1;1;1;1;1;1	21;3;3;0;0;0;0;0;0;0;0;0;0;0;0	5;2;2;0;0;0;0;0;0;0;0;0;0;0;0	>P02533 SWISS-PROT:P02533 Tax_Id=9606 Gene_Symbol=KRT14 Keratin, type I cytoskeletal 14	15	39	21	5	27	28	29	27	30	28	33	32	30	27	31	31	13	13	13	12	14	13	16	16	15	13	15	14	3	3	3	3	4	4	4	4	3	4	3	3	68	43.9	15	51621
CON__P02538;sp|Q8VED5|K2C79_MOUSE;CON__Q8VED5;tr|Q4L0E6|Q4L0E6_MOUSE	CON__P02538	46;11;11;2	36;4;4;2	2;0;0;0	>P02538 SWISS-PROT:P02538 Tax_Id=9606 Gene_Symbol=KRT6A Keratin, type II cytoskeletal 6A	4	46	36	2	35	35	39	39	41	40	38	39	40	38	34	40	26	27	30	29	32	32	30	31	31	30	26	32	1	2	2	2	2	2	2	2	1	1	2	2	59.4	50.7	3.5	60044
CON__P02662	CON__P02662	9	9	9	>P02662 SWISS-PROT:P02662 Alpha-S1-casein - Bos taurus (Bovine).	1	9	9	9	4	3	5	5	2	2	7	7	3	3	5	4	4	3	5	5	2	2	7	7	3	3	5	4	4	3	5	5	2	2	7	7	3	3	5	4	38.2	38.2	38.2	22975
CON__P02663	CON__P02663	6	6	6	>P02663 SWISS-PROT:P02663 Alpha-S2-casein [Contains: Casocidin-1 - Bos taurus (Bovine).	1	6	6	6	5	4	4	5	5	4	4	5	4	4	5	4	5	4	4	5	5	4	4	5	4	4	5	4	5	4	4	5	5	4	4	5	4	4	5	4	27.1	27.1	27.1	24348
CON__P02666	CON__P02666	3	3	3	>P02666 SWISS-PROT:P02666 Beta-casein - Bos taurus (Bovine).	1	3	3	3	1	1	1	1	0	0	2	1	0	0	0	1	1	1	1	1	0	0	2	1	0	0	0	1	1	1	1	1	0	0	2	1	0	0	0	1	20.1	20.1	20.1	23583
CON__P02668	CON__P02668	8	8	8	>P02668 SWISS-PROT:P02668 Kappa-casein [Contains: Casoxin C; Casoxin 6; Casoxin A; Casoxin B; Casoplatelin] - Bos taurus (Bovine).	1	8	8	8	2	3	4	3	2	3	7	7	2	3	4	4	2	3	4	3	2	3	7	7	2	3	4	4	2	3	4	3	2	3	7	7	2	3	4	4	55	55	55	18974
CON__P02754	CON__P02754	7	7	7	>P02754 SWISS-PROT:P02754 Beta-lactoglobulin - Bos taurus (Bovine).	1	7	7	7	5	6	4	4	5	5	5	7	3	4	4	5	5	6	4	4	5	5	5	7	3	4	4	5	5	6	4	4	5	5	5	7	3	4	4	5	37.7	37.7	37.7	18281
CON__P02768-1	CON__P02768-1	8	4	3	>P02768-1 SWISS-PROT:P02768-1 Tax_Id=9606 Gene_Symbol=ALB Isoform 1 of Serum albumin precursor	1	8	4	3	5	4	6	3	4	5	5	4	4	3	6	5	2	1	3	0	1	2	2	1	1	0	3	1	2	1	2	0	1	1	1	0	1	0	2	1	13	7.9	5.4	69366
CON__P02769	CON__P02769	7	5	5	>P02769 SWISS-PROT:P02769 (Bos taurus) Bovine serum albumin precursor	1	7	5	5	2	2	5	2	6	7	6	3	3	2	7	2	1	1	3	1	5	5	4	1	2	1	5	1	1	1	3	1	5	5	4	1	2	1	5	1	13.5	8.7	8.7	69293
CON__P04259	CON__P04259	44	5	2	>P04259 SWISS-PROT:P04259 Tax_Id=9606 Gene_Symbol=KRT6B Keratin, type II cytoskeletal 6B	1	44	5	2	32	33	38	38	40	38	36	37	37	35	31	37	2	3	5	4	5	4	4	4	2	2	3	3	1	1	2	1	2	1	2	1	1	1	1	1	59.4	10.8	4.6	59998
CON__P04264;CON__H-INV:HIT000016045	CON__P04264	58;4	58;4	38;0	>P04264 SWISS-PROT:P04264 Tax_Id=9606 Gene_Symbol=KRT1 Keratin, type II cytoskeletal 1	2	58	58	38	49	52	50	52	51	52	47	45	50	49	50	52	49	52	50	52	51	52	47	45	50	49	50	52	32	35	33	33	33	34	28	27	31	32	34	35	65.1	65.1	52.6	66017
CON__P08727	CON__P08727	9	2	2	>P08727 SWISS-PROT:P08727 Tax_Id=9606 Gene_Symbol=KRT19 Keratin, type I cytoskeletal 19	1	9	2	2	7	8	8	8	7	8	9	9	8	8	8	8	1	2	2	2	1	2	2	2	2	2	2	2	1	2	2	2	1	2	2	2	2	2	2	2	16.8	5.5	5.5	44091
CON__P08779;tr|Q3SYP5|Q3SYP5_MOUSE;sp|Q9Z2K1|K1C16_MOUSE;CON__Q9Z2K1;tr|Q3ZAW8|Q3ZAW8_MOUSE;tr|Q9EQD7|Q9EQD7_MOUSE;tr|Q9EQD6|Q9EQD6_MOUSE;CON__Q3ZAW8;tr|Q8C4P9|Q8C4P9_MOUSE;tr|Q3UQC8|Q3UQC8_MOUSE	CON__P08779	39;14;14;14;14;14;14;14;2;2	34;12;12;12;12;12;12;12;2;2	19;5;5;5;5;5;5;5;0;0	>P08779 SWISS-PROT:P08779 Tax_Id=9606 Gene_Symbol=KRT16 Keratin, type I cytoskeletal 16	10	39	34	19	29	29	33	31	35	30	36	33	31	29	35	36	24	25	28	27	30	26	31	29	26	25	30	31	14	13	16	15	17	14	18	17	16	15	18	18	67.7	62.4	42.1	51267
CON__P13645;CON__Q148H6;CON__Q2M2I5	CON__P13645	44;4;4	44;4;4	27;0;0	>P13645 SWISS-PROT:P13645 Tax_Id=9606 Gene_Symbol=KRT10 Keratin, type I cytoskeletal 10	3	44	44	27	34	37	38	39	38	35	35	34	36	38	38	37	34	37	38	39	38	35	35	34	36	38	38	37	20	21	23	24	23	20	20	20	21	23	24	23	65.1	65.1	52.3	59.51
CON__P13646-1;tr|Z4YJD9|Z4YJD9_MOUSE;sp|Q64291|K1C12_MOUSE	CON__P13646-1	24;1;1	18;1;1	3;0;0	>P13646-1 SWISS-PROT:P13646-1 Tax_Id=9606 Gene_Symbol=KRT13 Isoform 1 of Keratin, type I cytoskeletal 13	3	24	18	3	18	17	13	13	18	18	16	11	18	15	21	19	13	11	8	7	13	12	11	6	13	10	16	14	3	2	3	1	1	1	2	1	3	2	3	2	43.9	34.7	6.6	49586
CON__P13647	CON__P13647	39	22	5	>P13647 SWISS-PROT:P13647 Tax_Id=9606 Gene_Symbol=KRT5 Keratin, type II cytoskeletal 5	1	39	22	5	33	34	35	35	34	33	34	33	33	33	31	35	20	20	20	20	20	20	20	20	19	20	19	21	5	5	5	5	5	5	5	5	5	5	5	5	51	33.4	10.5	62378
CON__P19012;CON__Q99456	CON__P19012	16;3	1;0	1;0	>P19012 SWISS-PROT:P19012 Tax_Id=9606 Gene_Symbol=KRT15 Keratin, type I cytoskeletal 15	2	16	1	1	10	12	9	11	12	12	11	10	12	10	11	11	0	0	0	0	0	1	0	0	0	0	0	0	0	0	0	0	0	1	0	0	0	0	0	0	23	2.9	2.9	49167
CON__P19013	CON__P19013	22	20	12	>P19013 SWISS-PROT:P19013 Tax_Id=9606 Gene_Symbol=KRT4 keratin 4	1	22	20	12	12	12	10	9	11	13	11	12	10	11	16	15	10	10	8	7	9	11	9	10	8	9	14	13	5	5	5	4	5	7	6	6	6	5	8	7	34.8	32.2	21.5	63.91
CON__P20930	CON__P20930	14	14	14	>P20930 SWISS-PROT:P20930 Tax_Id=9606 Gene_Symbol=FLG Filaggrin	1	14	14	14	5	5	1	2	4	8	0	2	0	1	0	4	5	5	1	2	4	8	0	2	0	1	0	4	5	5	1	2	4	8	0	2	0	1	0	4	9.2	9.2	9.2	435.16
CON__P35527	CON__P35527	41	40	40	>P35527 SWISS-PROT:P35527 Tax_Id=9606 Gene_Symbol=KRT9 Keratin, type I cytoskeletal 9	1	41	40	40	34	34	37	35	36	35	33	27	35	32	36	36	33	33	36	34	35	34	32	26	34	31	35	35	33	33	36	34	35	34	32	26	34	31	35	35	67.3	67.3	67.3	62129
CON__P35908	CON__P35908	51	46	33	>P35908 SWISS-PROT:P35908 Tax_Id=9606 Gene_Symbol=KRT2 Keratin, type II cytoskeletal 2 epidermal	1	51	46	33	44	41	45	46	46	46	39	38	44	43	43	42	40	38	42	42	42	42	35	35	39	39	40	38	29	26	29	29	29	29	24	23	27	28	28	27	65.6	61.9	49.8	65865
CON__Q01546	CON__Q01546	19	8	6	>Q01546 SWISS-PROT:Q01546 Tax_Id=9606 Gene_Symbol=KRT76 Keratin, type II cytoskeletal 2 oral	1	19	8	6	9	9	17	17	11	11	9	9	10	10	10	8	1	1	7	7	1	1	1	0	0	1	1	1	1	1	6	5	1	1	1	0	0	0	1	1	19.4	11.4	8.5	65.87
CON__Q04695;sp|Q9QWL7|K1C17_MOUSE;CON__Q9QWL7;tr|Q8CB30|Q8CB30_MOUSE;tr|Q544I8|Q544I8_MOUSE;tr|Q3ULX3|Q3ULX3_MOUSE;sp|Q99PS0|K1C23_MOUSE;CON__Q99PS0	CON__Q04695;sp|Q9QWL7|K1C17_MOUSE;CON__Q9QWL7	29;23;23;1;1;1;1;1	13;8;8;1;1;1;1;1	10;5;5;0;0;0;0;0	>Q04695 SWISS-PROT:Q04695 Tax_Id=9606 Gene_Symbol=KRT17 Keratin, type I cytoskeletal 17;>sp|Q9QWL7|K1C17_MOUSE Keratin, type I cytoskeletal 17 OS=Mus musculus GN=Krt17 PE=1 SV=3;>Q9QWL7 SWISS-PROT:Q9QWL7 Tax_Id=10090 Gene_Symbol=Krt17 Keratin, type I cytos	8	29	13	10	20	19	23	20	22	22	26	25	23	20	23	21	8	6	9	8	9	9	10	11	9	9	10	8	5	3	6	5	6	6	7	8	6	6	7	5	51.2	28.7	21.5	48105
CON__Q9UE12;CON__Q15323;CON__Q6NTB9;CON__O76009;CON__Q14525;CON__Q14532;sp|Q497I4|KRT35_MOUSE;CON__Q497I4;CON__Q92764	CON__Q9UE12;CON__Q15323;CON__Q6NTB9;CON__O76009;CON__Q14525;CON__Q14532;sp|Q497I4|KRT35_MOUSE;CON__Q497I4	6;6;5;5;5;4;4;4;2	4;4;4;4;3;3;2;2;1	1;1;1;1;0;1;0;0;0	>Q9UE12 TREMBL:Q9UE12 Type I hair keratin 1 - Homo sapiens (Human).;>Q15323 SWISS-PROT:Q15323 Keratin, type I cuticular HA1 (Hair keratin, type I HA1);>Q6NTB9 TREMBL:Q6NTB9 Type I hair keratin 3A - Homo sapiens (Human).;>O76009 SWISS-PROT:O76009 Keratin, t	9	6	4	1	2	1	2	1	2	3	5	4	2	1	2	1	0	0	1	0	0	1	3	3	0	0	0	0	0	0	0	0	0	0	1	1	0	0	0	0	13.7	10.3	3.1	47237
CON__Q3SY84	CON__Q3SY84	6	2	1	>Q3SY84 SWISS-PROT:Q3SY84 Tax_Id=9606 Gene_Symbol=KRT71 Keratin, type II cytoskeletal 71	1	6	2	1	5	5	4	4	5	5	3	3	5	5	4	5	1	1	1	1	2	1	1	1	1	1	1	1	0	0	0	0	1	0	0	0	0	0	0	0	8	4	1.7	57249
CON__Q3ZBD7	CON__Q3ZBD7	9	1	1	>Q3ZBD7 SWISS-PROT:Q3ZBD7 (Bos taurus) Glucose-6-phosphate isomerase	1	9	1	1	8	9	8	8	8	8	7	8	8	8	8	8	0	1	0	0	0	0	0	0	0	0	0	0	0	1	0	0	0	0	0	0	0	0	0	0	18	1.8	1.8	62.87
CON__Q5D862	CON__Q5D862	9	9	9	>Q5D862 SWISS-PROT:Q5D862 Tax_Id=9606 Gene_Symbol=FLG2 Filaggrin-2	1	9	9	9	6	5	2	5	4	4	2	3	2	3	3	3	6	5	2	5	4	4	2	3	2	3	3	3	6	5	2	5	4	4	2	3	2	3	3	3	10.1	10.1	10.1	248.07
sp|Q6IFX2|K1C42_MOUSE;CON__Q6IFX2;tr|Q9CWC9|Q9CWC9_MOUSE	sp|Q6IFX2|K1C42_MOUSE;CON__Q6IFX2	16;16;7	1;1;1	1;1;1	>sp|Q6IFX2|K1C42_MOUSE Keratin, type I cytoskeletal 42 OS=Mus musculus GN=Krt42 PE=1 SV=1;>Q6IFX2 SWISS-PROT:Q6IFX2 Tax_Id=10090 Gene_Symbol=Krt42 Keratin, type I cytoskeletal 42	3	16	1	1	12	13	13	12	13	12	14	14	13	11	13	13	1	0	0	0	0	0	0	0	0	0	0	0	1	0	0	0	0	0	0	0	0	0	0	0	29	2.9	2.9	50133
CON__Q9NSB2;CON__Q6ISB0	CON__Q9NSB2;CON__Q6ISB0	12;12	8;8	5;5	>Q9NSB2 SWISS-PROT:Q9NSB2 Keratin, type II cuticular Hb4 (Hair keratin, type II Hb4) - Homo sapiens (Human).;>Q6ISB0 TREMBL:Q6ISB0 Keratin, hair, basic, 4 - Homo sapiens (Human).	2	12	8	5	10	7	11	9	8	8	7	8	5	8	6	8	7	4	7	5	5	5	4	5	2	4	3	5	5	3	5	4	3	3	3	4	2	2	3	4	20.7	16.5	11.8	64895
CON__Q6KB66-1;tr|Q3TBQ1|Q3TBQ1_MOUSE;sp|Q0VBK2|K2C80_MOUSE;CON__Q0VBK2	CON__Q6KB66-1	4;1;1;1	4;1;1;1	4;1;1;1	>Q6KB66-1 SWISS-PROT:Q6KB66-1 Tax_Id=9606 Gene_Symbol=KRT80 Isoform 1 of Keratin, type II cytoskeletal 80	4	4	4	4	3	4	3	2	2	2	1	2	1	1	1	1	3	4	3	2	2	2	1	2	1	1	1	1	3	4	3	2	2	2	1	2	1	1	1	1	8.8	8.8	8.8	50525
CON__Q8N1N4-2;CON__Q7RTT2	CON__Q8N1N4-2;CON__Q7RTT2	9;9	5;5	5;5	>Q8N1N4-2 SWISS-PROT:Q8N1N4-2 Tax_Id=9606 Gene_Symbol=KRT78 Isoform 2 of Keratin, type II cytoskeletal 78;>Q7RTT2 TREMBL:Q7RTT2 Tax_Id=9606 Gene_Symbol=KRT78 Keratin-78	2	9	5	5	6	5	7	7	6	7	4	3	4	6	5	7	3	2	3	4	2	3	1	0	0	2	2	4	3	2	3	4	2	3	1	0	0	2	2	4	15.4	9.6	9.6	56964
CON__Q7Z3Y7;CON__Q7Z3Y8;sp|A6BLY7|K1C28_MOUSE;CON__Q7Z3Z0;sp|Q8VCW2|K1C25_MOUSE;tr|B2RU72|B2RU72_MOUSE;sp|Q9Z320|K1C27_MOUSE	CON__Q7Z3Y7;CON__Q7Z3Y8;sp|A6BLY7|K1C28_MOUSE	7;4;4;3;2;2;2	1;1;1;1;1;1;1	1;1;1;1;1;1;1	>Q7Z3Y7 SWISS-PROT:Q7Z3Y7 Tax_Id=9606 Gene_Symbol=KRT28 Keratin 25D;>Q7Z3Y8 SWISS-PROT:Q7Z3Y8 Tax_Id=9606 Gene_Symbol=KRT27 Keratin, type I cytoskeletal 27;>sp|A6BLY7|K1C28_MOUSE Keratin, type I cytoskeletal 28 OS=Mus musculus GN=Krt28 PE=1 SV=1	7	7	1	1	5	6	4	5	6	6	4	4	6	6	5	5	1	0	0	0	1	1	0	0	1	1	1	1	1	0	0	0	1	1	0	0	1	1	1	1	9.5	2.3	2.3	53025
CON__Q7Z794	CON__Q7Z794	21	16	13	>Q7Z794 SWISS-PROT:Q7Z794 Tax_Id=9606 Gene_Symbol=KRT77 Keratin 77	1	21	16	13	17	14	9	10	6	6	5	7	6	5	6	7	12	10	5	5	2	2	1	3	1	1	2	3	11	8	4	4	2	2	1	3	1	1	2	2	32.7	27.7	22	61802
CON__Q86YZ3	CON__Q86YZ3	28	28	28	>Q86YZ3 SWISS-PROT:Q86YZ3 Tax_Id=9606 Gene_Symbol=HRNR Hornerin	1	28	28	28	18	21	19	20	18	24	15	23	15	20	16	20	18	21	19	20	18	24	15	23	15	20	16	20	18	21	19	20	18	24	15	23	15	20	16	20	27.4	27.4	27.4	282.39
CON__Q9C075	CON__Q9C075	4	2	2	>Q9C075 SWISS-PROT:Q9C075 Tax_Id=9606 Gene_Symbol=KRT23 Keratin, type I cytoskeletal 23	1	4	2	2	4	3	1	1	2	2	2	1	2	1	2	2	2	2	0	0	0	0	0	0	0	0	0	1	2	2	0	0	0	0	0	0	0	0	0	1	9.7	5.9	5.9	48131
REV__CON__P35527	REV__CON__P35527	2	2	2	>P35527 SWISS-PROT:P35527 Tax_Id=9606 Gene_Symbol=KRT9 Keratin, type I cytoskeletal 9	1	2	2	2	0	0	1	0	0	0	0	0	0	0	0	1	0	0	1	0	0	0	0	0	0	0	0	1	0	0	1	0	0	0	0	0	0	0	0	1	0	0	0	62129
REV__sp|A2AGL3|RYR3_MOUSE;REV__tr|E9PW34|E9PW34_MOUSE	REV__sp|A2AGL3|RYR3_MOUSE;REV__tr|E9PW34|E9PW34_MOUSE	2;2	2;2	1;1	>sp|A2AGL3|RYR3_MOUSE Ryanodine receptor 3 OS=Mus musculus GN=Ryr3 PE=1 SV=1;>tr|E9PW34|E9PW34_MOUSE Ryanodine receptor 3 OS=Mus musculus GN=Ryr3 PE=1 SV=1	2	2	2	1	1	1	1	1	1	1	1	1	1	0	1	2	1	1	1	1	1	1	1	1	1	0	1	2	0	1	0	0	0	1	1	0	1	0	1	1	0	0	0	551.32
REV__sp|A2ASS6|TITIN_MOUSE;REV__tr|E9Q8N1|E9Q8N1_MOUSE;REV__tr|E9Q8K5|E9Q8K5_MOUSE;REV__tr|A2AT70|A2AT70_MOUSE;REV__tr|F7CR78|F7CR78_MOUSE	REV__sp|A2ASS6|TITIN_MOUSE;REV__tr|E9Q8N1|E9Q8N1_MOUSE;REV__tr|E9Q8K5|E9Q8K5_MOUSE	8;7;7;1;1	8;7;7;1;1	8;7;7;1;1	>sp|A2ASS6|TITIN_MOUSE Titin OS=Mus musculus GN=Ttn PE=1 SV=1;>tr|E9Q8N1|E9Q8N1_MOUSE Titin OS=Mus musculus GN=Ttn PE=1 SV=1;>tr|E9Q8K5|E9Q8K5_MOUSE Titin OS=Mus musculus GN=Ttn PE=1 SV=1	5	8	8	8	2	3	1	3	1	4	4	2	3	2	3	2	2	3	1	3	1	4	4	2	3	2	3	2	2	3	1	3	1	4	4	2	3	2	3	2	0	0	0	3906.4
REV__sp|A2AX52|CO6A4_MOUSE;REV__tr|Q9CTL0|Q9CTL0_MOUSE	REV__sp|A2AX52|CO6A4_MOUSE;REV__tr|Q9CTL0|Q9CTL0_MOUSE	2;1	2;1	2;1	>sp|A2AX52|CO6A4_MOUSE Collagen alpha-4(VI) chain OS=Mus musculus GN=Col6a4 PE=1 SV=2;>tr|Q9CTL0|Q9CTL0_MOUSE Putative uncharacterized protein (Fragment) OS=Mus musculus GN=Col6a4 PE=2 SV=1	2	2	2	2	1	0	0	1	2	0	0	0	0	0	0	0	1	0	0	1	2	0	0	0	0	0	0	0	1	0	0	1	2	0	0	0	0	0	0	0	0	0	0	250.8
REV__sp|A2RSQ0|DEN5B_MOUSE	REV__sp|A2RSQ0|DEN5B_MOUSE	2	2	2	>sp|A2RSQ0|DEN5B_MOUSE DENN domain-containing protein 5B OS=Mus musculus GN=Dennd5b PE=1 SV=2	1	2	2	2	1	0	0	1	0	1	1	0	0	1	0	1	1	0	0	1	0	1	1	0	0	1	0	1	1	0	0	1	0	1	1	0	0	1	0	1	0	0	0	144.63
REV__sp|E9Q286|ICE1_MOUSE	REV__sp|E9Q286|ICE1_MOUSE	2	2	2	>sp|E9Q286|ICE1_MOUSE Little elongation complex subunit 1 OS=Mus musculus GN=Ice1 PE=2 SV=1	1	2	2	2	0	2	0	2	1	1	1	2	1	2	1	1	0	2	0	2	1	1	1	2	1	2	1	1	0	2	0	2	1	1	1	2	1	2	1	1	0	0	0	242.25
REV__sp|E9Q634|MYO1E_MOUSE;REV__tr|Q3TLJ4|Q3TLJ4_MOUSE;REV__tr|Q8C123|Q8C123_MOUSE;REV__tr|Q6KAL9|Q6KAL9_MOUSE	REV__sp|E9Q634|MYO1E_MOUSE;REV__tr|Q3TLJ4|Q3TLJ4_MOUSE;REV__tr|Q8C123|Q8C123_MOUSE;REV__tr|Q6KAL9|Q6KAL9_MOUSE	2;1;1;1	2;1;1;1	1;1;0;0	>sp|E9Q634|MYO1E_MOUSE Unconventional myosin-Ie OS=Mus musculus GN=Myo1e PE=1 SV=1;>tr|Q3TLJ4|Q3TLJ4_MOUSE Putative uncharacterized protein (Fragment) OS=Mus musculus GN=Myo1e PE=2 SV=1;>tr|Q8C123|Q8C123_MOUSE Putative uncharacterized protein OS=Mus muscul	4	2	2	1	1	1	0	1	2	1	2	0	1	1	0	1	1	1	0	1	2	1	2	0	1	1	0	1	0	0	0	0	1	0	1	0	1	0	0	0	0	0	0	126.82
REV__tr|Q3V1L5|Q3V1L5_MOUSE;REV__tr|Q7M739|Q7M739_MOUSE;REV__sp|F6ZDS4|TPR_MOUSE;REV__tr|Q8BK71|Q8BK71_MOUSE;REV__tr|Q8BU18|Q8BU18_MOUSE;REV__tr|Q05CS8|Q05CS8_MOUSE;REV__tr|Q32P08|Q32P08_MOUSE;REV__tr|Q3TZB5|Q3TZB5_MOUSE	REV__tr|Q3V1L5|Q3V1L5_MOUSE;REV__tr|Q7M739|Q7M739_MOUSE;REV__sp|F6ZDS4|TPR_MOUSE;REV__tr|Q8BK71|Q8BK71_MOUSE;REV__tr|Q8BU18|Q8BU18_MOUSE;REV__tr|Q05CS8|Q05CS8_MOUSE;REV__tr|Q32P08|Q32P08_MOUSE;REV__tr|Q3TZB5|Q3TZB5_MOUSE	2;2;2;1;1;1;1;1	2;2;2;1;1;1;1;1	2;2;2;1;1;1;1;1	>tr|Q3V1L5|Q3V1L5_MOUSE Putative uncharacterized protein (Fragment) OS=Mus musculus GN=Tpr PE=2 SV=1;>tr|Q7M739|Q7M739_MOUSE Nuclear pore complex-associated intranuclear coiled-coil protein TPR OS=Mus musculus GN=Tpr PE=1 SV=1;>sp|F6ZDS4|TPR_MOUSE Nucleopr	8	2	2	2	1	1	2	2	2	2	1	0	2	1	2	2	1	1	2	2	2	2	1	0	2	1	2	2	1	1	2	2	2	2	1	0	2	1	2	2	0	0	0	144.43
REV__sp|O35638|STAG2_MOUSE;REV__tr|A2AFF6|A2AFF6_MOUSE;REV__tr|Q8BSB5|Q8BSB5_MOUSE;REV__tr|Q3TG33|Q3TG33_MOUSE	REV__sp|O35638|STAG2_MOUSE;REV__tr|A2AFF6|A2AFF6_MOUSE;REV__tr|Q8BSB5|Q8BSB5_MOUSE;REV__tr|Q3TG33|Q3TG33_MOUSE	2;2;1;1	2;2;1;1	2;2;1;1	>sp|O35638|STAG2_MOUSE Cohesin subunit SA-2 OS=Mus musculus GN=Stag2 PE=1 SV=3;>tr|A2AFF6|A2AFF6_MOUSE Cohesin subunit SA-2 OS=Mus musculus GN=Stag2 PE=1 SV=1;>tr|Q8BSB5|Q8BSB5_MOUSE Putative uncharacterized protein (Fragment) OS=Mus musculus GN=Stag2 PE=2	4	2	2	2	0	0	0	0	0	0	1	1	0	0	0	0	0	0	0	0	0	0	1	1	0	0	0	0	0	0	0	0	0	0	1	1	0	0	0	0	0	0	0	141.28
REV__tr|Q3ULT7|Q3ULT7_MOUSE;REV__tr|Q497U2|Q497U2_MOUSE;REV__sp|P48725|PCNT_MOUSE;REV__tr|F8VPV0|F8VPV0_MOUSE;REV__tr|Q3TQR8|Q3TQR8_MOUSE;REV__tr|Q80U10|Q80U10_MOUSE	REV__tr|Q3ULT7|Q3ULT7_MOUSE;REV__tr|Q497U2|Q497U2_MOUSE;REV__sp|P48725|PCNT_MOUSE;REV__tr|F8VPV0|F8VPV0_MOUSE	3;3;3;3;1;1	3;3;3;3;1;1	3;3;3;3;1;1	>tr|Q3ULT7|Q3ULT7_MOUSE Putative uncharacterized protein (Fragment) OS=Mus musculus GN=Pcnt PE=2 SV=1;>tr|Q497U2|Q497U2_MOUSE Pcnt protein (Fragment) OS=Mus musculus GN=Pcnt PE=2 SV=1;>sp|P48725|PCNT_MOUSE Pericentrin OS=Mus musculus GN=Pcnt PE=1 SV=2;>tr|	6	3	3	3	1	1	1	2	1	1	1	2	2	2	1	2	1	1	1	2	1	1	1	2	2	2	1	2	1	1	1	2	1	1	1	2	2	2	1	2	0	0	0	135.38
REV__tr|Q3UK39|Q3UK39_MOUSE;REV__sp|P97310|MCM2_MOUSE;REV__tr|Q3UJN1|Q3UJN1_MOUSE	REV__tr|Q3UK39|Q3UK39_MOUSE;REV__sp|P97310|MCM2_MOUSE;REV__tr|Q3UJN1|Q3UJN1_MOUSE	2;2;2	2;2;2	2;2;2	>tr|Q3UK39|Q3UK39_MOUSE DNA helicase OS=Mus musculus GN=Mcm2 PE=2 SV=1;>sp|P97310|MCM2_MOUSE DNA replication licensing factor MCM2 OS=Mus musculus GN=Mcm2 PE=1 SV=3;>tr|Q3UJN1|Q3UJN1_MOUSE DNA helicase OS=Mus musculus GN=Mcm2 PE=2 SV=1	3	2	2	2	1	0	0	2	0	0	1	0	0	1	0	0	1	0	0	2	0	0	1	0	0	1	0	0	1	0	0	2	0	0	1	0	0	1	0	0	0	0	0	101.93
REV__sp|Q14AT2|TEX11_MOUSE	REV__sp|Q14AT2|TEX11_MOUSE	2	2	2	>sp|Q14AT2|TEX11_MOUSE Testis-expressed sequence 11 protein OS=Mus musculus GN=Tex11 PE=1 SV=1	1	2	2	2	1	0	1	1	1	1	1	1	0	1	0	2	1	0	1	1	1	1	1	1	0	1	0	2	1	0	1	1	1	1	1	1	0	1	0	2	0	0	0	109.62
REV__sp|Q2PZL6|FAT4_MOUSE	REV__sp|Q2PZL6|FAT4_MOUSE	2	2	2	>sp|Q2PZL6|FAT4_MOUSE Protocadherin Fat 4 OS=Mus musculus GN=Fat4 PE=1 SV=2	1	2	2	2	1	1	1	0	1	1	1	1	1	0	1	0	1	1	1	0	1	1	1	1	1	0	1	0	1	1	1	0	1	1	1	1	1	0	1	0	0	0	0	540.31
REV__sp|Q3UGF1|WDR19_MOUSE;REV__tr|Q8BRP0|Q8BRP0_MOUSE	REV__sp|Q3UGF1|WDR19_MOUSE;REV__tr|Q8BRP0|Q8BRP0_MOUSE	2;1	2;1	2;1	>sp|Q3UGF1|WDR19_MOUSE WD repeat-containing protein 19 OS=Mus musculus GN=Wdr19 PE=1 SV=1;>tr|Q8BRP0|Q8BRP0_MOUSE Putative uncharacterized protein OS=Mus musculus GN=Wdr19 PE=2 SV=1	2	2	2	2	1	2	2	2	1	1	1	2	2	2	2	2	1	2	2	2	1	1	1	2	2	2	2	2	1	2	2	2	1	1	1	2	2	2	2	2	0	0	0	151.46
REV__sp|Q62028|PLA2R_MOUSE;REV__tr|A0A0A0MQE3|A0A0A0MQE3_MOUSE	REV__sp|Q62028|PLA2R_MOUSE;REV__tr|A0A0A0MQE3|A0A0A0MQE3_MOUSE	2;2	2;2	2;2	>sp|Q62028|PLA2R_MOUSE Secretory phospholipase A2 receptor OS=Mus musculus GN=Pla2r1 PE=1 SV=1;>tr|A0A0A0MQE3|A0A0A0MQE3_MOUSE Secretory phospholipase A2 receptor OS=Mus musculus GN=Pla2r1 PE=1 SV=1	2	2	2	2	1	1	1	0	1	1	1	0	0	0	1	2	1	1	1	0	1	1	1	0	0	0	1	2	1	1	1	0	1	1	1	0	0	0	1	2	0	0	0	170.51
REV__tr|B9EHX4|B9EHX4_MOUSE;REV__sp|Q62388|ATM_MOUSE;REV__tr|F6UXV2|F6UXV2_MOUSE;REV__tr|Q6NX74|Q6NX74_MOUSE	REV__tr|B9EHX4|B9EHX4_MOUSE;REV__sp|Q62388|ATM_MOUSE;REV__tr|F6UXV2|F6UXV2_MOUSE;REV__tr|Q6NX74|Q6NX74_MOUSE	2;2;1;1	2;2;1;1	2;2;1;1	>tr|B9EHX4|B9EHX4_MOUSE Ataxia telangiectasia mutated homolog (Human) OS=Mus musculus GN=Atm PE=2 SV=1;>sp|Q62388|ATM_MOUSE Serine-protein kinase ATM OS=Mus musculus GN=Atm PE=1 SV=2;>tr|F6UXV2|F6UXV2_MOUSE Serine-protein kinase ATM (Fragment) OS=Mus muscu	4	2	2	2	0	0	0	1	1	0	1	0	0	0	1	2	0	0	0	1	1	0	1	0	0	0	1	2	0	0	0	1	1	0	1	0	0	0	1	2	0	0	0	349.07
REV__sp|Q6GQX2|NCK5L_MOUSE	REV__sp|Q6GQX2|NCK5L_MOUSE	2	2	2	>sp|Q6GQX2|NCK5L_MOUSE Nck-associated protein 5-like OS=Mus musculus GN=Nckap5l PE=2 SV=1	1	2	2	2	0	1	1	0	1	1	0	0	1	0	0	1	0	1	1	0	1	1	0	0	1	0	0	1	0	1	1	0	1	1	0	0	1	0	0	1	0	0	0	138.17
REV__sp|Q6J756|CAN11_MOUSE	REV__sp|Q6J756|CAN11_MOUSE	2	2	2	>sp|Q6J756|CAN11_MOUSE Calpain-11 OS=Mus musculus GN=Capn11 PE=1 SV=1	1	2	2	2	1	1	2	1	1	1	1	1	1	1	1	1	1	1	2	1	1	1	1	1	1	1	1	1	1	1	2	1	1	1	1	1	1	1	1	1	0	0	0	82969
REV__tr|Q3UVI6|Q3UVI6_MOUSE;REV__sp|Q6P5D4|CP135_MOUSE	REV__tr|Q3UVI6|Q3UVI6_MOUSE;REV__sp|Q6P5D4|CP135_MOUSE	2;2	2;2	2;2	>tr|Q3UVI6|Q3UVI6_MOUSE Putative uncharacterized protein OS=Mus musculus GN=Cep135 PE=2 SV=1;>sp|Q6P5D4|CP135_MOUSE Centrosomal protein of 135 kDa OS=Mus musculus GN=Cep135 PE=1 SV=1	2	2	2	2	0	1	1	1	0	1	0	0	0	0	1	1	0	1	1	1	0	1	0	0	0	0	1	1	0	1	1	1	0	1	0	0	0	0	1	1	0	0	0	120.61
REV__sp|Q6PA06|ATLA2_MOUSE;REV__tr|Q9D873|Q9D873_MOUSE;REV__tr|E9QND8|E9QND8_MOUSE;REV__tr|Q8BYP9|Q8BYP9_MOUSE	REV__sp|Q6PA06|ATLA2_MOUSE;REV__tr|Q9D873|Q9D873_MOUSE;REV__tr|E9QND8|E9QND8_MOUSE;REV__tr|Q8BYP9|Q8BYP9_MOUSE	2;1;1;1	2;1;1;1	2;1;1;1	>sp|Q6PA06|ATLA2_MOUSE Atlastin-2 OS=Mus musculus GN=Atl2 PE=1 SV=1;>tr|Q9D873|Q9D873_MOUSE Putative uncharacterized protein OS=Mus musculus GN=Atl2 PE=2 SV=1;>tr|E9QND8|E9QND8_MOUSE Atlastin-2 OS=Mus musculus GN=Atl2 PE=1 SV=1;>tr|Q8BYP9|Q8BYP9_MOUSE Puta	4	2	2	2	1	1	1	0	2	2	2	0	2	0	2	2	1	1	1	0	2	2	2	0	2	0	2	2	1	1	1	0	2	2	2	0	2	0	2	2	0	0	0	66223
REV__sp|Q6PD24|AN13D_MOUSE;REV__tr|F7C8Z0|F7C8Z0_MOUSE	REV__sp|Q6PD24|AN13D_MOUSE;REV__tr|F7C8Z0|F7C8Z0_MOUSE	2;1	2;1	2;1	>sp|Q6PD24|AN13D_MOUSE Ankyrin repeat domain-containing protein 13D OS=Mus musculus GN=Ankrd13d PE=2 SV=2;>tr|F7C8Z0|F7C8Z0_MOUSE Ankyrin repeat domain-containing protein 13D (Fragment) OS=Mus musculus GN=Ankrd13d PE=4 SV=1	2	2	2	2	1	1	1	1	1	1	1	1	1	1	1	2	1	1	1	1	1	1	1	1	1	1	1	2	1	1	1	1	1	1	1	1	1	1	1	2	0	0	0	68075
REV__sp|Q6R5N8|TLR13_MOUSE	REV__sp|Q6R5N8|TLR13_MOUSE	2	2	2	>sp|Q6R5N8|TLR13_MOUSE Toll-like receptor 13 OS=Mus musculus GN=Tlr13 PE=1 SV=1	1	2	2	2	2	2	2	2	2	2	2	2	2	2	2	2	2	2	2	2	2	2	2	2	2	2	2	2	2	2	2	2	2	2	2	2	2	2	2	2	0	0	0	114.44
REV__tr|B9EKJ3|B9EKJ3_MOUSE;REV__sp|Q80TL7|MON2_MOUSE	REV__tr|B9EKJ3|B9EKJ3_MOUSE;REV__sp|Q80TL7|MON2_MOUSE	2;2	2;2	2;2	>tr|B9EKJ3|B9EKJ3_MOUSE Mon2 protein OS=Mus musculus GN=Mon2 PE=1 SV=1;>sp|Q80TL7|MON2_MOUSE Protein MON2 homolog OS=Mus musculus GN=Mon2 PE=2 SV=2	2	2	2	2	0	1	0	0	0	1	0	0	0	0	0	2	0	1	0	0	0	1	0	0	0	0	0	2	0	1	0	0	0	1	0	0	0	0	0	2	0	0	0	188.35
REV__tr|Q3TQY7|Q3TQY7_MOUSE;REV__sp|Q8BH48|UBAP1_MOUSE	REV__tr|Q3TQY7|Q3TQY7_MOUSE;REV__sp|Q8BH48|UBAP1_MOUSE	2;2	2;2	2;2	>tr|Q3TQY7|Q3TQY7_MOUSE Putative uncharacterized protein OS=Mus musculus GN=Ubap1 PE=2 SV=1;>sp|Q8BH48|UBAP1_MOUSE Ubiquitin-associated protein 1 OS=Mus musculus GN=Ubap1 PE=1 SV=1	2	2	2	2	1	1	1	1	0	1	1	0	1	2	1	1	1	1	1	1	0	1	1	0	1	2	1	1	1	1	1	1	0	1	1	0	1	2	1	1	0	0	0	40948
REV__sp|Q8BHP2|NUTM1_MOUSE	REV__sp|Q8BHP2|NUTM1_MOUSE	2	2	2	>sp|Q8BHP2|NUTM1_MOUSE NUT family member 1 OS=Mus musculus GN=Nutm1 PE=2 SV=1	1	2	2	2	1	1	2	0	1	1	0	0	2	1	2	0	1	1	2	0	1	1	0	0	2	1	2	0	1	1	2	0	1	1	0	0	2	1	2	0	0	0	0	120.69
REV__tr|D3YVZ5|D3YVZ5_MOUSE;REV__tr|E9Q425|E9Q425_MOUSE;REV__sp|Q8CHB8|TTLL5_MOUSE;REV__tr|H3BJC2|H3BJC2_MOUSE;REV__tr|Q8BUF0|Q8BUF0_MOUSE;REV__tr|H3BLN3|H3BLN3_MOUSE;REV__tr|Q8C125|Q8C125_MOUSE	REV__tr|D3YVZ5|D3YVZ5_MOUSE;REV__tr|E9Q425|E9Q425_MOUSE;REV__sp|Q8CHB8|TTLL5_MOUSE;REV__tr|H3BJC2|H3BJC2_MOUSE;REV__tr|Q8BUF0|Q8BUF0_MOUSE;REV__tr|H3BLN3|H3BLN3_MOUSE;REV__tr|Q8C125|Q8C125_MOUSE	2;2;2;1;1;1;1	2;2;2;1;1;1;1	2;2;2;1;1;1;1	>tr|D3YVZ5|D3YVZ5_MOUSE Tubulin polyglutamylase TTLL5 OS=Mus musculus GN=Ttll5 PE=4 SV=1;>tr|E9Q425|E9Q425_MOUSE Tubulin polyglutamylase TTLL5 OS=Mus musculus GN=Ttll5 PE=4 SV=1;>sp|Q8CHB8|TTLL5_MOUSE Tubulin polyglutamylase TTLL5 OS=Mus musculus GN=Ttll5	7	2	2	2	0	0	1	0	2	1	1	1	1	0	0	0	0	0	1	0	2	1	1	1	1	0	0	0	0	0	1	0	2	1	1	1	1	0	0	0	0	0	0	142.91
REV__sp|Q8QZY1|EIF3L_MOUSE	REV__sp|Q8QZY1|EIF3L_MOUSE	2	2	2	>sp|Q8QZY1|EIF3L_MOUSE Eukaryotic translation initiation factor 3 subunit L OS=Mus musculus GN=Eif3l PE=1 SV=1	1	2	2	2	1	1	1	1	1	1	1	1	2	1	1	2	1	1	1	1	1	1	1	1	2	1	1	2	1	1	1	1	1	1	1	1	2	1	1	2	0	0	0	66612
REV__sp|Q8R5F8|ES8L1_MOUSE;REV__tr|E9Q4X5|E9Q4X5_MOUSE	REV__sp|Q8R5F8|ES8L1_MOUSE;REV__tr|E9Q4X5|E9Q4X5_MOUSE	2;2	2;2	2;2	>sp|Q8R5F8|ES8L1_MOUSE Epidermal growth factor receptor kinase substrate 8-like protein 1 OS=Mus musculus GN=Eps8l1 PE=1 SV=1;>tr|E9Q4X5|E9Q4X5_MOUSE Epidermal growth factor receptor kinase substrate 8-like protein 1 OS=Mus musculus GN=Eps8l1 PE=1 SV=1	2	2	2	2	2	0	1	1	1	1	0	1	0	1	1	1	2	0	1	1	1	1	0	1	0	1	1	1	2	0	1	1	1	1	0	1	0	1	1	1	0	0	0	80027
REV__sp|Q8VIM5|MYCD_MOUSE;REV__tr|B9EJ16|B9EJ16_MOUSE	REV__sp|Q8VIM5|MYCD_MOUSE;REV__tr|B9EJ16|B9EJ16_MOUSE	2;2	2;2	2;2	>sp|Q8VIM5|MYCD_MOUSE Myocardin OS=Mus musculus GN=Myocd PE=1 SV=2;>tr|B9EJ16|B9EJ16_MOUSE Myocd protein OS=Mus musculus GN=Myocd PE=2 SV=1	2	2	2	2	2	0	2	1	1	1	2	0	0	2	1	0	2	0	2	1	1	1	2	0	0	2	1	0	2	0	2	1	1	1	2	0	0	2	1	0	0	0	0	101.4
REV__tr|Q3TRM2|Q3TRM2_MOUSE;REV__tr|Q3V199|Q3V199_MOUSE;REV__sp|Q91VK1|BZW2_MOUSE	REV__tr|Q3TRM2|Q3TRM2_MOUSE;REV__tr|Q3V199|Q3V199_MOUSE;REV__sp|Q91VK1|BZW2_MOUSE	2;2;2	2;2;2	2;2;2	>tr|Q3TRM2|Q3TRM2_MOUSE Putative uncharacterized protein OS=Mus musculus GN=Bzw2 PE=2 SV=1;>tr|Q3V199|Q3V199_MOUSE Putative uncharacterized protein (Fragment) OS=Mus musculus GN=Bzw2 PE=2 SV=1;>sp|Q91VK1|BZW2_MOUSE Basic leucine zipper and W2 domain-contai	3	2	2	2	1	1	1	1	1	1	2	0	1	1	1	1	1	1	1	1	1	1	2	0	1	1	1	1	1	1	1	1	1	1	2	0	1	1	1	1	0	0	0	34749
REV__sp|Q91YU8|SSF1_MOUSE	REV__sp|Q91YU8|SSF1_MOUSE	2	2	2	>sp|Q91YU8|SSF1_MOUSE Suppressor of SWI4 1 homolog OS=Mus musculus GN=Ppan PE=1 SV=2	1	2	2	2	2	1	1	1	0	1	0	1	2	1	2	1	2	1	1	1	0	1	0	1	2	1	2	1	2	1	1	1	0	1	0	1	2	1	2	1	0	0	0	52755
REV__tr|S4R1Y6|S4R1Y6_MOUSE;REV__tr|A0A087WSP0|A0A087WSP0_MOUSE;REV__sp|Q91ZU6|DYST_MOUSE;REV__tr|E9Q9X1|E9Q9X1_MOUSE;REV__tr|S4R1P5|S4R1P5_MOUSE	REV__tr|S4R1Y6|S4R1Y6_MOUSE;REV__tr|A0A087WSP0|A0A087WSP0_MOUSE;REV__sp|Q91ZU6|DYST_MOUSE;REV__tr|E9Q9X1|E9Q9X1_MOUSE;REV__tr|S4R1P5|S4R1P5_MOUSE	2;2;2;2;2	2;2;2;2;2	2;2;2;2;2	>tr|S4R1Y6|S4R1Y6_MOUSE Dystonin (Fragment) OS=Mus musculus GN=Dst PE=1 SV=2;>tr|A0A087WSP0|A0A087WSP0_MOUSE Dystonin OS=Mus musculus GN=Dst PE=1 SV=1;>sp|Q91ZU6|DYST_MOUSE Dystonin OS=Mus musculus GN=Dst PE=1 SV=2;>tr|E9Q9X1|E9Q9X1_MOUSE Dystonin OS=Mus m	5	2	2	2	2	2	1	1	2	2	2	1	2	2	2	2	2	2	1	1	2	2	2	1	2	2	2	2	2	2	1	1	2	2	2	1	2	2	2	2	0	0	0	186.94
REV__sp|Q9CQI9|MED30_MOUSE	REV__sp|Q9CQI9|MED30_MOUSE	2	2	2	>sp|Q9CQI9|MED30_MOUSE Mediator of RNA polymerase II transcription subunit 30 OS=Mus musculus GN=Med30 PE=1 SV=1	1	2	2	2	0	1	0	0	1	1	0	0	1	0	0	1	0	1	0	0	1	1	0	0	1	0	0	1	0	1	0	0	1	1	0	0	1	0	0	1	0	0	0	20358
REV__tr|F6R059|F6R059_MOUSE;REV__tr|E9Q3W4|E9Q3W4_MOUSE;REV__tr|Q6S390|Q6S390_MOUSE;REV__tr|Q6S388|Q6S388_MOUSE;REV__tr|Q6S392|Q6S392_MOUSE;REV__tr|Q6S393|Q6S393_MOUSE;REV__tr|Q6S387|Q6S387_MOUSE;REV__tr|Q6S385|Q6S385_MOUSE;REV__sp|Q9QXS1|PLEC_MOUSE	REV__tr|F6R059|F6R059_MOUSE;REV__tr|E9Q3W4|E9Q3W4_MOUSE;REV__tr|Q6S390|Q6S390_MOUSE;REV__tr|Q6S388|Q6S388_MOUSE;REV__tr|Q6S392|Q6S392_MOUSE;REV__tr|Q6S393|Q6S393_MOUSE;REV__tr|Q6S387|Q6S387_MOUSE;REV__tr|Q6S385|Q6S385_MOUSE;REV__sp|Q9QXS1|PLEC_MOUSE	2;2;2;2;2;2;2;2;2	2;2;2;2;2;2;2;2;2	2;2;2;2;2;2;2;2;2	>tr|F6R059|F6R059_MOUSE Plectin (Fragment) OS=Mus musculus GN=Plec PE=1 SV=1;>tr|E9Q3W4|E9Q3W4_MOUSE Plectin OS=Mus musculus GN=Plec PE=1 SV=1;>tr|Q6S390|Q6S390_MOUSE Plectin 4 OS=Mus musculus GN=Plec PE=2 SV=1;>tr|Q6S388|Q6S388_MOUSE Plectin 7 OS=Mus musc	9	2	2	2	0	2	1	2	1	2	1	2	1	2	1	2	0	2	1	2	1	2	1	2	1	2	1	2	0	2	1	2	1	2	1	2	1	2	1	2	0	0	0	186.4
REV__tr|Q3UEF5|Q3UEF5_MOUSE;REV__sp|Q9R182|ANGL3_MOUSE	REV__tr|Q3UEF5|Q3UEF5_MOUSE;REV__sp|Q9R182|ANGL3_MOUSE	2;2	2;2	2;2	>tr|Q3UEF5|Q3UEF5_MOUSE Angiopoietin-like 3 OS=Mus musculus GN=Angptl3 PE=2 SV=1;>sp|Q9R182|ANGL3_MOUSE Angiopoietin-related protein 3 OS=Mus musculus GN=Angptl3 PE=2 SV=1	2	2	2	2	1	0	0	0	0	0	0	0	1	0	0	0	1	0	0	0	0	0	0	0	1	0	0	0	1	0	0	0	0	0	0	0	1	0	0	0	0	0	0	52542
REV__sp|Q9R1X5|MRP5_MOUSE;REV__tr|Q8CFP9|Q8CFP9_MOUSE;REV__tr|Q6P8Q2|Q6P8Q2_MOUSE;REV__tr|F8WJ10|F8WJ10_MOUSE	REV__sp|Q9R1X5|MRP5_MOUSE;REV__tr|Q8CFP9|Q8CFP9_MOUSE;REV__tr|Q6P8Q2|Q6P8Q2_MOUSE;REV__tr|F8WJ10|F8WJ10_MOUSE	2;1;1;1	2;1;1;1	2;1;1;1	>sp|Q9R1X5|MRP5_MOUSE Multidrug resistance-associated protein 5 OS=Mus musculus GN=Abcc5 PE=1 SV=2;>tr|Q8CFP9|Q8CFP9_MOUSE Abcc5 protein OS=Mus musculus GN=Abcc5 PE=2 SV=1;>tr|Q6P8Q2|Q6P8Q2_MOUSE ATP-binding cassette, sub-family C (CFTR/MRP), member 5 OS=M	4	2	2	2	1	2	1	1	2	1	2	0	1	1	2	1	1	2	1	1	2	1	2	0	1	1	2	1	1	2	1	1	2	1	2	0	1	1	2	1	0	0	0	161.12
REV__tr|A0A087WQ33|A0A087WQ33_MOUSE;REV__tr|A0A087WRP3|A0A087WRP3_MOUSE;REV__tr|A0A087WSG1|A0A087WSG1_MOUSE;REV__tr|A0A087WRQ1|A0A087WRQ1_MOUSE;REV__tr|D3YX67|D3YX67_MOUSE;REV__tr|A0A087WPJ1|A0A087WPJ1_MOUSE	REV__tr|A0A087WQ33|A0A087WQ33_MOUSE;REV__tr|A0A087WRP3|A0A087WRP3_MOUSE;REV__tr|A0A087WSG1|A0A087WSG1_MOUSE;REV__tr|A0A087WRQ1|A0A087WRQ1_MOUSE;REV__tr|D3YX67|D3YX67_MOUSE;REV__tr|A0A087WPJ1|A0A087WPJ1_MOUSE	2;1;1;1;1;1	2;1;1;1;1;1	2;1;1;1;1;1	>tr|A0A087WQ33|A0A087WQ33_MOUSE Protein 1700017N19Rik OS=Mus musculus GN=1700017N19Rik PE=4 SV=1;>tr|A0A087WRP3|A0A087WRP3_MOUSE Protein 1700017N19Rik (Fragment) OS=Mus musculus GN=1700017N19Rik PE=4 SV=1;>tr|A0A087WSG1|A0A087WSG1_MOUSE Protein 1700017N19R	6	2	2	2	0	0	0	0	0	0	0	1	0	0	0	1	0	0	0	0	0	0	0	1	0	0	0	1	0	0	0	0	0	0	0	1	0	0	0	1	0	0	0	42648
REV__tr|Q3UE68|Q3UE68_MOUSE;REV__tr|E9Q412|E9Q412_MOUSE;REV__tr|Q571F6|Q571F6_MOUSE;REV__tr|G5E8P1|G5E8P1_MOUSE;REV__tr|E9PZ26|E9PZ26_MOUSE	REV__tr|Q3UE68|Q3UE68_MOUSE;REV__tr|E9Q412|E9Q412_MOUSE;REV__tr|Q571F6|Q571F6_MOUSE;REV__tr|G5E8P1|G5E8P1_MOUSE;REV__tr|E9PZ26|E9PZ26_MOUSE	2;2;2;2;2	2;2;2;2;2	2;2;2;2;2	>tr|Q3UE68|Q3UE68_MOUSE Putative uncharacterized protein OS=Mus musculus GN=Brd1 PE=2 SV=1;>tr|E9Q412|E9Q412_MOUSE Protein Brd1 OS=Mus musculus GN=Brd1 PE=1 SV=1;>tr|Q571F6|Q571F6_MOUSE MKIAA4191 protein (Fragment) OS=Mus musculus GN=Brd1 PE=2 SV=1;>tr|G5E	5	2	2	2	0	0	1	0	1	0	1	0	1	2	1	0	0	0	1	0	1	0	1	0	1	2	1	0	0	0	1	0	1	0	1	0	1	2	1	0	0	0	0	98907
REV__tr|Q3UGE8|Q3UGE8_MOUSE;REV__tr|Q8BZQ3|Q8BZQ3_MOUSE;REV__tr|E9Q2C0|E9Q2C0_MOUSE;REV__tr|D6RJ10|D6RJ10_MOUSE;REV__tr|Q8BW81|Q8BW81_MOUSE;REV__tr|Q8C0V6|Q8C0V6_MOUSE;REV__tr|G3UVW5|G3UVW5_MOUSE	REV__tr|Q3UGE8|Q3UGE8_MOUSE;REV__tr|Q8BZQ3|Q8BZQ3_MOUSE;REV__tr|E9Q2C0|E9Q2C0_MOUSE;REV__tr|D6RJ10|D6RJ10_MOUSE;REV__tr|Q8BW81|Q8BW81_MOUSE;REV__tr|Q8C0V6|Q8C0V6_MOUSE;REV__tr|G3UVW5|G3UVW5_MOUSE	2;2;2;1;1;1;1	2;2;2;1;1;1;1	2;2;2;1;1;1;1	>tr|Q3UGE8|Q3UGE8_MOUSE Putative uncharacterized protein OS=Mus musculus GN=Cfap46 PE=2 SV=1;>tr|Q8BZQ3|Q8BZQ3_MOUSE Putative uncharacterized protein (Fragment) OS=Mus musculus GN=Cfap46 PE=2 SV=1;>tr|E9Q2C0|E9Q2C0_MOUSE Protein Cfap46 (Fragment) OS=Mus mu	7	2	2	2	0	1	1	1	1	1	0	1	1	1	1	2	0	1	1	1	1	1	0	1	1	1	1	2	0	1	1	1	1	1	0	1	1	1	1	2	0	0	0	112.57
REV__tr|F8VPZ9|F8VPZ9_MOUSE;REV__tr|Q571B1|Q571B1_MOUSE	REV__tr|F8VPZ9|F8VPZ9_MOUSE;REV__tr|Q571B1|Q571B1_MOUSE	2;1	2;1	2;1	>tr|F8VPZ9|F8VPZ9_MOUSE Protein Gltscr1 OS=Mus musculus GN=Gltscr1 PE=1 SV=1;>tr|Q571B1|Q571B1_MOUSE MKIAA4035 protein (Fragment) OS=Mus musculus GN=Gltscr1 PE=2 SV=1	2	2	2	2	0	0	0	0	0	0	1	1	0	0	0	0	0	0	0	0	0	0	1	1	0	0	0	0	0	0	0	0	0	0	1	1	0	0	0	0	0	0	0	161.35
REV__tr|G3UWE2|G3UWE2_MOUSE	REV__tr|G3UWE2|G3UWE2_MOUSE	2	2	2	>tr|G3UWE2|G3UWE2_MOUSE Interferon-gamma-inducible GTPase Ifgga4 protein OS=Mus musculus GN=F830016B08Rik PE=4 SV=1	1	2	2	2	2	0	0	0	2	0	2	0	1	1	0	0	2	0	0	0	2	0	2	0	1	1	0	0	2	0	0	0	2	0	2	0	1	1	0	0	0	0	0	47984
REV__tr|S4R1I4|S4R1I4_MOUSE;REV__tr|I7HJR4|I7HJR4_MOUSE;REV__tr|Q3TV83|Q3TV83_MOUSE;REV__tr|I7HLS4|I7HLS4_MOUSE;REV__sp|Q5PR68|CE112_MOUSE;REV__tr|J3JS86|J3JS86_MOUSE	REV__tr|S4R1I4|S4R1I4_MOUSE;REV__tr|I7HJR4|I7HJR4_MOUSE;REV__tr|Q3TV83|Q3TV83_MOUSE;REV__tr|I7HLS4|I7HLS4_MOUSE;REV__sp|Q5PR68|CE112_MOUSE;REV__tr|J3JS86|J3JS86_MOUSE	2;1;1;1;1;1	2;1;1;1;1;1	2;1;1;1;1;1	>tr|S4R1I4|S4R1I4_MOUSE Centrosomal protein of 112 kDa OS=Mus musculus GN=Cep112 PE=4 SV=1;>tr|I7HJR4|I7HJR4_MOUSE Centrosomal protein of 112 kDa (Fragment) OS=Mus musculus GN=Cep112 PE=4 SV=2;>tr|Q3TV83|Q3TV83_MOUSE Putative uncharacterized protein OS=Mus	6	2	2	2	1	0	1	1	1	1	1	1	1	1	1	1	1	0	1	1	1	1	1	1	1	1	1	1	1	0	1	1	1	1	1	1	1	1	1	1	0	0	0	107.75
tr|E9PXY1|E9PXY1_MOUSE;sp|A2A432|CUL4B_MOUSE;tr|J3QJX0|J3QJX0_MOUSE;tr|Q3TP81|Q3TP81_MOUSE;sp|Q3TCH7|CUL4A_MOUSE;tr|Q9CTG1|Q9CTG1_MOUSE;tr|Q9CW15|Q9CW15_MOUSE;tr|Q3TLY0|Q3TLY0_MOUSE;tr|E9PXT5|E9PXT5_MOUSE;tr|Q3UD60|Q3UD60_MOUSE;tr|Q8R1T2|Q8R1T2_MOUSE	tr|E9PXY1|E9PXY1_MOUSE;sp|A2A432|CUL4B_MOUSE;tr|J3QJX0|J3QJX0_MOUSE	5;5;3;2;2;1;1;1;1;1;1	5;5;3;2;2;1;1;1;1;1;1	5;5;3;2;2;1;1;1;1;1;1	>tr|E9PXY1|E9PXY1_MOUSE Cullin-4B OS=Mus musculus GN=Cul4b PE=1 SV=2;>sp|A2A432|CUL4B_MOUSE Cullin-4B OS=Mus musculus GN=Cul4b PE=1 SV=1;>tr|J3QJX0|J3QJX0_MOUSE Cullin-4B OS=Mus musculus GN=Cul4b PE=1 SV=1	11	5	5	5	2	3	4	3	3	3	3	2	2	2	4	3	2	3	4	3	3	3	3	2	2	2	4	3	2	3	4	3	3	3	3	2	2	2	4	3	6.4	6.4	6.4	102.41
sp|A2A5R2|BIG2_MOUSE;tr|Q3U2F2|Q3U2F2_MOUSE;tr|Q3U5C3|Q3U5C3_MOUSE	sp|A2A5R2|BIG2_MOUSE;tr|Q3U2F2|Q3U2F2_MOUSE	3;2;1	2;1;1	2;1;1	>sp|A2A5R2|BIG2_MOUSE Brefeldin A-inhibited guanine nucleotide-exchange protein 2 OS=Mus musculus GN=Arfgef2 PE=1 SV=1;>tr|Q3U2F2|Q3U2F2_MOUSE Putative uncharacterized protein (Fragment) OS=Mus musculus GN=Arfgef2 PE=2 SV=1	3	3	2	2	2	1	3	1	1	1	1	1	2	1	2	1	1	0	2	0	0	0	0	0	1	0	1	0	1	0	2	0	0	0	0	0	1	0	1	0	1.8	1.3	1.3	202.24
sp|A2A699|F1712_MOUSE	sp|A2A699|F1712_MOUSE	2	2	2	>sp|A2A699|F1712_MOUSE Protein FAM171A2 OS=Mus musculus GN=Fam171a2 PE=1 SV=1	1	2	2	2	2	1	1	2	2	2	1	1	2	2	2	2	2	1	1	2	2	2	1	1	2	2	2	2	2	1	1	2	2	2	1	1	2	2	2	2	4	4	4	87486
sp|A2A8L5|PTPRF_MOUSE;tr|F6Y3V0|F6Y3V0_MOUSE;tr|F6S1X8|F6S1X8_MOUSE	sp|A2A8L5|PTPRF_MOUSE;tr|F6Y3V0|F6Y3V0_MOUSE;tr|F6S1X8|F6S1X8_MOUSE	3;2;2	1;1;1	1;1;1	>sp|A2A8L5|PTPRF_MOUSE Receptor-type tyrosine-protein phosphatase F OS=Mus musculus GN=Ptprf PE=1 SV=1;>tr|F6Y3V0|F6Y3V0_MOUSE Receptor-type tyrosine-protein phosphatase F (Fragment) OS=Mus musculus GN=Ptprf PE=1 SV=1;>tr|F6S1X8|F6S1X8_MOUSE Receptor-type	3	3	1	1	3	3	3	3	1	2	3	3	3	3	3	3	1	1	1	1	0	1	1	1	1	1	1	1	1	1	1	1	0	1	1	1	1	1	1	1	1.9	0.8	0.8	211.49
sp|A2ADY9|DDI2_MOUSE	sp|A2ADY9|DDI2_MOUSE	3	3	3	>sp|A2ADY9|DDI2_MOUSE Protein DDI1 homolog 2 OS=Mus musculus GN=Ddi2 PE=1 SV=1	1	3	3	3	2	3	2	3	2	3	3	3	2	3	3	3	2	3	2	3	2	3	3	3	2	3	3	3	2	3	2	3	2	3	3	3	2	3	3	3	9.5	9.5	9.5	44.59
sp|A2AGL3|RYR3_MOUSE;tr|E9PW34|E9PW34_MOUSE	sp|A2AGL3|RYR3_MOUSE;tr|E9PW34|E9PW34_MOUSE	3;3	1;1	1;1	>sp|A2AGL3|RYR3_MOUSE Ryanodine receptor 3 OS=Mus musculus GN=Ryr3 PE=1 SV=1;>tr|E9PW34|E9PW34_MOUSE Ryanodine receptor 3 OS=Mus musculus GN=Ryr3 PE=1 SV=1	2	3	1	1	1	1	2	1	2	1	2	3	2	2	2	2	0	0	1	0	1	0	0	1	1	0	1	0	0	0	1	0	1	0	0	1	1	0	1	0	0.6	0.2	0.2	551.32
tr|Z4YL78|Z4YL78_MOUSE;tr|K3W4R5|K3W4R5_MOUSE;sp|A2AGT5|CKAP5_MOUSE;tr|Q80U79|Q80U79_MOUSE;tr|Q8K250|Q8K250_MOUSE;tr|Q6PB55|Q6PB55_MOUSE;tr|Q4V782|Q4V782_MOUSE	tr|Z4YL78|Z4YL78_MOUSE;tr|K3W4R5|K3W4R5_MOUSE;sp|A2AGT5|CKAP5_MOUSE;tr|Q80U79|Q80U79_MOUSE	22;22;22;18;7;7;6	22;22;22;18;7;7;6	22;22;22;18;7;7;6	>tr|Z4YL78|Z4YL78_MOUSE Cytoskeleton-associated protein 5 OS=Mus musculus GN=Ckap5 PE=1 SV=1;>tr|K3W4R5|K3W4R5_MOUSE Cytoskeleton-associated protein 5 OS=Mus musculus GN=Ckap5 PE=1 SV=1;>sp|A2AGT5|CKAP5_MOUSE Cytoskeleton-associated protein 5 OS=Mus muscul	7	22	22	22	11	16	12	14	9	12	14	14	17	9	10	12	11	16	12	14	9	12	14	14	17	9	10	12	11	16	12	14	9	12	14	14	17	9	10	12	13.4	13.4	13.4	218.71
sp|A2ALS5|RPGP1_MOUSE;tr|A2ALS4|A2ALS4_MOUSE;tr|A2ALS3|A2ALS3_MOUSE;tr|A2ALS7|A2ALS7_MOUSE	sp|A2ALS5|RPGP1_MOUSE;tr|A2ALS4|A2ALS4_MOUSE;tr|A2ALS3|A2ALS3_MOUSE	6;6;3;2	6;6;3;2	5;5;2;2	>sp|A2ALS5|RPGP1_MOUSE Rap1 GTPase-activating protein 1 OS=Mus musculus GN=Rap1gap PE=1 SV=2;>tr|A2ALS4|A2ALS4_MOUSE Rap1 GTPase-activating protein 1 OS=Mus musculus GN=Rap1gap PE=1 SV=1;>tr|A2ALS3|A2ALS3_MOUSE Rap1 GTPase-activating protein 1 (Fragment) O	4	6	6	5	3	3	4	5	6	5	5	4	3	2	4	4	3	3	4	5	6	5	5	4	3	2	4	4	2	2	3	4	5	4	4	3	2	1	3	3	9.8	9.8	8.7	73432
sp|A2AN08|UBR4_MOUSE;tr|F6SSP6|F6SSP6_MOUSE;tr|Z4YMA7|Z4YMA7_MOUSE;tr|A2VCS3|A2VCS3_MOUSE	sp|A2AN08|UBR4_MOUSE	12;5;4;3	12;5;4;3	12;5;4;3	>sp|A2AN08|UBR4_MOUSE E3 ubiquitin-protein ligase UBR4 OS=Mus musculus GN=Ubr4 PE=1 SV=1	4	12	12	12	7	10	4	6	4	6	6	6	9	7	10	6	7	10	4	6	4	6	6	6	9	7	10	6	7	10	4	6	4	6	6	6	9	7	10	6	2.6	2.6	2.6	572.28
tr|H3BIW6|H3BIW6_MOUSE;tr|F7C3A0|F7C3A0_MOUSE;sp|A2AP18|PLCH2_MOUSE;tr|F7C512|F7C512_MOUSE;tr|A0A087WSR3|A0A087WSR3_MOUSE;tr|H3BK11|H3BK11_MOUSE	tr|H3BIW6|H3BIW6_MOUSE;tr|F7C3A0|F7C3A0_MOUSE;sp|A2AP18|PLCH2_MOUSE;tr|F7C512|F7C512_MOUSE;tr|A0A087WSR3|A0A087WSR3_MOUSE;tr|H3BK11|H3BK11_MOUSE	2;2;2;1;1;1	2;2;2;1;1;1	2;2;2;1;1;1	>tr|H3BIW6|H3BIW6_MOUSE Phosphoinositide phospholipase C OS=Mus musculus GN=Plch2 PE=1 SV=1;>tr|F7C3A0|F7C3A0_MOUSE Phosphoinositide phospholipase C OS=Mus musculus GN=Plch2 PE=1 SV=2;>sp|A2AP18|PLCH2_MOUSE 1-phosphatidylinositol 4,5-bisphosphate phosphodi	6	2	2	2	1	0	1	1	1	0	2	1	1	0	1	0	1	0	1	1	1	0	2	1	1	0	1	0	1	0	1	1	1	0	2	1	1	0	1	0	2.3	2.3	2.3	125.78
sp|A2APY7|NDUF5_MOUSE	sp|A2APY7|NDUF5_MOUSE	2	2	2	>sp|A2APY7|NDUF5_MOUSE NADH dehydrogenase [ubiquinone] 1 alpha subcomplex assembly factor 5 OS=Mus musculus GN=Ndufaf5 PE=2 SV=1	1	2	2	2	1	2	2	2	2	2	2	2	2	2	2	1	1	2	2	2	2	2	2	2	2	2	2	1	1	2	2	2	2	2	2	2	2	2	2	1	7	7	7	38404
sp|A2AQP0|MYH7B_MOUSE	sp|A2AQP0|MYH7B_MOUSE	2	2	2	>sp|A2AQP0|MYH7B_MOUSE Myosin-7B OS=Mus musculus GN=Myh7b PE=3 SV=1	1	2	2	2	1	2	1	1	2	1	2	1	1	2	2	1	1	2	1	1	2	1	2	1	1	2	2	1	1	2	1	1	2	1	2	1	1	2	2	1	1.3	1.3	1.3	221.49
sp|A2ARP1|VIP1_MOUSE;tr|B9EHS3|B9EHS3_MOUSE;tr|F6Q5C6|F6Q5C6_MOUSE;tr|F7AST3|F7AST3_MOUSE;tr|F6VID9|F6VID9_MOUSE;sp|Q6ZQB6|VIP2_MOUSE;tr|E9Q9J4|E9Q9J4_MOUSE	sp|A2ARP1|VIP1_MOUSE;tr|B9EHS3|B9EHS3_MOUSE	3;3;1;1;1;1;1	3;3;1;1;1;1;1	3;3;1;1;1;1;1	>sp|A2ARP1|VIP1_MOUSE Inositol hexakisphosphate and diphosphoinositol-pentakisphosphate kinase 1 OS=Mus musculus GN=Ppip5k1 PE=2 SV=1;>tr|B9EHS3|B9EHS3_MOUSE Hisppd2a protein OS=Mus musculus GN=Ppip5k1 PE=2 SV=1	7	3	3	3	0	0	2	1	2	0	3	1	2	0	2	1	0	0	2	1	2	0	3	1	2	0	2	1	0	0	2	1	2	0	3	1	2	0	2	1	2.6	2.6	2.6	159.92
sp|A2ARS0|ANR63_MOUSE	sp|A2ARS0|ANR63_MOUSE	4	4	4	>sp|A2ARS0|ANR63_MOUSE Ankyrin repeat domain-containing protein 63 OS=Mus musculus GN=Ankrd63 PE=3 SV=1	1	4	4	4	3	2	2	2	2	1	4	2	3	3	4	2	3	2	2	2	2	1	4	2	3	3	4	2	3	2	2	2	2	1	4	2	3	3	4	2	13.6	13.6	13.6	41067
tr|E9Q8N1|E9Q8N1_MOUSE;tr|E9Q8K5|E9Q8K5_MOUSE;sp|A2ASS6|TITIN_MOUSE;tr|Q8R112|Q8R112_MOUSE;tr|Q8C139|Q8C139_MOUSE;tr|Q9CTL3|Q9CTL3_MOUSE;tr|Q3TZL3|Q3TZL3_MOUSE;tr|A2AT70|A2AT70_MOUSE;tr|F7CR78|F7CR78_MOUSE	tr|E9Q8N1|E9Q8N1_MOUSE;tr|E9Q8K5|E9Q8K5_MOUSE;sp|A2ASS6|TITIN_MOUSE	11;11;11;2;2;1;1;1;1	11;11;11;2;2;1;1;1;1	11;11;11;2;2;1;1;1;1	>tr|E9Q8N1|E9Q8N1_MOUSE Titin OS=Mus musculus GN=Ttn PE=1 SV=1;>tr|E9Q8K5|E9Q8K5_MOUSE Titin OS=Mus musculus GN=Ttn PE=1 SV=1;>sp|A2ASS6|TITIN_MOUSE Titin OS=Mus musculus GN=Ttn PE=1 SV=1	9	11	11	11	4	5	4	7	5	7	5	6	5	6	2	3	4	5	4	7	5	7	5	6	5	6	2	3	4	5	4	7	5	7	5	6	5	6	2	3	0.4	0.4	0.4	3716
sp|A2ASZ8|SCMC2_MOUSE;tr|Z4YLR9|Z4YLR9_MOUSE;tr|A0A0A6YWC1|A0A0A6YWC1_MOUSE;tr|F6RC04|F6RC04_MOUSE	sp|A2ASZ8|SCMC2_MOUSE;tr|Z4YLR9|Z4YLR9_MOUSE	6;4;1;1	5;3;1;1	5;3;1;1	>sp|A2ASZ8|SCMC2_MOUSE Calcium-binding mitochondrial carrier protein SCaMC-2 OS=Mus musculus GN=Slc25a25 PE=2 SV=1;>tr|Z4YLR9|Z4YLR9_MOUSE Calcium-binding mitochondrial carrier protein SCaMC-2 (Fragment) OS=Mus musculus GN=Slc25a25 PE=1 SV=1	4	6	5	5	4	4	4	5	3	5	4	5	4	5	4	5	4	4	4	4	3	5	4	5	4	5	4	5	4	4	4	4	3	5	4	5	4	5	4	5	12.8	11.1	11.1	52.62
tr|A2AWB0|A2AWB0_MOUSE;tr|A2AWA7|A2AWA7_MOUSE;tr|B2RRC5|B2RRC5_MOUSE;sp|A2AWA9|RBGP1_MOUSE	tr|A2AWB0|A2AWB0_MOUSE;tr|A2AWA7|A2AWA7_MOUSE;tr|B2RRC5|B2RRC5_MOUSE;sp|A2AWA9|RBGP1_MOUSE	2;2;2;2	2;2;2;2	1;1;1;1	>tr|A2AWB0|A2AWB0_MOUSE Rab GTPase-activating protein 1 (Fragment) OS=Mus musculus GN=Rabgap1 PE=1 SV=5;>tr|A2AWA7|A2AWA7_MOUSE Rab GTPase-activating protein 1 (Fragment) OS=Mus musculus GN=Rabgap1 PE=1 SV=1;>tr|B2RRC5|B2RRC5_MOUSE RAB GTPase activating pr	4	2	2	1	2	1	1	2	2	1	2	1	2	1	2	1	2	1	1	2	2	1	2	1	2	1	2	1	1	1	1	1	1	1	1	1	1	1	1	1	16.2	16.2	11.5	15876
sp|A2BDX3|MOCS3_MOUSE	sp|A2BDX3|MOCS3_MOUSE	4	4	4	>sp|A2BDX3|MOCS3_MOUSE Adenylyltransferase and sulfurtransferase MOCS3 OS=Mus musculus GN=Mocs3 PE=3 SV=1	1	4	4	4	2	2	3	2	3	3	2	1	2	4	2	3	2	2	3	2	3	3	2	1	2	4	2	3	2	2	3	2	3	3	2	1	2	4	2	3	9.6	9.6	9.6	49374
tr|A0A0A0MQF1|A0A0A0MQF1_MOUSE;tr|F6QYT9|F6QYT9_MOUSE;sp|A2CG49|KALRN_MOUSE;tr|B1B1A7|B1B1A7_MOUSE;tr|D3Z560|D3Z560_MOUSE;tr|D3Z559|D3Z559_MOUSE	tr|A0A0A0MQF1|A0A0A0MQF1_MOUSE;tr|F6QYT9|F6QYT9_MOUSE;sp|A2CG49|KALRN_MOUSE;tr|B1B1A7|B1B1A7_MOUSE	6;6;6;5;2;2	2;2;2;2;0;0	2;2;2;2;0;0	>tr|A0A0A0MQF1|A0A0A0MQF1_MOUSE Kalirin OS=Mus musculus GN=Kalrn PE=1 SV=1;>tr|F6QYT9|F6QYT9_MOUSE Kalirin (Fragment) OS=Mus musculus GN=Kalrn PE=1 SV=1;>sp|A2CG49|KALRN_MOUSE Kalirin OS=Mus musculus GN=Kalrn PE=1 SV=1;>tr|B1B1A7|B1B1A7_MOUSE Kalirin (Frag	6	6	2	2	3	3	2	3	3	2	4	3	4	2	4	4	0	1	0	1	1	1	1	1	1	1	2	2	0	1	0	1	1	1	1	1	1	1	2	2	3.2	1.1	1.1	218.71
tr|B2RPY3|B2RPY3_MOUSE;sp|A2RT62|FXL16_MOUSE	tr|B2RPY3|B2RPY3_MOUSE;sp|A2RT62|FXL16_MOUSE	6;6	6;6	6;6	>tr|B2RPY3|B2RPY3_MOUSE F-box and leucine-rich repeat protein 16 OS=Mus musculus GN=Fbxl16 PE=2 SV=1;>sp|A2RT62|FXL16_MOUSE F-box/LRR-repeat protein 16 OS=Mus musculus GN=Fbxl16 PE=2 SV=1	2	6	6	6	5	3	6	6	5	5	5	5	4	6	5	4	5	3	6	6	5	5	5	5	4	6	5	4	5	3	6	6	5	5	5	5	4	6	5	4	16.9	16.9	16.9	51878
sp|A3KMP2|TTC38_MOUSE	sp|A3KMP2|TTC38_MOUSE	3	3	3	>sp|A3KMP2|TTC38_MOUSE Tetratricopeptide repeat protein 38 OS=Mus musculus GN=Ttc38 PE=2 SV=2	1	3	3	3	3	2	3	3	2	2	2	2	2	2	3	2	3	2	3	3	2	2	2	2	2	2	3	2	3	2	3	3	2	2	2	2	2	2	3	2	6.7	6.7	6.7	52223
tr|Q6PCN5|Q6PCN5_MOUSE;sp|A6H5Z3|EXC6B_MOUSE	tr|Q6PCN5|Q6PCN5_MOUSE;sp|A6H5Z3|EXC6B_MOUSE	2;2	2;2	1;1	>tr|Q6PCN5|Q6PCN5_MOUSE Exoc6b protein (Fragment) OS=Mus musculus GN=Exoc6b PE=2 SV=1;>sp|A6H5Z3|EXC6B_MOUSE Exocyst complex component 6B OS=Mus musculus GN=Exoc6b PE=2 SV=1	2	2	2	1	1	1	1	1	1	1	2	1	0	1	2	1	1	1	1	1	1	1	2	1	0	1	2	1	0	0	1	0	1	0	1	0	0	0	1	1	3.9	3.9	2.3	55783
sp|A6H630|ARMT1_MOUSE;tr|D6RG65|D6RG65_MOUSE	sp|A6H630|ARMT1_MOUSE	5;1	5;1	5;1	>sp|A6H630|ARMT1_MOUSE Protein-glutamate O-methyltransferase OS=Mus musculus GN=Armt1 PE=2 SV=1	2	5	5	5	5	4	5	5	4	5	5	5	4	4	5	5	5	4	5	5	4	5	5	5	4	4	5	5	5	4	5	5	4	5	5	5	4	4	5	5	10.9	10.9	10.9	50548
sp|A6H6A9|RBG1L_MOUSE	sp|A6H6A9|RBG1L_MOUSE	2	1	1	>sp|A6H6A9|RBG1L_MOUSE Rab GTPase-activating protein 1-like OS=Mus musculus GN=Rabgap1l PE=1 SV=1	1	2	1	1	2	0	1	1	2	0	1	0	1	0	1	0	1	0	1	0	1	0	0	0	0	0	0	0	1	0	1	0	1	0	0	0	0	0	0	0	2.1	1.2	1.2	92403
tr|E9Q5L2|E9Q5L2_MOUSE;tr|E9PVD2|E9PVD2_MOUSE;sp|A6X935|ITIH4_MOUSE	tr|E9Q5L2|E9Q5L2_MOUSE;tr|E9PVD2|E9PVD2_MOUSE;sp|A6X935|ITIH4_MOUSE	10;10;10	10;10;10	10;10;10	>tr|E9Q5L2|E9Q5L2_MOUSE Inter alpha-trypsin inhibitor, heavy chain 4 OS=Mus musculus GN=Itih4 PE=1 SV=1;>tr|E9PVD2|E9PVD2_MOUSE Inter alpha-trypsin inhibitor, heavy chain 4 OS=Mus musculus GN=Itih4 PE=1 SV=1;>sp|A6X935|ITIH4_MOUSE Inter alpha-trypsin inhib	3	10	10	10	4	6	7	5	7	5	7	4	6	3	6	3	4	6	7	5	7	5	7	4	6	3	6	3	4	6	7	5	7	5	7	4	6	3	6	3	12.3	12.3	12.3	102.82
sp|B0F2B4|NLGN4_MOUSE	sp|B0F2B4|NLGN4_MOUSE	4	2	2	>sp|B0F2B4|NLGN4_MOUSE Neuroligin 4-like OS=Mus musculus GN=Nlgn4l PE=1 SV=1	1	4	2	2	3	2	3	2	3	3	1	2	3	3	3	3	1	1	1	1	1	1	0	1	1	1	1	1	1	1	1	1	1	1	0	1	1	1	1	1	5.7	2.8	2.8	97347
sp|B0V2N1|PTPRS_MOUSE;tr|Q3UNN3|Q3UNN3_MOUSE;tr|Q3TQ52|Q3TQ52_MOUSE;tr|Q3TP78|Q3TP78_MOUSE	sp|B0V2N1|PTPRS_MOUSE	10;3;1;1	9;2;1;1	9;2;1;1	>sp|B0V2N1|PTPRS_MOUSE Receptor-type tyrosine-protein phosphatase S OS=Mus musculus GN=Ptprs PE=1 SV=1	4	10	9	9	6	7	8	7	6	5	6	5	6	7	7	9	5	6	7	6	6	5	5	4	5	6	6	8	5	6	7	6	6	5	5	4	5	6	6	8	6.5	5.9	5.9	211.9
sp|B1AXV0|FRS1L_MOUSE;tr|F6Q3S1|F6Q3S1_MOUSE;tr|Q8BVG0|Q8BVG0_MOUSE	sp|B1AXV0|FRS1L_MOUSE;tr|F6Q3S1|F6Q3S1_MOUSE;tr|Q8BVG0|Q8BVG0_MOUSE	4;2;2	4;2;2	4;2;2	>sp|B1AXV0|FRS1L_MOUSE DOMON domain-containing protein FRRS1L OS=Mus musculus GN=Frrs1l PE=1 SV=1;>tr|F6Q3S1|F6Q3S1_MOUSE DOMON domain-containing protein FRRS1L (Fragment) OS=Mus musculus GN=Frrs1l PE=1 SV=1;>tr|Q8BVG0|Q8BVG0_MOUSE Putative uncharacterized	3	4	4	4	2	2	3	2	3	2	2	2	4	2	4	2	2	2	3	2	3	2	2	2	4	2	4	2	2	2	3	2	3	2	2	2	4	2	4	2	12.3	12.3	12.3	32506
sp|B2RSH2|GNAI1_MOUSE;tr|Q9D7B3|Q9D7B3_MOUSE;tr|A2AE33|A2AE33_MOUSE;sp|P50149|GNAT2_MOUSE;tr|Q61018|Q61018_MOUSE;tr|Q8BSY7|Q8BSY7_MOUSE;tr|A2AE32|A2AE32_MOUSE;sp|P20612|GNAT1_MOUSE;tr|B2RVZ3|B2RVZ3_MOUSE;sp|Q3V3I2|GNAT3_MOUSE;tr|F6QPU5|F6QPU5_MOUSE	sp|B2RSH2|GNAI1_MOUSE	14;3;3;3;2;2;2;2;2;2;1	7;0;0;0;0;0;0;0;0;0;0	7;0;0;0;0;0;0;0;0;0;0	>sp|B2RSH2|GNAI1_MOUSE Guanine nucleotide-binding protein G(i) subunit alpha-1 OS=Mus musculus GN=Gnai1 PE=2 SV=1	11	14	7	7	12	12	12	10	13	14	12	10	12	12	14	14	5	5	5	4	6	7	6	5	5	6	7	7	5	5	5	4	6	7	6	5	5	6	7	7	39.3	19.8	19.8	40361
sp|B2RUJ5|APBA1_MOUSE;tr|Q3UH26|Q3UH26_MOUSE	sp|B2RUJ5|APBA1_MOUSE;tr|Q3UH26|Q3UH26_MOUSE	3;3	3;3	2;2	>sp|B2RUJ5|APBA1_MOUSE Amyloid beta A4 precursor protein-binding family A member 1 OS=Mus musculus GN=Apba1 PE=1 SV=2;>tr|Q3UH26|Q3UH26_MOUSE Putative uncharacterized protein OS=Mus musculus GN=Apba1 PE=2 SV=1	2	3	3	2	3	1	3	2	2	1	2	1	2	2	3	2	3	1	3	2	2	1	2	1	2	2	3	2	2	1	2	2	2	0	2	1	2	2	2	2	4.3	4.3	2.9	92908
sp|B7ZMP1|XPP3_MOUSE	sp|B7ZMP1|XPP3_MOUSE	2	2	2	>sp|B7ZMP1|XPP3_MOUSE Probable Xaa-Pro aminopeptidase 3 OS=Mus musculus GN=Xpnpep3 PE=2 SV=1	1	2	2	2	1	1	0	2	2	2	2	2	2	1	1	1	1	1	0	2	2	2	2	2	2	1	1	1	1	1	0	2	2	2	2	2	2	1	1	1	3.8	3.8	3.8	56677
tr|R7RU63|R7RU63_MOUSE;tr|R7RVD4|R7RVD4_MOUSE;sp|B9EJA2|CTTB2_MOUSE;tr|D3Z551|D3Z551_MOUSE;tr|D3Z1E3|D3Z1E3_MOUSE;tr|F6Q1W8|F6Q1W8_MOUSE	tr|R7RU63|R7RU63_MOUSE;tr|R7RVD4|R7RVD4_MOUSE;sp|B9EJA2|CTTB2_MOUSE	4;4;4;1;1;1	4;4;4;1;1;1	4;4;4;1;1;1	>tr|R7RU63|R7RU63_MOUSE Cortactin-binding protein 2 short form OS=Mus musculus GN=Cttnbp2 PE=2 SV=1;>tr|R7RVD4|R7RVD4_MOUSE Cortactin-binding protein 2 intron retention form OS=Mus musculus GN=Cttnbp2 PE=2 SV=1;>sp|B9EJA2|CTTB2_MOUSE Cortactin-binding prot	6	4	4	4	1	0	4	1	4	0	2	0	1	0	3	1	1	0	4	1	4	0	2	0	1	0	3	1	1	0	4	1	4	0	2	0	1	0	3	1	7.3	7.3	7.3	67548
tr|Q9WUT8|Q9WUT8_MOUSE;sp|B9EKR1|PRPTZ_MOUSE;tr|B2RXS8|B2RXS8_MOUSE;tr|Q8C4M8|Q8C4M8_MOUSE;tr|Q810U6|Q810U6_MOUSE	tr|Q9WUT8|Q9WUT8_MOUSE;sp|B9EKR1|PRPTZ_MOUSE;tr|B2RXS8|B2RXS8_MOUSE;tr|Q8C4M8|Q8C4M8_MOUSE;tr|Q810U6|Q810U6_MOUSE	12;12;10;9;8	12;12;10;9;8	12;12;10;9;8	>tr|Q9WUT8|Q9WUT8_MOUSE DSD-1-proteoglycan OS=Mus musculus GN=Ptprz1 PE=2 SV=1;>sp|B9EKR1|PRPTZ_MOUSE Receptor-type tyrosine-protein phosphatase zeta OS=Mus musculus GN=Ptprz1 PE=1 SV=1;>tr|B2RXS8|B2RXS8_MOUSE Protein-tyrosine-phosphatase OS=Mus musculus G	5	12	12	12	10	11	10	11	10	11	9	11	9	11	10	12	10	11	10	11	10	11	9	11	9	11	10	12	10	11	10	11	10	11	9	11	9	11	10	12	7.9	7.9	7.9	175.19
sp|D3YVF0|AKAP5_MOUSE;tr|H3BIV5|H3BIV5_MOUSE	sp|D3YVF0|AKAP5_MOUSE;tr|H3BIV5|H3BIV5_MOUSE	17;17	17;17	17;17	>sp|D3YVF0|AKAP5_MOUSE A-kinase anchor protein 5 OS=Mus musculus GN=Akap5 PE=1 SV=2;>tr|H3BIV5|H3BIV5_MOUSE A-kinase anchor protein 5 OS=Mus musculus GN=Akap5 PE=1 SV=1	2	17	17	17	13	9	14	11	10	9	14	11	14	9	16	13	13	9	14	11	10	9	14	11	14	9	16	13	13	9	14	11	10	9	14	11	14	9	16	13	42.3	42.3	42.3	79396
tr|D3YZU5|D3YZU5_MOUSE;tr|D3YZU4|D3YZU4_MOUSE;sp|D3YZU1|SHAN1_MOUSE	tr|D3YZU5|D3YZU5_MOUSE;tr|D3YZU4|D3YZU4_MOUSE;sp|D3YZU1|SHAN1_MOUSE	2;2;2	2;2;2	2;2;2	>tr|D3YZU5|D3YZU5_MOUSE SH3 and multiple ankyrin repeat domains protein 1 OS=Mus musculus GN=Shank1 PE=1 SV=1;>tr|D3YZU4|D3YZU4_MOUSE SH3 and multiple ankyrin repeat domains protein 1 OS=Mus musculus GN=Shank1 PE=1 SV=1;>sp|D3YZU1|SHAN1_MOUSE SH3 and multi	3	2	2	2	1	1	1	2	1	2	1	1	1	2	2	2	1	1	1	2	1	2	1	1	1	2	2	2	1	1	1	2	1	2	1	1	1	2	2	2	1.3	1.3	1.3	225.46
sp|D3Z7P3|GLSK_MOUSE;tr|D3Z7P4|D3Z7P4_MOUSE;tr|F7B327|F7B327_MOUSE;tr|F6U529|F6U529_MOUSE	sp|D3Z7P3|GLSK_MOUSE;tr|D3Z7P4|D3Z7P4_MOUSE	19;14;5;5	19;14;5;5	19;14;5;5	>sp|D3Z7P3|GLSK_MOUSE Glutaminase kidney isoform, mitochondrial OS=Mus musculus GN=Gls PE=1 SV=1;>tr|D3Z7P4|D3Z7P4_MOUSE Glutaminase kidney isoform, mitochondrial OS=Mus musculus GN=Gls PE=1 SV=1	4	19	19	19	14	18	18	17	16	14	13	13	16	12	17	14	14	18	18	17	16	14	13	13	16	12	17	14	14	18	18	17	16	14	13	13	16	12	17	14	36.2	36.2	36.2	73963
tr|F6QY99|F6QY99_MOUSE;tr|Q811I7|Q811I7_MOUSE;tr|F6PYU5|F6PYU5_MOUSE;tr|F7AC58|F7AC58_MOUSE;tr|E9PUQ9|E9PUQ9_MOUSE;sp|E2JF22|PIEZ1_MOUSE;tr|Q6ZQF9|Q6ZQF9_MOUSE;tr|Q80XT7|Q80XT7_MOUSE	tr|F6QY99|F6QY99_MOUSE;tr|Q811I7|Q811I7_MOUSE;tr|F6PYU5|F6PYU5_MOUSE;tr|F7AC58|F7AC58_MOUSE;tr|E9PUQ9|E9PUQ9_MOUSE;sp|E2JF22|PIEZ1_MOUSE;tr|Q6ZQF9|Q6ZQF9_MOUSE;tr|Q80XT7|Q80XT7_MOUSE	2;2;2;2;2;2;1;1	2;2;2;2;2;2;1;1	2;2;2;2;2;2;1;1	>tr|F6QY99|F6QY99_MOUSE Piezo-type mechanosensitive ion channel component 1 (Fragment) OS=Mus musculus GN=Piezo1 PE=1 SV=1;>tr|Q811I7|Q811I7_MOUSE Fam38a protein (Fragment) OS=Mus musculus GN=Piezo1 PE=2 SV=1;>tr|F6PYU5|F6PYU5_MOUSE Piezo-type mechanosensi	8	2	2	2	0	2	0	0	0	0	1	0	0	1	1	2	0	2	0	0	0	0	1	0	0	1	1	2	0	2	0	0	0	0	1	0	0	1	1	2	3.4	3.4	3.4	116.48
sp|E9PUL5|PRRT2_MOUSE	sp|E9PUL5|PRRT2_MOUSE	10	10	10	>sp|E9PUL5|PRRT2_MOUSE Proline-rich transmembrane protein 2 OS=Mus musculus GN=Prrt2 PE=1 SV=1	1	10	10	10	8	9	8	9	9	10	8	8	9	9	9	8	8	9	8	9	9	10	8	8	9	9	9	8	8	9	8	9	9	10	8	8	9	9	9	8	46	46	46	35923
sp|E9PV24|FIBA_MOUSE;tr|Q08284|Q08284_MOUSE	sp|E9PV24|FIBA_MOUSE;tr|Q08284|Q08284_MOUSE	2;1	2;1	2;1	>sp|E9PV24|FIBA_MOUSE Fibrinogen alpha chain OS=Mus musculus GN=Fga PE=2 SV=1;>tr|Q08284|Q08284_MOUSE Fibrinogen A-alpha-chain (Fragment) OS=Mus musculus PE=4 SV=1	2	2	2	2	0	2	0	0	0	0	0	0	0	0	0	0	0	2	0	0	0	0	0	0	0	0	0	0	0	2	0	0	0	0	0	0	0	0	0	0	2.9	2.9	2.9	87428
tr|K3W4M2|K3W4M2_MOUSE;sp|E9PZQ0|RYR1_MOUSE	tr|K3W4M2|K3W4M2_MOUSE;sp|E9PZQ0|RYR1_MOUSE	5;5	2;2	2;2	>tr|K3W4M2|K3W4M2_MOUSE Ryanodine receptor 1 OS=Mus musculus GN=Ryr1 PE=1 SV=1;>sp|E9PZQ0|RYR1_MOUSE Ryanodine receptor 1 OS=Mus musculus GN=Ryr1 PE=1 SV=1	2	5	2	2	1	1	1	0	1	2	2	3	2	5	4	5	1	0	1	0	1	2	0	2	0	2	2	2	1	0	1	0	1	2	0	2	0	2	2	2	0.9	0.5	0.5	564.89
tr|F6U7V1|F6U7V1_MOUSE;sp|E9Q401|RYR2_MOUSE;tr|Q80ZZ5|Q80ZZ5_MOUSE;tr|Q9CTT8|Q9CTT8_MOUSE	tr|F6U7V1|F6U7V1_MOUSE;sp|E9Q401|RYR2_MOUSE	47;47;5;1	47;47;5;1	43;43;5;1	>tr|F6U7V1|F6U7V1_MOUSE Ryanodine receptor 2 OS=Mus musculus GN=Ryr2 PE=1 SV=1;>sp|E9Q401|RYR2_MOUSE Ryanodine receptor 2 OS=Mus musculus GN=Ryr2 PE=1 SV=1	4	47	47	43	30	32	25	24	25	21	27	26	37	36	41	41	30	32	25	24	25	21	27	26	37	36	41	41	29	30	24	23	24	20	24	24	34	32	38	37	10.2	10.2	9.5	564.73
tr|E9Q1Y3|E9Q1Y3_MOUSE;sp|E9Q414|APOB_MOUSE	tr|E9Q1Y3|E9Q1Y3_MOUSE;sp|E9Q414|APOB_MOUSE	2;2	2;2	2;2	>tr|E9Q1Y3|E9Q1Y3_MOUSE Apolipoprotein B-100 (Fragment) OS=Mus musculus GN=Apob PE=1 SV=1;>sp|E9Q414|APOB_MOUSE Apolipoprotein B-100 OS=Mus musculus GN=Apob PE=1 SV=1	2	2	2	2	0	1	1	1	2	1	1	1	0	1	2	1	0	1	1	1	2	1	1	1	0	1	2	1	0	1	1	1	2	1	1	1	0	1	2	1	0.6	0.6	0.6	503.9
sp|E9Q557|DESP_MOUSE;tr|E9PZW0|E9PZW0_MOUSE;tr|Q9CV95|Q9CV95_MOUSE	sp|E9Q557|DESP_MOUSE;tr|E9PZW0|E9PZW0_MOUSE	22;15;6	22;15;6	22;15;6	>sp|E9Q557|DESP_MOUSE Desmoplakin OS=Mus musculus GN=Dsp PE=1 SV=1;>tr|E9PZW0|E9PZW0_MOUSE Desmoplakin OS=Mus musculus GN=Dsp PE=1 SV=1	3	22	22	22	14	15	11	11	15	8	10	12	11	11	10	9	14	15	11	11	15	8	10	12	11	11	10	9	14	15	11	11	15	8	10	12	11	11	10	9	7.7	7.7	7.7	332.91
sp|E9Q735|UBE4A_MOUSE;tr|Q6A0C5|Q6A0C5_MOUSE;tr|G3X9Y5|G3X9Y5_MOUSE;tr|I6L960|I6L960_MOUSE;tr|Q8VDS1|Q8VDS1_MOUSE;tr|E9Q442|E9Q442_MOUSE;tr|Q8BYZ2|Q8BYZ2_MOUSE	sp|E9Q735|UBE4A_MOUSE;tr|Q6A0C5|Q6A0C5_MOUSE;tr|G3X9Y5|G3X9Y5_MOUSE;tr|I6L960|I6L960_MOUSE;tr|Q8VDS1|Q8VDS1_MOUSE;tr|E9Q442|E9Q442_MOUSE	4;4;4;3;2;2;1	4;4;4;3;2;2;1	4;4;4;3;2;2;1	>sp|E9Q735|UBE4A_MOUSE Ubiquitin conjugation factor E4 A OS=Mus musculus GN=Ube4a PE=1 SV=1;>tr|Q6A0C5|Q6A0C5_MOUSE MKIAA0126 protein (Fragment) OS=Mus musculus GN=Ube4a PE=2 SV=1;>tr|G3X9Y5|G3X9Y5_MOUSE Ubiquitin conjugation factor E4 A OS=Mus musculus GN	7	4	4	4	3	1	3	0	1	1	3	1	2	2	3	1	3	1	3	0	1	1	3	1	2	2	3	1	3	1	3	0	1	1	3	1	2	2	3	1	4.8	4.8	4.8	118.2
sp|E9Q8I9|FRY_MOUSE;tr|Q8BIX6|Q8BIX6_MOUSE	sp|E9Q8I9|FRY_MOUSE;tr|Q8BIX6|Q8BIX6_MOUSE	2;1	2;1	2;1	>sp|E9Q8I9|FRY_MOUSE Protein furry homolog OS=Mus musculus GN=Fry PE=1 SV=1;>tr|Q8BIX6|Q8BIX6_MOUSE Putative uncharacterized protein OS=Mus musculus GN=Fry PE=2 SV=1	2	2	2	2	1	1	1	1	0	1	1	1	1	2	1	0	1	1	1	1	0	1	1	1	1	2	1	0	1	1	1	1	0	1	1	1	1	2	1	0	0.9	0.9	0.9	339.09
tr|A0A0A6YVS6|A0A0A6YVS6_MOUSE;tr|J3QQ18|J3QQ18_MOUSE;sp|F6SEU4|SYGP1_MOUSE	tr|A0A0A6YVS6|A0A0A6YVS6_MOUSE;tr|J3QQ18|J3QQ18_MOUSE;sp|F6SEU4|SYGP1_MOUSE	11;11;11	11;11;11	10;10;10	>tr|A0A0A6YVS6|A0A0A6YVS6_MOUSE Ras/Rap GTPase-activating protein SynGAP OS=Mus musculus GN=Syngap1 PE=1 SV=1;>tr|J3QQ18|J3QQ18_MOUSE Ras/Rap GTPase-activating protein SynGAP OS=Mus musculus GN=Syngap1 PE=1 SV=1;>sp|F6SEU4|SYGP1_MOUSE Ras/Rap GTPase-activa	3	11	11	10	5	3	7	8	4	1	8	4	5	5	9	9	5	3	7	8	4	1	8	4	5	5	9	9	5	3	7	8	4	1	8	4	5	4	9	8	10.7	10.7	10	141.91
tr|Q7M739|Q7M739_MOUSE;sp|F6ZDS4|TPR_MOUSE;tr|Q32P08|Q32P08_MOUSE;tr|Q3TZB5|Q3TZB5_MOUSE;tr|Q3V1L5|Q3V1L5_MOUSE;tr|Q8BU18|Q8BU18_MOUSE;tr|Q05CS8|Q05CS8_MOUSE;tr|Q8BK71|Q8BK71_MOUSE	tr|Q7M739|Q7M739_MOUSE;sp|F6ZDS4|TPR_MOUSE;tr|Q32P08|Q32P08_MOUSE;tr|Q3TZB5|Q3TZB5_MOUSE;tr|Q3V1L5|Q3V1L5_MOUSE	5;5;4;4;4;2;2;1	5;5;4;4;4;2;2;1	5;5;4;4;4;2;2;1	>tr|Q7M739|Q7M739_MOUSE Nuclear pore complex-associated intranuclear coiled-coil protein TPR OS=Mus musculus GN=Tpr PE=1 SV=1;>sp|F6ZDS4|TPR_MOUSE Nucleoprotein TPR OS=Mus musculus GN=Tpr PE=1 SV=1;>tr|Q32P08|Q32P08_MOUSE Tpr protein (Fragment) OS=Mus musc	8	5	5	5	4	4	3	2	2	2	4	2	3	2	1	2	4	4	3	2	2	2	4	2	3	2	1	2	4	4	3	2	2	2	4	2	3	2	1	2	1.9	1.9	1.9	266.92
sp|F8VPU2|FARP1_MOUSE;tr|Q8K2R0|Q8K2R0_MOUSE;tr|Q80VF7|Q80VF7_MOUSE;tr|Q8R2X2|Q8R2X2_MOUSE;tr|Q3UY58|Q3UY58_MOUSE;tr|E9Q805|E9Q805_MOUSE;tr|Q8BM51|Q8BM51_MOUSE;tr|Q99KU3|Q99KU3_MOUSE	sp|F8VPU2|FARP1_MOUSE;tr|Q8K2R0|Q8K2R0_MOUSE;tr|Q80VF7|Q80VF7_MOUSE;tr|Q8R2X2|Q8R2X2_MOUSE	4;3;2;2;1;1;1;1	4;3;2;2;1;1;1;1	4;3;2;2;1;1;1;1	>sp|F8VPU2|FARP1_MOUSE FERM, RhoGEF and pleckstrin domain-containing protein 1 OS=Mus musculus GN=Farp1 PE=1 SV=1;>tr|Q8K2R0|Q8K2R0_MOUSE Farp1 protein (Fragment) OS=Mus musculus GN=Farp1 PE=2 SV=1;>tr|Q80VF7|Q80VF7_MOUSE Farp1 protein (Fragment) OS=Mus mu	8	4	4	4	3	2	2	3	0	1	4	3	3	3	4	2	3	2	2	3	0	1	4	3	3	3	4	2	3	2	2	3	0	1	4	3	3	3	4	2	5	5	5	118.87
sp|G3X9K3|BIG1_MOUSE;tr|Q8R3I7|Q8R3I7_MOUSE;tr|D3YYK9|D3YYK9_MOUSE	sp|G3X9K3|BIG1_MOUSE;tr|Q8R3I7|Q8R3I7_MOUSE	7;4;3	7;4;3	6;4;2	>sp|G3X9K3|BIG1_MOUSE Brefeldin A-inhibited guanine nucleotide-exchange protein 1 OS=Mus musculus GN=Arfgef1 PE=2 SV=1;>tr|Q8R3I7|Q8R3I7_MOUSE Arfgef1 protein (Fragment) OS=Mus musculus GN=Arfgef1 PE=2 SV=1	3	7	7	6	3	7	4	7	3	4	5	5	5	4	3	3	3	7	4	7	3	4	5	5	5	4	3	3	2	6	3	6	2	3	4	4	4	3	2	2	4.2	4.2	3.7	208.5
sp|G5E829|AT2B1_MOUSE;tr|Q8K314|Q8K314_MOUSE;tr|Q3TC38|Q3TC38_MOUSE;tr|Q3TDJ2|Q3TDJ2_MOUSE;tr|Q05CJ5|Q05CJ5_MOUSE;tr|Q3TSK3|Q3TSK3_MOUSE;tr|Q6PG79|Q6PG79_MOUSE	sp|G5E829|AT2B1_MOUSE;tr|Q8K314|Q8K314_MOUSE	37;26;11;11;11;4;4	23;12;11;11;11;2;2	17;10;7;7;7;2;2	>sp|G5E829|AT2B1_MOUSE Plasma membrane calcium-transporting ATPase 1 OS=Mus musculus GN=Atp2b1 PE=1 SV=1;>tr|Q8K314|Q8K314_MOUSE Atp2b1 protein (Fragment) OS=Mus musculus GN=Atp2b1 PE=2 SV=1	7	37	23	17	27	31	23	28	23	24	30	31	34	35	35	36	15	20	11	17	13	15	18	20	21	22	21	23	10	15	6	12	9	11	13	15	16	17	16	17	30	20	14.3	134.75
tr|Q3U8S5|Q3U8S5_MOUSE;tr|Q3U3A8|Q3U3A8_MOUSE;sp|O08529|CAN2_MOUSE;tr|Q8R486|Q8R486_MOUSE;tr|Q8BPV9|Q8BPV9_MOUSE	tr|Q3U8S5|Q3U8S5_MOUSE;tr|Q3U3A8|Q3U3A8_MOUSE;sp|O08529|CAN2_MOUSE;tr|Q8R486|Q8R486_MOUSE	3;3;3;2;1	3;3;3;2;1	3;3;3;2;1	>tr|Q3U8S5|Q3U8S5_MOUSE Putative uncharacterized protein OS=Mus musculus GN=Capn2 PE=2 SV=1;>tr|Q3U3A8|Q3U3A8_MOUSE Putative uncharacterized protein OS=Mus musculus GN=Capn2 PE=2 SV=1;>sp|O08529|CAN2_MOUSE Calpain-2 catalytic subunit OS=Mus musculus GN=Cap	5	3	3	3	1	2	2	1	3	1	1	2	2	2	2	2	1	2	2	1	3	1	1	2	2	2	2	2	1	2	2	1	3	1	1	2	2	2	2	2	4	4	4	79873
tr|Q14BH8|Q14BH8_MOUSE;tr|E9Q1X8|E9Q1X8_MOUSE;sp|O08532|CA2D1_MOUSE;tr|Q8C6Y3|Q8C6Y3_MOUSE	tr|Q14BH8|Q14BH8_MOUSE;tr|E9Q1X8|E9Q1X8_MOUSE;sp|O08532|CA2D1_MOUSE	15;15;15;3	15;15;15;3	14;14;14;3	>tr|Q14BH8|Q14BH8_MOUSE Cacna2d1 protein OS=Mus musculus GN=Cacna2d1 PE=2 SV=1;>tr|E9Q1X8|E9Q1X8_MOUSE Voltage-dependent calcium channel subunit alpha-2/delta-1 OS=Mus musculus GN=Cacna2d1 PE=1 SV=2;>sp|O08532|CA2D1_MOUSE Voltage-dependent calcium channel	4	15	15	14	8	2	13	12	8	1	12	11	13	11	13	12	8	2	13	12	8	1	12	11	13	11	13	12	8	2	13	12	8	1	12	11	13	11	13	11	14.8	14.8	13.7	122.7
sp|O08539|BIN1_MOUSE;tr|Q6P1B9|Q6P1B9_MOUSE;tr|Q8C5M9|Q8C5M9_MOUSE	sp|O08539|BIN1_MOUSE;tr|Q6P1B9|Q6P1B9_MOUSE	13;12;2	11;10;2	11;10;2	>sp|O08539|BIN1_MOUSE Myc box-dependent-interacting protein 1 OS=Mus musculus GN=Bin1 PE=1 SV=1;>tr|Q6P1B9|Q6P1B9_MOUSE Bin1 protein OS=Mus musculus GN=Bin1 PE=1 SV=1	3	13	11	11	11	10	11	11	11	10	10	9	9	10	10	10	9	9	10	10	10	10	9	9	8	9	9	10	9	9	10	10	10	10	9	9	8	9	9	10	22.6	21.1	21.1	64469
sp|O08547|SC22B_MOUSE;tr|E9Q6R3|E9Q6R3_MOUSE;tr|Q3UZ06|Q3UZ06_MOUSE;tr|A0A0G2JF08|A0A0G2JF08_MOUSE;tr|D6RES2|D6RES2_MOUSE	sp|O08547|SC22B_MOUSE;tr|E9Q6R3|E9Q6R3_MOUSE;tr|Q3UZ06|Q3UZ06_MOUSE;tr|A0A0G2JF08|A0A0G2JF08_MOUSE	8;7;6;5;1	8;7;6;5;1	8;7;6;5;1	>sp|O08547|SC22B_MOUSE Vesicle-trafficking protein SEC22b OS=Mus musculus GN=Sec22b PE=1 SV=3;>tr|E9Q6R3|E9Q6R3_MOUSE Vesicle-trafficking protein SEC22b OS=Mus musculus GN=Sec22b PE=1 SV=1;>tr|Q3UZ06|Q3UZ06_MOUSE Putative uncharacterized protein OS=Mus mus	5	8	8	8	6	5	4	6	5	6	3	4	5	6	3	6	6	5	4	6	5	6	3	4	5	6	3	6	6	5	4	6	5	6	3	4	5	6	3	6	37.7	37.7	37.7	24.74
sp|O08553|DPYL2_MOUSE	sp|O08553|DPYL2_MOUSE	40	40	35	>sp|O08553|DPYL2_MOUSE Dihydropyrimidinase-related protein 2 OS=Mus musculus GN=Dpysl2 PE=1 SV=2	1	40	40	35	32	37	36	38	37	39	36	35	35	38	37	38	32	37	36	38	37	39	36	35	35	38	37	38	27	33	31	33	32	34	32	31	30	33	33	33	71	71	63.6	62277
tr|I7HJS1|I7HJS1_MOUSE;sp|O08579|EMD_MOUSE;tr|Q3THM8|Q3THM8_MOUSE;tr|B7FAU5|B7FAU5_MOUSE	tr|I7HJS1|I7HJS1_MOUSE;sp|O08579|EMD_MOUSE;tr|Q3THM8|Q3THM8_MOUSE;tr|B7FAU5|B7FAU5_MOUSE	3;3;2;2	3;3;2;2	3;3;2;2	>tr|I7HJS1|I7HJS1_MOUSE Emerin OS=Mus musculus GN=Emd PE=1 SV=1;>sp|O08579|EMD_MOUSE Emerin OS=Mus musculus GN=Emd PE=1 SV=1;>tr|Q3THM8|Q3THM8_MOUSE Emerin OS=Mus musculus GN=Emd PE=1 SV=1;>tr|B7FAU5|B7FAU5_MOUSE Emerin OS=Mus musculus GN=Emd PE=1 SV=1	4	3	3	3	1	0	2	0	0	1	0	0	0	0	0	0	1	0	2	0	0	1	0	0	0	0	0	0	1	0	2	0	0	1	0	0	0	0	0	0	14.8	14.8	14.8	25134
sp|O08582|GTPB1_MOUSE	sp|O08582|GTPB1_MOUSE	2	2	2	>sp|O08582|GTPB1_MOUSE GTP-binding protein 1 OS=Mus musculus GN=Gtpbp1 PE=1 SV=2	1	2	2	2	0	0	1	2	1	0	1	0	2	1	1	0	0	0	1	2	1	0	1	0	2	1	1	0	0	0	1	2	1	0	1	0	2	1	1	0	4	4	4	72.3
sp|O08585|CLCA_MOUSE;tr|B1AWD8|B1AWD8_MOUSE;tr|B1AWD9|B1AWD9_MOUSE;tr|B1AWE0|B1AWE0_MOUSE;tr|Q6PFA2|Q6PFA2_MOUSE;tr|B1AWE1|B1AWE1_MOUSE;tr|Q3THU7|Q3THU7_MOUSE	sp|O08585|CLCA_MOUSE;tr|B1AWD8|B1AWD8_MOUSE;tr|B1AWD9|B1AWD9_MOUSE;tr|B1AWE0|B1AWE0_MOUSE;tr|Q6PFA2|Q6PFA2_MOUSE;tr|B1AWE1|B1AWE1_MOUSE;tr|Q3THU7|Q3THU7_MOUSE	6;6;6;5;5;5;3	6;6;6;5;5;5;3	6;6;6;5;5;5;3	>sp|O08585|CLCA_MOUSE Clathrin light chain A OS=Mus musculus GN=Clta PE=1 SV=2;>tr|B1AWD8|B1AWD8_MOUSE Clathrin light chain A OS=Mus musculus GN=Clta PE=1 SV=1;>tr|B1AWD9|B1AWD9_MOUSE Clathrin light chain A OS=Mus musculus GN=Clta PE=1 SV=1;>tr|B1AWE0|B1AW	7	6	6	6	3	5	2	4	3	4	2	3	2	4	5	5	3	5	2	4	3	4	2	3	2	4	5	5	3	5	2	4	3	4	2	3	2	4	5	5	18.7	18.7	18.7	25604
sp|O08599|STXB1_MOUSE	sp|O08599|STXB1_MOUSE	43	43	43	>sp|O08599|STXB1_MOUSE Syntaxin-binding protein 1 OS=Mus musculus GN=Stxbp1 PE=1 SV=2	1	43	43	43	33	37	40	37	35	28	32	31	43	34	38	34	33	37	40	37	35	28	32	31	43	34	38	34	33	37	40	37	35	28	32	31	43	34	38	34	65.8	65.8	65.8	67568
tr|Q3UN47|Q3UN47_MOUSE;sp|O08600|NUCG_MOUSE	tr|Q3UN47|Q3UN47_MOUSE;sp|O08600|NUCG_MOUSE	2;2	2;2	2;2	>tr|Q3UN47|Q3UN47_MOUSE Endonuclease G OS=Mus musculus GN=Endog PE=2 SV=1;>sp|O08600|NUCG_MOUSE Endonuclease G, mitochondrial OS=Mus musculus GN=Endog PE=2 SV=1	2	2	2	2	2	1	2	2	2	2	2	1	2	2	2	2	2	1	2	2	2	2	2	1	2	2	2	2	2	1	2	2	2	2	2	1	2	2	2	2	9.2	9.2	9.2	32.19
tr|M0QW69|M0QW69_MOUSE;tr|Q3TMN1|Q3TMN1_MOUSE;tr|Q58E65|Q58E65_MOUSE;sp|O08663|MAP2_MOUSE;tr|Q3UI33|Q3UI33_MOUSE;tr|M0QWM9|M0QWM9_MOUSE	tr|M0QW69|M0QW69_MOUSE;tr|Q3TMN1|Q3TMN1_MOUSE;tr|Q58E65|Q58E65_MOUSE;sp|O08663|MAP2_MOUSE;tr|Q3UI33|Q3UI33_MOUSE;tr|M0QWM9|M0QWM9_MOUSE	2;2;2;2;2;1	2;2;2;2;2;1	2;2;2;2;2;1	>tr|M0QW69|M0QW69_MOUSE Methionine aminopeptidase (Fragment) OS=Mus musculus GN=Metap2 PE=1 SV=1;>tr|Q3TMN1|Q3TMN1_MOUSE Methionine aminopeptidase 2 OS=Mus musculus GN=Metap2 PE=1 SV=1;>tr|Q58E65|Q58E65_MOUSE Methionine aminopeptidase 2 OS=Mus musculus GN=	6	2	2	2	0	1	2	2	1	2	1	2	2	2	1	1	0	1	2	2	1	2	1	2	2	2	1	1	0	1	2	2	1	2	1	2	2	2	1	1	10.2	10.2	10.2	20664
tr|D3YTY9|D3YTY9_MOUSE;sp|O08677|KNG1_MOUSE;tr|D3Z2B2|D3Z2B2_MOUSE;tr|Q6S9I2|Q6S9I2_MOUSE;tr|Q6S9I3|Q6S9I3_MOUSE;CON__P01045-1;CON__Q2KJ62;CON__P01044-1;tr|Q6DMP4|Q6DMP4_MOUSE	tr|D3YTY9|D3YTY9_MOUSE;sp|O08677|KNG1_MOUSE	14;14;5;2;2;1;1;1;1	14;14;5;2;2;1;1;1;1	12;12;5;0;0;0;0;0;0	>tr|D3YTY9|D3YTY9_MOUSE Kininogen-1 OS=Mus musculus GN=Kng1 PE=1 SV=1;>sp|O08677|KNG1_MOUSE Kininogen-1 OS=Mus musculus GN=Kng1 PE=1 SV=1	9	14	14	12	12	12	14	13	12	13	13	11	12	13	11	14	12	12	14	13	12	13	13	11	12	13	11	14	11	10	12	11	11	11	11	9	10	11	9	12	33.1	33.1	29.2	53204
tr|Q3U2P3|Q3U2P3_MOUSE;tr|Q3TPL4|Q3TPL4_MOUSE;tr|Q3TDS7|Q3TDS7_MOUSE;sp|O08688|CAN5_MOUSE	tr|Q3U2P3|Q3U2P3_MOUSE;tr|Q3TPL4|Q3TPL4_MOUSE;tr|Q3TDS7|Q3TDS7_MOUSE;sp|O08688|CAN5_MOUSE	4;4;4;4	4;4;4;4	4;4;4;4	>tr|Q3U2P3|Q3U2P3_MOUSE Calpain 5, isoform CRA_a OS=Mus musculus GN=Capn5 PE=2 SV=1;>tr|Q3TPL4|Q3TPL4_MOUSE Putative uncharacterized protein OS=Mus musculus GN=Capn5 PE=2 SV=1;>tr|Q3TDS7|Q3TDS7_MOUSE Putative uncharacterized protein OS=Mus musculus GN=Capn	4	4	4	4	2	3	2	4	1	3	2	3	2	3	2	3	2	3	2	4	1	3	2	3	2	3	2	3	2	3	2	4	1	3	2	3	2	3	2	3	7.5	7.5	7.5	72953
sp|O08749|DLDH_MOUSE;tr|Q3TIE8|Q3TIE8_MOUSE	sp|O08749|DLDH_MOUSE;tr|Q3TIE8|Q3TIE8_MOUSE	27;24	27;24	27;24	>sp|O08749|DLDH_MOUSE Dihydrolipoyl dehydrogenase, mitochondrial OS=Mus musculus GN=Dld PE=1 SV=2;>tr|Q3TIE8|Q3TIE8_MOUSE Dihydrolipoyl dehydrogenase OS=Mus musculus GN=Dld PE=2 SV=1	2	27	27	27	20	26	23	25	21	23	20	24	24	25	24	26	20	26	23	25	21	23	20	24	24	25	24	26	20	26	23	25	21	23	20	24	24	25	24	26	44.6	44.6	44.6	54272
sp|O08759|UBE3A_MOUSE;tr|Q5DTH1|Q5DTH1_MOUSE	sp|O08759|UBE3A_MOUSE;tr|Q5DTH1|Q5DTH1_MOUSE	4;4	4;4	4;4	>sp|O08759|UBE3A_MOUSE Ubiquitin-protein ligase E3A OS=Mus musculus GN=Ube3a PE=1 SV=2;>tr|Q5DTH1|Q5DTH1_MOUSE MKIAA4216 protein (Fragment) OS=Mus musculus GN=Ube3a PE=2 SV=1	2	4	4	4	3	4	3	3	3	3	4	4	4	3	4	3	3	4	3	3	3	3	4	4	4	3	4	3	3	4	3	3	3	3	4	4	4	3	4	3	4.9	4.9	4.9	99818
tr|Q6NZM3|Q6NZM3_MOUSE;tr|E9Q3M3|E9Q3M3_MOUSE;sp|O08788|DCTN1_MOUSE;tr|D3YX34|D3YX34_MOUSE;tr|E9Q586|E9Q586_MOUSE;tr|Q3TB96|Q3TB96_MOUSE;tr|Q3T9V8|Q3T9V8_MOUSE;tr|Q3TRF1|Q3TRF1_MOUSE	tr|Q6NZM3|Q6NZM3_MOUSE;tr|E9Q3M3|E9Q3M3_MOUSE;sp|O08788|DCTN1_MOUSE;tr|D3YX34|D3YX34_MOUSE;tr|E9Q586|E9Q586_MOUSE;tr|Q3TB96|Q3TB96_MOUSE;tr|Q3T9V8|Q3T9V8_MOUSE	22;22;22;20;20;18;18;3	22;22;22;20;20;18;18;3	22;22;22;20;20;18;18;3	>tr|Q6NZM3|Q6NZM3_MOUSE Dctn1 protein OS=Mus musculus GN=Dctn1 PE=2 SV=1;>tr|E9Q3M3|E9Q3M3_MOUSE Dynactin subunit 1 OS=Mus musculus GN=Dctn1 PE=1 SV=1;>sp|O08788|DCTN1_MOUSE Dynactin subunit 1 OS=Mus musculus GN=Dctn1 PE=1 SV=3;>tr|D3YX34|D3YX34_MOUSE Dyna	8	22	22	22	12	6	16	17	12	12	15	15	16	13	15	15	12	6	16	17	12	12	15	15	16	13	15	15	12	6	16	17	12	12	15	15	16	13	15	15	19.1	19.1	19.1	139.78
tr|Q3U518|Q3U518_MOUSE;tr|Q3TWG2|Q3TWG2_MOUSE;sp|O08795|GLU2B_MOUSE	tr|Q3U518|Q3U518_MOUSE;tr|Q3TWG2|Q3TWG2_MOUSE;sp|O08795|GLU2B_MOUSE	4;4;4	4;4;4	4;4;4	>tr|Q3U518|Q3U518_MOUSE Protein kinase C substrate 80K-H, isoform CRA_b OS=Mus musculus GN=Prkcsh PE=2 SV=1;>tr|Q3TWG2|Q3TWG2_MOUSE Putative uncharacterized protein OS=Mus musculus GN=Prkcsh PE=2 SV=1;>sp|O08795|GLU2B_MOUSE Glucosidase 2 subunit beta OS=Mu	3	4	4	4	1	1	3	2	4	4	3	2	2	1	3	3	1	1	3	2	4	4	3	2	2	1	3	3	1	1	3	2	4	4	3	2	2	1	3	3	8.4	8.4	8.4	58792
tr|B1AZS9|B1AZS9_MOUSE;sp|O08807|PRDX4_MOUSE	tr|B1AZS9|B1AZS9_MOUSE;sp|O08807|PRDX4_MOUSE	3;3	2;2	2;2	>tr|B1AZS9|B1AZS9_MOUSE Peroxiredoxin-4 (Fragment) OS=Mus musculus GN=Prdx4 PE=1 SV=1;>sp|O08807|PRDX4_MOUSE Peroxiredoxin-4 OS=Mus musculus GN=Prdx4 PE=1 SV=1	2	3	2	2	3	2	3	2	2	2	3	2	3	2	2	2	2	1	2	1	1	1	2	1	2	1	1	1	2	1	2	1	1	1	2	1	2	1	1	1	11.4	7.9	7.9	26391
tr|G3UZ34|G3UZ34_MOUSE;tr|Q7TMX4|Q7TMX4_MOUSE;tr|Q543F1|Q543F1_MOUSE;tr|Q3U5Q3|Q3U5Q3_MOUSE;tr|Q3TMY8|Q3TMY8_MOUSE;sp|O08810|U5S1_MOUSE;tr|A2AH85|A2AH85_MOUSE;tr|Q6A0E3|Q6A0E3_MOUSE	tr|G3UZ34|G3UZ34_MOUSE;tr|Q7TMX4|Q7TMX4_MOUSE;tr|Q543F1|Q543F1_MOUSE;tr|Q3U5Q3|Q3U5Q3_MOUSE;tr|Q3TMY8|Q3TMY8_MOUSE;sp|O08810|U5S1_MOUSE;tr|A2AH85|A2AH85_MOUSE;tr|Q6A0E3|Q6A0E3_MOUSE	5;5;5;5;5;5;5;5	4;4;4;4;4;4;4;4	4;4;4;4;4;4;4;4	>tr|G3UZ34|G3UZ34_MOUSE 116 kDa U5 small nuclear ribonucleoprotein component OS=Mus musculus GN=Eftud2 PE=1 SV=1;>tr|Q7TMX4|Q7TMX4_MOUSE Elongation factor Tu GTP binding domain containing 2 OS=Mus musculus GN=Eftud2 PE=2 SV=1;>tr|Q543F1|Q543F1_MOUSE Putati	8	5	4	4	5	1	4	2	2	2	3	2	5	1	5	3	4	0	3	1	1	1	2	1	4	0	4	2	4	0	3	1	1	1	2	1	4	0	4	2	5.8	4.8	4.8	108.34
tr|Q8R562|Q8R562_MOUSE;tr|Q80W12|Q80W12_MOUSE;tr|Q3TJ75|Q3TJ75_MOUSE;sp|O08848|RO60_MOUSE	tr|Q8R562|Q8R562_MOUSE;tr|Q80W12|Q80W12_MOUSE;tr|Q3TJ75|Q3TJ75_MOUSE;sp|O08848|RO60_MOUSE	2;2;2;2	2;2;2;2	2;2;2;2	>tr|Q8R562|Q8R562_MOUSE Ribonucleoprotein OS=Mus musculus GN=Trove2 PE=2 SV=1;>tr|Q80W12|Q80W12_MOUSE TROVE domain family, member 2 OS=Mus musculus GN=Trove2 PE=2 SV=1;>tr|Q3TJ75|Q3TJ75_MOUSE TROVE domain family, member 2 OS=Mus musculus GN=Trove2 PE=2 SV=	4	2	2	2	1	2	2	2	0	1	1	2	2	2	2	2	1	2	2	2	0	1	1	2	2	2	2	2	1	2	2	2	0	1	1	2	2	2	2	2	4.5	4.5	4.5	60153
tr|Q3UUF0|Q3UUF0_MOUSE;tr|Q8C541|Q8C541_MOUSE;sp|O08914|FAAH1_MOUSE;tr|Q8BRM1|Q8BRM1_MOUSE;tr|Q8K4H2|Q8K4H2_MOUSE	tr|Q3UUF0|Q3UUF0_MOUSE;tr|Q8C541|Q8C541_MOUSE;sp|O08914|FAAH1_MOUSE;tr|Q8BRM1|Q8BRM1_MOUSE	5;5;5;5;1	5;5;5;5;1	5;5;5;5;1	>tr|Q3UUF0|Q3UUF0_MOUSE Putative uncharacterized protein (Fragment) OS=Mus musculus GN=Faah PE=2 SV=1;>tr|Q8C541|Q8C541_MOUSE Putative uncharacterized protein OS=Mus musculus GN=Faah PE=2 SV=1;>sp|O08914|FAAH1_MOUSE Fatty-acid amide hydrolase 1 OS=Mus musc	5	5	5	5	2	0	4	4	2	2	3	2	2	1	2	5	2	0	4	4	2	2	3	2	2	1	2	5	2	0	4	4	2	2	3	2	2	1	2	5	14.4	14.4	14.4	58491
tr|Q540I4|Q540I4_MOUSE;sp|O08917|FLOT1_MOUSE;tr|Q3TJS0|Q3TJS0_MOUSE;tr|G3UYU4|G3UYU4_MOUSE;tr|G3UZZ5|G3UZZ5_MOUSE;tr|G3UWW8|G3UWW8_MOUSE;tr|Q6Y9S2|Q6Y9S2_MOUSE;tr|G3XA73|G3XA73_MOUSE	tr|Q540I4|Q540I4_MOUSE;sp|O08917|FLOT1_MOUSE;tr|Q3TJS0|Q3TJS0_MOUSE;tr|G3UYU4|G3UYU4_MOUSE	16;16;15;14;7;7;7;2	16;16;15;14;7;7;7;2	16;16;15;14;7;7;7;2	>tr|Q540I4|Q540I4_MOUSE Flotillin 1 OS=Mus musculus GN=Flot1 PE=2 SV=1;>sp|O08917|FLOT1_MOUSE Flotillin-1 OS=Mus musculus GN=Flot1 PE=1 SV=1;>tr|Q3TJS0|Q3TJS0_MOUSE Putative uncharacterized protein OS=Mus musculus GN=Flot1 PE=2 SV=1;>tr|G3UYU4|G3UYU4_MOUSE	8	16	16	16	12	12	15	15	14	14	14	13	13	16	14	14	12	12	15	15	14	14	14	13	13	16	14	14	12	12	15	15	14	14	14	13	13	16	14	14	44.4	44.4	44.4	47513
tr|D3Z2V6|D3Z2V6_MOUSE;tr|Q3TPX5|Q3TPX5_MOUSE;sp|O08989|RASM_MOUSE	tr|D3Z2V6|D3Z2V6_MOUSE;tr|Q3TPX5|Q3TPX5_MOUSE;sp|O08989|RASM_MOUSE	3;3;3	3;3;3	3;3;3	>tr|D3Z2V6|D3Z2V6_MOUSE Ras-related protein M-Ras (Fragment) OS=Mus musculus GN=Mras PE=1 SV=1;>tr|Q3TPX5|Q3TPX5_MOUSE Muscle and microspikes RAS, isoform CRA_a OS=Mus musculus GN=Mras PE=2 SV=1;>sp|O08989|RASM_MOUSE Ras-related protein M-Ras OS=Mus muscul	3	3	3	3	3	2	3	2	3	3	3	3	3	2	3	3	3	2	3	2	3	3	3	3	3	2	3	3	3	2	3	2	3	3	3	3	3	2	3	3	28.5	28.5	28.5	14735
tr|Q3UC68|Q3UC68_MOUSE;tr|Q3TXC7|Q3TXC7_MOUSE;tr|Q3TWV1|Q3TWV1_MOUSE;tr|Q3TMX0|Q3TMX0_MOUSE;tr|O88601|O88601_MOUSE;tr|Q3UBE4|Q3UBE4_MOUSE;tr|Q3U6J5|Q3U6J5_MOUSE;sp|O08992|SDCB1_MOUSE;tr|H3BLG5|H3BLG5_MOUSE;tr|Q3UB97|Q3UB97_MOUSE;tr|Q3U724|Q3U724_MOUSE;tr|Q3U902|Q3U902_MOUSE;tr|Q3U6Q3|Q3U6Q3_MOUSE;tr|Q3TET7|Q3TET7_MOUSE;tr|A2AKJ9|A2AKJ9_MOUSE;tr|A2AKJ6|A2AKJ6_MOUSE	tr|Q3UC68|Q3UC68_MOUSE;tr|Q3TXC7|Q3TXC7_MOUSE;tr|Q3TWV1|Q3TWV1_MOUSE;tr|Q3TMX0|Q3TMX0_MOUSE;tr|O88601|O88601_MOUSE;tr|Q3UBE4|Q3UBE4_MOUSE;tr|Q3U6J5|Q3U6J5_MOUSE;sp|O08992|SDCB1_MOUSE;tr|H3BLG5|H3BLG5_MOUSE;tr|Q3UB97|Q3UB97_MOUSE;tr|Q3U724|Q3U724_MOUSE;tr|Q3U902|Q3U902_MOUSE;tr|Q3U6Q3|Q3U6Q3_MOUSE;tr|Q3TET7|Q3TET7_MOUSE	3;3;3;3;3;3;3;3;2;2;2;2;2;2;1;1	3;3;3;3;3;3;3;3;2;2;2;2;2;2;1;1	3;3;3;3;3;3;3;3;2;2;2;2;2;2;1;1	>tr|Q3UC68|Q3UC68_MOUSE Putative uncharacterized protein OS=Mus musculus GN=Sdcbp PE=2 SV=1;>tr|Q3TXC7|Q3TXC7_MOUSE Putative uncharacterized protein OS=Mus musculus GN=Sdcbp PE=2 SV=1;>tr|Q3TWV1|Q3TWV1_MOUSE Putative uncharacterized protein OS=Mus musculus	16	3	3	3	3	2	3	3	3	2	0	0	3	1	3	1	3	2	3	3	3	2	0	0	3	1	3	1	3	2	3	3	3	2	0	0	3	1	3	1	13.4	13.4	13.4	32255
sp|O08997|ATOX1_MOUSE	sp|O08997|ATOX1_MOUSE	3	3	3	>sp|O08997|ATOX1_MOUSE Copper transport protein ATOX1 OS=Mus musculus GN=Atox1 PE=1 SV=1	1	3	3	3	2	1	2	1	3	1	3	1	2	2	3	2	2	1	2	1	3	1	3	1	2	2	3	2	2	1	2	1	3	1	3	1	2	2	3	2	58.8	58.8	58.8	73384
tr|Q6RI64|Q6RI64_MOUSE;sp|O09061|PSB1_MOUSE	tr|Q6RI64|Q6RI64_MOUSE;sp|O09061|PSB1_MOUSE	6;6	6;6	6;6	>tr|Q6RI64|Q6RI64_MOUSE Proteasome subunit beta type OS=Mus musculus GN=Psmb1 PE=2 SV=1;>sp|O09061|PSB1_MOUSE Proteasome subunit beta type-1 OS=Mus musculus GN=Psmb1 PE=1 SV=1	2	6	6	6	5	5	4	5	5	6	4	5	6	5	5	6	5	5	4	5	5	6	4	5	6	5	5	6	5	5	4	5	5	6	4	5	6	5	5	6	31.7	31.7	31.7	26372
tr|Q4VBC9|Q4VBC9_MOUSE;sp|O09111|NDUBB_MOUSE	tr|Q4VBC9|Q4VBC9_MOUSE;sp|O09111|NDUBB_MOUSE	2;2	2;2	2;2	>tr|Q4VBC9|Q4VBC9_MOUSE Ndufb11 protein (Fragment) OS=Mus musculus GN=Ndufb11 PE=2 SV=1;>sp|O09111|NDUBB_MOUSE NADH dehydrogenase [ubiquinone] 1 beta subcomplex subunit 11, mitochondrial OS=Mus musculus GN=Ndufb11 PE=1 SV=2	2	2	2	2	1	1	1	1	1	1	1	1	2	2	2	2	1	1	1	1	1	1	1	1	2	2	2	2	1	1	1	1	1	1	1	1	2	2	2	2	17.9	17.9	17.9	17485
sp|O09114|PTGDS_MOUSE	sp|O09114|PTGDS_MOUSE	2	2	2	>sp|O09114|PTGDS_MOUSE Prostaglandin-H2 D-isomerase OS=Mus musculus GN=Ptgds PE=1 SV=1	1	2	2	2	1	1	1	2	0	2	1	2	1	0	0	2	1	1	1	2	0	2	1	2	1	0	0	2	1	1	1	2	0	2	1	2	1	0	0	2	12.7	12.7	12.7	21066
sp|O09131|GSTO1_MOUSE	sp|O09131|GSTO1_MOUSE	2	2	2	>sp|O09131|GSTO1_MOUSE Glutathione S-transferase omega-1 OS=Mus musculus GN=Gsto1 PE=2 SV=2	1	2	2	2	1	1	1	1	2	1	1	1	1	1	2	1	1	1	1	1	2	1	1	1	1	1	2	1	1	1	1	1	2	1	1	1	1	1	2	1	10	10	10	27497
tr|H3BJA3|H3BJA3_MOUSE;tr|Q4FJZ6|Q4FJZ6_MOUSE;tr|Q3T9P2|Q3T9P2_MOUSE;sp|O09172|GSH0_MOUSE;tr|A0A0G2JDI4|A0A0G2JDI4_MOUSE;tr|F6VNW5|F6VNW5_MOUSE	tr|H3BJA3|H3BJA3_MOUSE;tr|Q4FJZ6|Q4FJZ6_MOUSE;tr|Q3T9P2|Q3T9P2_MOUSE;sp|O09172|GSH0_MOUSE	3;3;3;3;1;1	3;3;3;3;1;1	3;3;3;3;1;1	>tr|H3BJA3|H3BJA3_MOUSE Glutamate--cysteine ligase regulatory subunit (Fragment) OS=Mus musculus GN=Gclm PE=1 SV=1;>tr|Q4FJZ6|Q4FJZ6_MOUSE Gclm protein OS=Mus musculus GN=Gclm PE=2 SV=1;>tr|Q3T9P2|Q3T9P2_MOUSE Putative uncharacterized protein OS=Mus muscul	6	3	3	3	3	1	3	2	2	2	3	1	3	2	3	3	3	1	3	2	2	2	3	1	3	2	3	3	3	1	3	2	2	2	3	1	3	2	3	3	20.6	20.6	20.6	21.95
tr|Q91YQ8|Q91YQ8_MOUSE;tr|Q3TUS8|Q3TUS8_MOUSE;sp|O09174|AMACR_MOUSE	tr|Q91YQ8|Q91YQ8_MOUSE;tr|Q3TUS8|Q3TUS8_MOUSE;sp|O09174|AMACR_MOUSE	4;4;4	4;4;4	4;4;4	>tr|Q91YQ8|Q91YQ8_MOUSE Amacr protein OS=Mus musculus GN=Amacr PE=2 SV=1;>tr|Q3TUS8|Q3TUS8_MOUSE Putative uncharacterized protein OS=Mus musculus GN=Amacr PE=2 SV=1;>sp|O09174|AMACR_MOUSE Alpha-methylacyl-CoA racemase OS=Mus musculus GN=Amacr PE=1 SV=4	3	4	4	4	4	4	4	3	4	4	4	4	4	4	4	3	4	4	4	3	4	4	4	4	4	4	4	3	4	4	4	3	4	4	4	4	4	4	4	3	14.2	14.2	14.2	39.58
tr|Q3UZU0|Q3UZU0_MOUSE;tr|Q8BNH4|Q8BNH4_MOUSE;tr|Q3UHC4|Q3UHC4_MOUSE;tr|Q3UFZ8|Q3UFZ8_MOUSE;sp|Q61771|KIF3B_MOUSE;tr|Q80U27|Q80U27_MOUSE;sp|O35066|KIF3C_MOUSE;tr|Q571A6|Q571A6_MOUSE;tr|Q6P1D3|Q6P1D3_MOUSE;tr|Q3V365|Q3V365_MOUSE;tr|A2AM72|A2AM72_MOUSE;tr|E9PWU7|E9PWU7_MOUSE;sp|O35231|KIFC3_MOUSE;sp|Q99PW8|KIF17_MOUSE	tr|Q3UZU0|Q3UZU0_MOUSE;tr|Q8BNH4|Q8BNH4_MOUSE;tr|Q3UHC4|Q3UHC4_MOUSE;tr|Q3UFZ8|Q3UFZ8_MOUSE;sp|Q61771|KIF3B_MOUSE;tr|Q80U27|Q80U27_MOUSE;sp|O35066|KIF3C_MOUSE;tr|Q571A6|Q571A6_MOUSE;tr|Q6P1D3|Q6P1D3_MOUSE	3;3;3;3;3;3;3;3;2;1;1;1;1;1	3;3;3;3;3;3;3;3;2;1;1;1;1;1	3;3;3;3;3;3;3;3;2;1;1;1;1;1	>tr|Q3UZU0|Q3UZU0_MOUSE Kinesin-like protein (Fragment) OS=Mus musculus GN=Kif3c PE=2 SV=1;>tr|Q8BNH4|Q8BNH4_MOUSE Kinesin-like protein OS=Mus musculus GN=Kif3b PE=2 SV=1;>tr|Q3UHC4|Q3UHC4_MOUSE Kinesin-like protein OS=Mus musculus GN=Kif3b PE=2 SV=1;>tr|Q	14	3	3	3	0	1	2	1	3	2	3	1	1	2	3	2	0	1	2	1	3	2	3	1	1	2	3	2	0	1	2	1	3	2	3	1	1	2	3	2	6.3	6.3	6.3	54037
tr|Q3TMU8|Q3TMU8_MOUSE;sp|O35098|DPYL4_MOUSE;tr|D3Z360|D3Z360_MOUSE	tr|Q3TMU8|Q3TMU8_MOUSE;sp|O35098|DPYL4_MOUSE	20;20;1	17;17;1	17;17;1	>tr|Q3TMU8|Q3TMU8_MOUSE Dihydropyrimidinase-like 4 OS=Mus musculus GN=Dpysl4 PE=1 SV=1;>sp|O35098|DPYL4_MOUSE Dihydropyrimidinase-related protein 4 OS=Mus musculus GN=Dpysl4 PE=1 SV=1	3	20	17	17	13	14	19	18	15	12	14	13	18	14	18	15	10	12	16	15	12	10	11	10	15	11	15	12	10	12	16	15	12	10	11	10	15	11	15	12	50.2	45.1	45.1	61927
tr|Q3V235|Q3V235_MOUSE;sp|O35129|PHB2_MOUSE;tr|F6QPR1|F6QPR1_MOUSE;tr|Q3V2V2|Q3V2V2_MOUSE;tr|F6Q8V7|F6Q8V7_MOUSE	tr|Q3V235|Q3V235_MOUSE;sp|O35129|PHB2_MOUSE;tr|F6QPR1|F6QPR1_MOUSE	15;15;9;7;5	15;15;9;7;5	15;15;9;7;5	>tr|Q3V235|Q3V235_MOUSE Prohibitin 2 OS=Mus musculus GN=Phb2 PE=2 SV=1;>sp|O35129|PHB2_MOUSE Prohibitin-2 OS=Mus musculus GN=Phb2 PE=1 SV=1;>tr|F6QPR1|F6QPR1_MOUSE Prohibitin-2 (Fragment) OS=Mus musculus GN=Phb2 PE=1 SV=1	5	15	15	15	12	10	13	12	12	9	10	8	13	11	13	11	12	10	13	12	12	9	10	8	13	11	13	11	12	10	13	12	12	9	10	8	13	11	13	11	50.5	50.5	50.5	33296
sp|O35136|NCAM2_MOUSE;tr|Q3V1M4|Q3V1M4_MOUSE;tr|Q71VC5|Q71VC5_MOUSE;tr|E9PWQ6|E9PWQ6_MOUSE;tr|E9Q260|E9Q260_MOUSE;sp|Q99MW1|STK31_MOUSE	sp|O35136|NCAM2_MOUSE;tr|Q3V1M4|Q3V1M4_MOUSE	13;7;3;1;1;1	13;7;3;1;1;1	13;7;3;1;1;1	>sp|O35136|NCAM2_MOUSE Neural cell adhesion molecule 2 OS=Mus musculus GN=Ncam2 PE=2 SV=1;>tr|Q3V1M4|Q3V1M4_MOUSE Putative uncharacterized protein OS=Mus musculus GN=Ncam2 PE=2 SV=1	6	13	13	13	7	7	9	8	8	6	8	4	9	8	11	9	7	7	9	8	8	6	8	4	9	8	11	9	7	7	9	8	8	6	8	4	9	8	11	9	13.7	13.7	13.7	93203
tr|E9PV44|E9PV44_MOUSE;sp|O35143|ATIF1_MOUSE;tr|Q8BTA7|Q8BTA7_MOUSE	tr|E9PV44|E9PV44_MOUSE;sp|O35143|ATIF1_MOUSE;tr|Q8BTA7|Q8BTA7_MOUSE	2;2;1	2;2;1	2;2;1	>tr|E9PV44|E9PV44_MOUSE ATPase inhibitor, mitochondrial OS=Mus musculus GN=Atpif1 PE=1 SV=1;>sp|O35143|ATIF1_MOUSE ATPase inhibitor, mitochondrial OS=Mus musculus GN=Atpif1 PE=1 SV=2;>tr|Q8BTA7|Q8BTA7_MOUSE ATPase inhibitory factor 1, isoform CRA_a OS=Mus	3	2	2	2	0	2	0	1	0	0	1	1	0	1	1	1	0	2	0	1	0	0	1	1	0	1	1	1	0	2	0	1	0	0	1	1	0	1	1	1	24.3	24.3	24.3	87887
tr|Q3UNI8|Q3UNI8_MOUSE;sp|O35215|DOPD_MOUSE;tr|G3UZN1|G3UZN1_MOUSE	tr|Q3UNI8|Q3UNI8_MOUSE;sp|O35215|DOPD_MOUSE;tr|G3UZN1|G3UZN1_MOUSE	8;8;4	8;8;4	4;4;1	>tr|Q3UNI8|Q3UNI8_MOUSE D-dopachrome tautomerase OS=Mus musculus GN=Ddt PE=2 SV=1;>sp|O35215|DOPD_MOUSE D-dopachrome decarboxylase OS=Mus musculus GN=Ddt PE=1 SV=3;>tr|G3UZN1|G3UZN1_MOUSE D-dopachrome decarboxylase OS=Mus musculus GN=Ddt PE=1 SV=1	3	8	8	4	4	5	7	6	5	6	7	6	6	6	7	6	4	5	7	6	5	6	7	6	6	6	7	6	2	4	3	4	2	3	4	3	2	3	3	4	76.3	76.3	37.3	13077
tr|Q9CY29|Q9CY29_MOUSE;sp|O35226|PSMD4_MOUSE;tr|Q3ULG4|Q3ULG4_MOUSE;tr|F7AI87|F7AI87_MOUSE	tr|Q9CY29|Q9CY29_MOUSE;sp|O35226|PSMD4_MOUSE;tr|Q3ULG4|Q3ULG4_MOUSE	3;3;3;1	3;3;3;1	3;3;3;1	>tr|Q9CY29|Q9CY29_MOUSE Putative uncharacterized protein OS=Mus musculus GN=Psmd4 PE=2 SV=1;>sp|O35226|PSMD4_MOUSE 26S proteasome non-ATPase regulatory subunit 4 OS=Mus musculus GN=Psmd4 PE=1 SV=1;>tr|Q3ULG4|Q3ULG4_MOUSE Putative uncharacterized protein OS	4	3	3	3	2	2	2	3	2	2	2	3	2	2	1	1	2	2	2	3	2	2	2	3	2	2	1	1	2	2	2	3	2	2	2	3	2	2	1	1	10	10	10	40042
tr|Q2M4G8|Q2M4G8_MOUSE;sp|O35239|PTN9_MOUSE	tr|Q2M4G8|Q2M4G8_MOUSE;sp|O35239|PTN9_MOUSE	5;5	5;5	5;5	>tr|Q2M4G8|Q2M4G8_MOUSE Protein tyrosine phosphatase, non-receptor type 9 OS=Mus musculus GN=Ptpn9 PE=4 SV=1;>sp|O35239|PTN9_MOUSE Tyrosine-protein phosphatase non-receptor type 9 OS=Mus musculus GN=Ptpn9 PE=1 SV=2	2	5	5	5	1	4	5	5	4	2	3	4	4	4	3	4	1	4	5	5	4	2	3	4	4	4	3	4	1	4	5	5	4	2	3	4	4	4	3	4	9.1	9.1	9.1	67969
tr|Q7TPT3|Q7TPT3_MOUSE;tr|Q542L0|Q542L0_MOUSE;tr|Q3TIP4|Q3TIP4_MOUSE;tr|Q69ZS4|Q69ZS4_MOUSE;tr|A2AAN0|A2AAN0_MOUSE;tr|Q3USE0|Q3USE0_MOUSE;sp|O35250|EXOC7_MOUSE;tr|A2AAN4|A2AAN4_MOUSE;tr|A2AAN3|A2AAN3_MOUSE	tr|Q7TPT3|Q7TPT3_MOUSE;tr|Q542L0|Q542L0_MOUSE;tr|Q3TIP4|Q3TIP4_MOUSE;tr|Q69ZS4|Q69ZS4_MOUSE;tr|A2AAN0|A2AAN0_MOUSE;tr|Q3USE0|Q3USE0_MOUSE;sp|O35250|EXOC7_MOUSE;tr|A2AAN4|A2AAN4_MOUSE;tr|A2AAN3|A2AAN3_MOUSE	2;2;2;2;2;2;2;1;1	2;2;2;2;2;2;2;1;1	2;2;2;2;2;2;2;1;1	>tr|Q7TPT3|Q7TPT3_MOUSE Exoc7 protein OS=Mus musculus GN=Exoc7 PE=2 SV=1;>tr|Q542L0|Q542L0_MOUSE Exocyst complex component 7, isoform CRA_a OS=Mus musculus GN=Exoc7 PE=2 SV=1;>tr|Q3TIP4|Q3TIP4_MOUSE Putative uncharacterized protein OS=Mus musculus GN=Exoc7	9	2	2	2	0	0	1	0	2	1	1	1	0	0	2	0	0	0	1	0	2	1	1	1	0	0	2	0	0	0	1	0	2	1	1	1	0	0	2	0	3.4	3.4	3.4	75184
tr|A0A0G2JG10|A0A0G2JG10_MOUSE;tr|Q3UDX4|Q3UDX4_MOUSE;tr|Q497W9|Q497W9_MOUSE;tr|Q3UKJ6|Q3UKJ6_MOUSE;tr|Q3TFE5|Q3TFE5_MOUSE;sp|O35286|DHX15_MOUSE;tr|A0A0G2JGQ5|A0A0G2JGQ5_MOUSE	tr|A0A0G2JG10|A0A0G2JG10_MOUSE;tr|Q3UDX4|Q3UDX4_MOUSE;tr|Q497W9|Q497W9_MOUSE;tr|Q3UKJ6|Q3UKJ6_MOUSE;tr|Q3TFE5|Q3TFE5_MOUSE;sp|O35286|DHX15_MOUSE	3;3;3;3;3;3;1	3;3;3;3;3;3;1	3;3;3;3;3;3;1	>tr|A0A0G2JG10|A0A0G2JG10_MOUSE Pre-mRNA-splicing factor ATP-dependent RNA helicase DHX15 OS=Mus musculus GN=Dhx15 PE=4 SV=1;>tr|Q3UDX4|Q3UDX4_MOUSE Putative uncharacterized protein (Fragment) OS=Mus musculus GN=Dhx15 PE=2 SV=1;>tr|Q497W9|Q497W9_MOUSE DEAH	7	3	3	3	1	0	2	1	3	1	2	0	0	1	2	1	1	0	2	1	3	1	2	0	0	1	2	1	1	0	2	1	3	1	2	0	0	1	2	1	4.9	4.9	4.9	68578
sp|O35295|PURB_MOUSE;tr|Q8BQK8|Q8BQK8_MOUSE;tr|Q3UTJ8|Q3UTJ8_MOUSE	sp|O35295|PURB_MOUSE	8;3;3	7;3;3	5;3;3	>sp|O35295|PURB_MOUSE Transcriptional activator protein Pur-beta OS=Mus musculus GN=Purb PE=1 SV=3	3	8	7	5	6	6	8	6	7	8	6	5	8	7	8	8	5	5	7	5	6	7	5	4	7	6	7	7	5	3	5	4	5	5	4	3	5	4	5	5	29.3	26.5	23.1	33901
tr|Q543M7|Q543M7_MOUSE;sp|O35344|IMA4_MOUSE;tr|Q9CT07|Q9CT07_MOUSE	tr|Q543M7|Q543M7_MOUSE;sp|O35344|IMA4_MOUSE;tr|Q9CT07|Q9CT07_MOUSE	6;6;4	6;6;4	3;3;1	>tr|Q543M7|Q543M7_MOUSE Importin subunit alpha OS=Mus musculus GN=Kpna3 PE=2 SV=1;>sp|O35344|IMA4_MOUSE Importin subunit alpha-4 OS=Mus musculus GN=Kpna3 PE=1 SV=1;>tr|Q9CT07|Q9CT07_MOUSE Putative uncharacterized protein (Fragment) OS=Mus musculus GN=Kpna3	3	6	6	3	2	5	6	5	6	5	1	4	6	6	6	4	2	5	6	5	6	5	1	4	6	6	6	4	1	2	3	2	3	2	0	2	3	3	3	3	10	10	6.9	57772
tr|Q4FJZ2|Q4FJZ2_MOUSE;tr|Q8BH30|Q8BH30_MOUSE;sp|O35345|IMA7_MOUSE;tr|A2ADZ6|A2ADZ6_MOUSE	tr|Q4FJZ2|Q4FJZ2_MOUSE;tr|Q8BH30|Q8BH30_MOUSE;sp|O35345|IMA7_MOUSE	3;3;3;1	3;3;3;1	2;2;2;1	>tr|Q4FJZ2|Q4FJZ2_MOUSE Importin subunit alpha OS=Mus musculus GN=Kpna6 PE=1 SV=1;>tr|Q8BH30|Q8BH30_MOUSE Importin subunit alpha OS=Mus musculus GN=Kpna6 PE=2 SV=1;>sp|O35345|IMA7_MOUSE Importin subunit alpha-7 OS=Mus musculus GN=Kpna6 PE=1 SV=2	4	3	3	2	0	1	2	3	1	1	1	2	1	1	1	2	0	1	2	3	1	1	1	2	1	1	1	2	0	1	1	2	1	1	1	2	1	1	1	2	6.9	6.9	4.3	59602
tr|F6UFG6|F6UFG6_MOUSE;tr|D3YYE1|D3YYE1_MOUSE;tr|D3Z7M9|D3Z7M9_MOUSE;sp|O35381|AN32A_MOUSE;sp|Q64G17|AN32C_MOUSE	tr|F6UFG6|F6UFG6_MOUSE;tr|D3YYE1|D3YYE1_MOUSE;tr|D3Z7M9|D3Z7M9_MOUSE;sp|O35381|AN32A_MOUSE	5;5;5;5;2	5;5;5;5;2	3;3;3;3;1	>tr|F6UFG6|F6UFG6_MOUSE Acidic leucine-rich nuclear phosphoprotein 32 family member A (Fragment) OS=Mus musculus GN=Anp32a PE=1 SV=1;>tr|D3YYE1|D3YYE1_MOUSE Acidic leucine-rich nuclear phosphoprotein 32 family member A (Fragment) OS=Mus musculus GN=Anp32a	5	5	5	3	3	3	3	3	4	4	3	4	3	3	5	4	3	3	3	3	4	4	3	4	3	3	5	4	3	1	2	2	2	2	2	2	2	2	3	3	25.4	25.4	13.8	15306
sp|O35382|EXOC4_MOUSE;tr|Q69ZD1|Q69ZD1_MOUSE;tr|Q8CEG7|Q8CEG7_MOUSE;tr|Q8C391|Q8C391_MOUSE;tr|Q8CA11|Q8CA11_MOUSE;tr|Q9CXE1|Q9CXE1_MOUSE;tr|Q8CAQ9|Q8CAQ9_MOUSE;tr|Q9CWI0|Q9CWI0_MOUSE	sp|O35382|EXOC4_MOUSE;tr|Q69ZD1|Q69ZD1_MOUSE;tr|Q8CEG7|Q8CEG7_MOUSE;tr|Q8C391|Q8C391_MOUSE;tr|Q8CA11|Q8CA11_MOUSE	9;9;6;5;5;4;3;1	9;9;6;5;5;4;3;1	9;9;6;5;5;4;3;1	>sp|O35382|EXOC4_MOUSE Exocyst complex component 4 OS=Mus musculus GN=Exoc4 PE=1 SV=2;>tr|Q69ZD1|Q69ZD1_MOUSE MKIAA1699 protein (Fragment) OS=Mus musculus GN=Exoc4 PE=2 SV=1;>tr|Q8CEG7|Q8CEG7_MOUSE Putative uncharacterized protein OS=Mus musculus GN=Exoc4	8	9	9	9	9	9	7	8	8	9	9	6	9	7	9	9	9	9	7	8	8	9	9	6	9	7	9	9	9	9	7	8	8	9	9	6	9	7	9	9	11.2	11.2	11.2	110.54
tr|Q3UXX9|Q3UXX9_MOUSE;tr|A0A0G2JE46|A0A0G2JE46_MOUSE;tr|A0A0G2JDP0|A0A0G2JDP0_MOUSE;tr|B9EJR4|B9EJR4_MOUSE;sp|O35387|HAX1_MOUSE;tr|A0A0G2JGR0|A0A0G2JGR0_MOUSE;tr|A0A0G2JFE1|A0A0G2JFE1_MOUSE;tr|A0A0G2JEE6|A0A0G2JEE6_MOUSE;tr|Q8R5I5|Q8R5I5_MOUSE;tr|A0A0G2JFF9|A0A0G2JFF9_MOUSE	tr|Q3UXX9|Q3UXX9_MOUSE;tr|A0A0G2JE46|A0A0G2JE46_MOUSE;tr|A0A0G2JDP0|A0A0G2JDP0_MOUSE;tr|B9EJR4|B9EJR4_MOUSE;sp|O35387|HAX1_MOUSE;tr|A0A0G2JGR0|A0A0G2JGR0_MOUSE;tr|A0A0G2JFE1|A0A0G2JFE1_MOUSE;tr|A0A0G2JEE6|A0A0G2JEE6_MOUSE;tr|Q8R5I5|Q8R5I5_MOUSE;tr|A0A0G2JFF9|A0A0G2JFF9_MOUSE	2;2;2;2;2;1;1;1;1;1	2;2;2;2;2;1;1;1;1;1	2;2;2;2;2;1;1;1;1;1	>tr|Q3UXX9|Q3UXX9_MOUSE Putative uncharacterized protein OS=Mus musculus GN=Hax1 PE=2 SV=1;>tr|A0A0G2JE46|A0A0G2JE46_MOUSE HCLS1-associated protein X-1 OS=Mus musculus GN=Hax1 PE=4 SV=1;>tr|A0A0G2JDP0|A0A0G2JDP0_MOUSE HCLS1-associated protein X-1 OS=Mus mu	10	2	2	2	1	1	1	1	1	0	0	0	1	2	1	1	1	1	1	1	1	0	0	0	1	2	1	1	1	1	1	1	1	0	0	0	1	2	1	1	11.7	11.7	11.7	22187
sp|O35405|PLD3_MOUSE	sp|O35405|PLD3_MOUSE	6	6	6	>sp|O35405|PLD3_MOUSE Phospholipase D3 OS=Mus musculus GN=Pld3 PE=2 SV=1	1	6	6	6	4	5	6	6	5	6	5	4	6	6	5	6	4	5	6	6	5	6	5	4	6	6	5	6	4	5	6	6	5	6	5	4	6	6	5	6	15.6	15.6	15.6	54388
sp|O35435|PYRD_MOUSE;tr|E9Q1V3|E9Q1V3_MOUSE;tr|Q3UET5|Q3UET5_MOUSE;tr|F6TCT7|F6TCT7_MOUSE;tr|Q8BMJ0|Q8BMJ0_MOUSE;tr|D3YZY5|D3YZY5_MOUSE	sp|O35435|PYRD_MOUSE;tr|E9Q1V3|E9Q1V3_MOUSE;tr|Q3UET5|Q3UET5_MOUSE;tr|F6TCT7|F6TCT7_MOUSE;tr|Q8BMJ0|Q8BMJ0_MOUSE	4;3;2;2;2;1	4;3;2;2;2;1	4;3;2;2;2;1	>sp|O35435|PYRD_MOUSE Dihydroorotate dehydrogenase (quinone), mitochondrial OS=Mus musculus GN=Dhodh PE=2 SV=2;>tr|E9Q1V3|E9Q1V3_MOUSE Dihydroorotate dehydrogenase (quinone), mitochondrial OS=Mus musculus GN=Dhodh PE=1 SV=1;>tr|Q3UET5|Q3UET5_MOUSE Putative	6	4	4	4	4	4	4	4	4	4	4	4	4	3	4	4	4	4	4	4	4	4	4	4	4	3	4	4	4	4	4	4	4	4	4	4	4	3	4	4	11.1	11.1	11.1	42699
tr|A2CG20|A2CG20_MOUSE;sp|O35449|PRRT1_MOUSE;tr|Q14C00|Q14C00_MOUSE	tr|A2CG20|A2CG20_MOUSE;sp|O35449|PRRT1_MOUSE;tr|Q14C00|Q14C00_MOUSE	2;2;1	2;2;1	2;2;1	>tr|A2CG20|A2CG20_MOUSE Proline-rich transmembrane protein 1 OS=Mus musculus GN=Prrt1 PE=4 SV=1;>sp|O35449|PRRT1_MOUSE Proline-rich transmembrane protein 1 OS=Mus musculus GN=Prrt1 PE=1 SV=1;>tr|Q14C00|Q14C00_MOUSE Prrt1 protein OS=Mus musculus GN=Prrt1 PE	3	2	2	2	2	2	2	2	2	2	1	2	2	2	2	2	2	2	2	2	2	2	1	2	2	2	2	2	2	2	2	2	2	2	1	2	2	2	2	2	8.5	8.5	8.5	31389
tr|F7B227|F7B227_MOUSE;sp|O35459|ECH1_MOUSE	tr|F7B227|F7B227_MOUSE;sp|O35459|ECH1_MOUSE	5;5	5;5	5;5	>tr|F7B227|F7B227_MOUSE Delta(3,5)-Delta(2,4)-dienoyl-CoA isomerase, mitochondrial (Fragment) OS=Mus musculus GN=Ech1 PE=1 SV=1;>sp|O35459|ECH1_MOUSE Delta(3,5)-Delta(2,4)-dienoyl-CoA isomerase, mitochondrial OS=Mus musculus GN=Ech1 PE=1 SV=1	2	5	5	5	3	2	3	3	3	3	3	2	3	2	3	3	3	2	3	3	3	3	3	2	3	2	3	3	3	2	3	3	3	3	3	2	3	2	3	3	32.2	32.2	32.2	19319
tr|C9K0Z7|C9K0Z7_MOUSE;sp|O35465|FKBP8_MOUSE;tr|F6WP10|F6WP10_MOUSE	tr|C9K0Z7|C9K0Z7_MOUSE;sp|O35465|FKBP8_MOUSE	4;4;1	4;4;1	4;4;1	>tr|C9K0Z7|C9K0Z7_MOUSE FK-506-binding protein 38 OS=Mus musculus GN=Fkbp8 PE=2 SV=1;>sp|O35465|FKBP8_MOUSE Peptidyl-prolyl cis-trans isomerase FKBP8 OS=Mus musculus GN=Fkbp8 PE=1 SV=2	3	4	4	4	1	4	2	4	3	4	2	3	3	4	2	3	1	4	2	4	3	4	2	3	3	4	2	3	1	4	2	4	3	4	2	3	3	4	2	3	15.5	15.5	15.5	38412
tr|Q5D0A4|Q5D0A4_MOUSE;tr|Q497P1|Q497P1_MOUSE;sp|O35526|STX1A_MOUSE;tr|D6RFB9|D6RFB9_MOUSE	tr|Q5D0A4|Q5D0A4_MOUSE;tr|Q497P1|Q497P1_MOUSE;sp|O35526|STX1A_MOUSE;tr|D6RFB9|D6RFB9_MOUSE	13;13;13;12	10;10;10;9	10;10;10;9	>tr|Q5D0A4|Q5D0A4_MOUSE Stx1a protein (Fragment) OS=Mus musculus GN=Stx1a PE=2 SV=1;>tr|Q497P1|Q497P1_MOUSE Syntaxin 1A (Brain) OS=Mus musculus GN=Stx1a PE=2 SV=1;>sp|O35526|STX1A_MOUSE Syntaxin-1A OS=Mus musculus GN=Stx1a PE=1 SV=3;>tr|D6RFB9|D6RFB9_MOUSE	4	13	10	10	11	9	12	9	12	9	8	7	13	9	13	7	9	6	10	6	9	6	6	5	10	6	10	5	9	6	10	6	9	6	6	5	10	6	10	5	38.3	32.8	32.8	32923
sp|O35551|RABE1_MOUSE;tr|J3QJV7|J3QJV7_MOUSE;tr|Q3U983|Q3U983_MOUSE;tr|Q3TR27|Q3TR27_MOUSE	sp|O35551|RABE1_MOUSE;tr|J3QJV7|J3QJV7_MOUSE	10;9;2;1	10;9;2;1	10;9;2;1	>sp|O35551|RABE1_MOUSE Rab GTPase-binding effector protein 1 OS=Mus musculus GN=Rabep1 PE=1 SV=2;>tr|J3QJV7|J3QJV7_MOUSE Rab GTPase-binding effector protein 1 OS=Mus musculus GN=Rabep1 PE=1 SV=1	4	10	10	10	6	7	4	6	6	7	3	6	6	6	5	7	6	7	4	6	6	7	3	6	6	6	5	7	6	7	4	6	6	7	3	6	6	6	5	7	13.7	13.7	13.7	99523
tr|Q9CSU2|Q9CSU2_MOUSE;tr|Q3UD26|Q3UD26_MOUSE;sp|O35593|PSDE_MOUSE	tr|Q9CSU2|Q9CSU2_MOUSE;tr|Q3UD26|Q3UD26_MOUSE;sp|O35593|PSDE_MOUSE	5;5;5	5;5;5	5;5;5	>tr|Q9CSU2|Q9CSU2_MOUSE Putative uncharacterized protein (Fragment) OS=Mus musculus GN=Psmd14 PE=2 SV=1;>tr|Q3UD26|Q3UD26_MOUSE Putative uncharacterized protein OS=Mus musculus GN=Psmd14 PE=2 SV=1;>sp|O35593|PSDE_MOUSE 26S proteasome non-ATPase regulatory	3	5	5	5	4	5	4	4	2	3	2	2	5	4	3	1	4	5	4	4	2	3	2	2	5	4	3	1	4	5	4	4	2	3	2	2	5	4	3	1	25.9	25.9	25.9	28772
sp|O35598|ADA10_MOUSE;tr|D3Z1E6|D3Z1E6_MOUSE;tr|E9PYF2|E9PYF2_MOUSE;tr|Q6NZC0|Q6NZC0_MOUSE	sp|O35598|ADA10_MOUSE;tr|D3Z1E6|D3Z1E6_MOUSE;tr|E9PYF2|E9PYF2_MOUSE	3;2;2;1	3;2;2;1	3;2;2;1	>sp|O35598|ADA10_MOUSE Disintegrin and metalloproteinase domain-containing protein 10 OS=Mus musculus GN=Adam10 PE=1 SV=2;>tr|D3Z1E6|D3Z1E6_MOUSE Disintegrin and metalloproteinase domain-containing protein 10 (Fragment) OS=Mus musculus GN=Adam10 PE=1 SV=5;	4	3	3	3	0	3	3	2	2	0	3	1	2	1	3	1	0	3	3	2	2	0	3	1	2	1	3	1	0	3	3	2	2	0	3	1	2	1	3	1	4.9	4.9	4.9	83967
tr|Q3TDM8|Q3TDM8_MOUSE;tr|E9Q855|E9Q855_MOUSE;tr|Q3UK26|Q3UK26_MOUSE;sp|O35609|SCAM3_MOUSE;tr|Q3UXS0|Q3UXS0_MOUSE;tr|B2M0S2|B2M0S2_MOUSE;tr|B2M0S3|B2M0S3_MOUSE	tr|Q3TDM8|Q3TDM8_MOUSE;tr|E9Q855|E9Q855_MOUSE;tr|Q3UK26|Q3UK26_MOUSE;sp|O35609|SCAM3_MOUSE;tr|Q3UXS0|Q3UXS0_MOUSE;tr|B2M0S2|B2M0S2_MOUSE	5;5;5;5;5;5;2	5;5;5;5;5;5;2	5;5;5;5;5;5;2	>tr|Q3TDM8|Q3TDM8_MOUSE Putative uncharacterized protein OS=Mus musculus GN=Scamp3 PE=2 SV=1;>tr|E9Q855|E9Q855_MOUSE Secretory carrier-associated membrane protein 3 OS=Mus musculus GN=Scamp3 PE=1 SV=1;>tr|Q3UK26|Q3UK26_MOUSE Putative uncharacterized protei	7	5	5	5	3	4	3	4	3	4	3	4	3	4	3	4	3	4	3	4	3	4	3	4	3	4	3	4	3	4	3	4	3	4	3	4	3	4	3	4	21.3	21.3	21.3	34576
tr|Q545Q8|Q545Q8_MOUSE;sp|O35621|PMM1_MOUSE;tr|Q9D6D9|Q9D6D9_MOUSE;tr|Q91W01|Q91W01_MOUSE	tr|Q545Q8|Q545Q8_MOUSE;sp|O35621|PMM1_MOUSE;tr|Q9D6D9|Q9D6D9_MOUSE;tr|Q91W01|Q91W01_MOUSE	6;6;4;4	6;6;4;4	4;4;2;2	>tr|Q545Q8|Q545Q8_MOUSE Phosphomannomutase OS=Mus musculus GN=Pmm1 PE=2 SV=1;>sp|O35621|PMM1_MOUSE Phosphomannomutase 1 OS=Mus musculus GN=Pmm1 PE=1 SV=1;>tr|Q9D6D9|Q9D6D9_MOUSE Phosphomannomutase OS=Mus musculus PE=2 SV=1;>tr|Q91W01|Q91W01_MOUSE Phosphoma	4	6	6	4	5	6	5	4	5	5	5	4	5	4	5	5	5	6	5	4	5	5	5	4	5	4	5	5	3	4	3	2	3	3	3	2	3	2	3	3	27.1	27.1	20.2	29774
tr|Q49S98|Q49S98_MOUSE;sp|O35633|VIAAT_MOUSE;tr|Q3TQ45|Q3TQ45_MOUSE	tr|Q49S98|Q49S98_MOUSE;sp|O35633|VIAAT_MOUSE	11;11;3	11;11;3	11;11;3	>tr|Q49S98|Q49S98_MOUSE Vasicular inhibitory amino acid transporter 10D OS=Mus musculus GN=Slc32a1 PE=2 SV=1;>sp|O35633|VIAAT_MOUSE Vesicular inhibitory amino acid transporter OS=Mus musculus GN=Slc32a1 PE=1 SV=3	3	11	11	11	8	9	7	5	8	8	8	8	10	10	10	11	8	9	7	5	8	8	8	8	10	10	10	11	8	9	7	5	8	8	8	8	10	10	10	11	23	23	23	57.38
tr|Q8C1X9|Q8C1X9_MOUSE;tr|Q3U737|Q3U737_MOUSE;sp|O35639|ANXA3_MOUSE;tr|Q3TLP4|Q3TLP4_MOUSE;tr|Q3TFK4|Q3TFK4_MOUSE;tr|Q3TET3|Q3TET3_MOUSE;tr|A0A0G2JDV9|A0A0G2JDV9_MOUSE;tr|A0A0G2JGL7|A0A0G2JGL7_MOUSE	tr|Q8C1X9|Q8C1X9_MOUSE;tr|Q3U737|Q3U737_MOUSE;sp|O35639|ANXA3_MOUSE;tr|Q3TLP4|Q3TLP4_MOUSE;tr|Q3TFK4|Q3TFK4_MOUSE	6;6;6;5;5;2;1;1	6;6;6;5;5;2;1;1	6;6;6;5;5;2;1;1	>tr|Q8C1X9|Q8C1X9_MOUSE Annexin OS=Mus musculus GN=Anxa3 PE=2 SV=1;>tr|Q3U737|Q3U737_MOUSE Annexin OS=Mus musculus GN=Anxa3 PE=2 SV=1;>sp|O35639|ANXA3_MOUSE Annexin A3 OS=Mus musculus GN=Anxa3 PE=1 SV=4;>tr|Q3TLP4|Q3TLP4_MOUSE Annexin OS=Mus musculus GN=An	8	6	6	6	6	3	5	4	5	2	4	3	5	3	4	1	6	3	5	4	5	2	4	3	5	3	4	1	6	3	5	4	5	2	4	3	5	3	4	1	20.4	20.4	20.4	36356
tr|Q5SVG5|Q5SVG5_MOUSE;tr|Q5SVG4|Q5SVG4_MOUSE;tr|Q3TVN4|Q3TVN4_MOUSE;sp|O35643|AP1B1_MOUSE;tr|Q3U1K9|Q3U1K9_MOUSE;tr|Q6NXY3|Q6NXY3_MOUSE	tr|Q5SVG5|Q5SVG5_MOUSE;tr|Q5SVG4|Q5SVG4_MOUSE;tr|Q3TVN4|Q3TVN4_MOUSE;sp|O35643|AP1B1_MOUSE;tr|Q3U1K9|Q3U1K9_MOUSE	33;33;33;33;30;14	14;14;14;14;13;10	1;1;1;1;1;1	>tr|Q5SVG5|Q5SVG5_MOUSE AP-1 complex subunit beta-1 OS=Mus musculus GN=Ap1b1 PE=1 SV=1;>tr|Q5SVG4|Q5SVG4_MOUSE AP-1 complex subunit beta-1 OS=Mus musculus GN=Ap1b1 PE=1 SV=1;>tr|Q3TVN4|Q3TVN4_MOUSE AP complex subunit beta OS=Mus musculus GN=Ap1b1 PE=2 SV=1	6	33	14	1	27	25	27	30	28	29	22	27	28	26	29	30	11	10	11	13	13	12	10	12	12	12	12	13	1	1	1	1	1	1	1	1	1	1	1	1	36.7	16.9	1.4	101.19
sp|O35678|MGLL_MOUSE;tr|E9Q3B9|E9Q3B9_MOUSE;tr|D3YYS6|D3YYS6_MOUSE;tr|Q3UFX6|Q3UFX6_MOUSE;tr|Q3UFN1|Q3UFN1_MOUSE	sp|O35678|MGLL_MOUSE;tr|E9Q3B9|E9Q3B9_MOUSE;tr|D3YYS6|D3YYS6_MOUSE;tr|Q3UFX6|Q3UFX6_MOUSE;tr|Q3UFN1|Q3UFN1_MOUSE	9;9;9;9;6	9;9;9;9;6	9;9;9;9;6	>sp|O35678|MGLL_MOUSE Monoglyceride lipase OS=Mus musculus GN=Mgll PE=1 SV=1;>tr|E9Q3B9|E9Q3B9_MOUSE Monoglyceride lipase OS=Mus musculus GN=Mgll PE=1 SV=1;>tr|D3YYS6|D3YYS6_MOUSE Monoglyceride lipase OS=Mus musculus GN=Mgll PE=1 SV=1;>tr|Q3UFX6|Q3UFX6_MOU	5	9	9	9	8	7	9	8	7	7	5	4	9	8	8	5	8	7	9	8	7	7	5	4	9	8	8	5	8	7	9	8	7	7	5	4	9	8	8	5	30.4	30.4	30.4	33387
tr|Q0VE46|Q0VE46_MOUSE;sp|O35682|MYADM_MOUSE	tr|Q0VE46|Q0VE46_MOUSE;sp|O35682|MYADM_MOUSE	3;3	3;3	3;3	>tr|Q0VE46|Q0VE46_MOUSE Myadm protein OS=Mus musculus GN=Myadm PE=2 SV=1;>sp|O35682|MYADM_MOUSE Myeloid-associated differentiation marker OS=Mus musculus GN=Myadm PE=2 SV=2	2	3	3	3	3	3	2	2	2	3	3	3	3	3	3	2	3	3	2	2	2	3	3	3	3	3	3	2	3	3	2	2	2	3	3	3	3	3	3	2	10.9	10.9	10.9	35284
sp|O35684|NEUS_MOUSE	sp|O35684|NEUS_MOUSE	2	2	2	>sp|O35684|NEUS_MOUSE Neuroserpin OS=Mus musculus GN=Serpini1 PE=1 SV=1	1	2	2	2	2	2	2	2	2	1	2	2	2	2	2	2	2	2	2	2	2	1	2	2	2	2	2	2	2	2	2	2	2	1	2	2	2	2	2	2	5.6	5.6	5.6	46347
sp|O35685|NUDC_MOUSE	sp|O35685|NUDC_MOUSE	3	3	3	>sp|O35685|NUDC_MOUSE Nuclear migration protein nudC OS=Mus musculus GN=Nudc PE=1 SV=1	1	3	3	3	2	3	2	3	2	3	3	3	2	2	2	3	2	3	2	3	2	3	3	3	2	2	2	3	2	3	2	3	2	3	3	3	2	2	2	3	8.7	8.7	8.7	38358
tr|Q811L7|Q811L7_MOUSE;sp|O35737|HNRH1_MOUSE;tr|Q8C2Q7|Q8C2Q7_MOUSE;tr|Q3UR26|Q3UR26_MOUSE;tr|Q8R582|Q8R582_MOUSE;tr|Q3TNG9|Q3TNG9_MOUSE	tr|Q811L7|Q811L7_MOUSE;sp|O35737|HNRH1_MOUSE;tr|Q8C2Q7|Q8C2Q7_MOUSE	7;7;7;3;2;2	7;7;7;3;2;2	2;2;2;0;0;0	>tr|Q811L7|Q811L7_MOUSE Heterogeneous nuclear ribonucleoprotein H1 OS=Mus musculus GN=Hnrnph1 PE=2 SV=2;>sp|O35737|HNRH1_MOUSE Heterogeneous nuclear ribonucleoprotein H OS=Mus musculus GN=Hnrnph1 PE=1 SV=3;>tr|Q8C2Q7|Q8C2Q7_MOUSE Heterogeneous nuclear ribo	6	7	7	2	5	6	5	6	5	7	4	6	4	6	4	6	5	6	5	6	5	7	4	6	4	6	4	6	0	1	0	1	0	2	0	1	0	1	0	1	22	22	4.5	49199
sp|O35841|API5_MOUSE;tr|Q3UYQ4|Q3UYQ4_MOUSE	sp|O35841|API5_MOUSE;tr|Q3UYQ4|Q3UYQ4_MOUSE	3;3	3;3	3;3	>sp|O35841|API5_MOUSE Apoptosis inhibitor 5 OS=Mus musculus GN=Api5 PE=1 SV=2;>tr|Q3UYQ4|Q3UYQ4_MOUSE Putative uncharacterized protein OS=Mus musculus GN=Api5 PE=2 SV=1	2	3	3	3	1	2	1	2	2	2	0	3	2	1	1	3	1	2	1	2	2	2	0	3	2	1	1	3	1	2	1	2	2	2	0	3	2	1	1	3	5.8	5.8	5.8	56784
tr|O88374|O88374_MOUSE;tr|D3Z7C8|D3Z7C8_MOUSE;tr|Q3ULU3|Q3ULU3_MOUSE;sp|O35855|BCAT2_MOUSE;tr|D3Z3D7|D3Z3D7_MOUSE;tr|Q8CAX1|Q8CAX1_MOUSE	tr|O88374|O88374_MOUSE;tr|D3Z7C8|D3Z7C8_MOUSE;tr|Q3ULU3|Q3ULU3_MOUSE;sp|O35855|BCAT2_MOUSE	3;3;3;3;1;1	3;3;3;3;1;1	3;3;3;3;1;1	>tr|O88374|O88374_MOUSE Branched-chain-amino-acid aminotransferase OS=Mus musculus GN=Bcat2 PE=1 SV=1;>tr|D3Z7C8|D3Z7C8_MOUSE Branched-chain-amino-acid aminotransferase OS=Mus musculus GN=Bcat2 PE=1 SV=1;>tr|Q3ULU3|Q3ULU3_MOUSE Branched-chain-amino-acid am	6	3	3	3	3	2	2	2	3	3	2	2	2	2	2	2	3	2	2	2	3	3	2	2	2	2	2	2	3	2	2	2	3	3	2	2	2	2	2	2	8.8	8.8	8.8	39774
tr|Q8R3X4|Q8R3X4_MOUSE;sp|O35857|TIM44_MOUSE;tr|A2VCP9|A2VCP9_MOUSE;tr|F7C189|F7C189_MOUSE	tr|Q8R3X4|Q8R3X4_MOUSE;sp|O35857|TIM44_MOUSE	6;6;1;1	6;6;1;1	6;6;1;1	>tr|Q8R3X4|Q8R3X4_MOUSE Timm44 protein (Fragment) OS=Mus musculus GN=Timm44 PE=2 SV=1;>sp|O35857|TIM44_MOUSE Mitochondrial import inner membrane translocase subunit TIM44 OS=Mus musculus GN=Timm44 PE=1 SV=2	4	6	6	6	4	5	5	6	5	5	5	5	5	6	6	5	4	5	5	6	5	5	5	5	5	6	6	5	4	5	5	6	5	5	5	5	5	6	6	5	15.1	15.1	15.1	50888
sp|O35864|CSN5_MOUSE;tr|A0A087WQA8|A0A087WQA8_MOUSE;tr|Q3V0K7|Q3V0K7_MOUSE;tr|A0A087WQ60|A0A087WQ60_MOUSE	sp|O35864|CSN5_MOUSE;tr|A0A087WQA8|A0A087WQA8_MOUSE;tr|Q3V0K7|Q3V0K7_MOUSE	6;4;4;2	6;4;4;2	6;4;4;2	>sp|O35864|CSN5_MOUSE COP9 signalosome complex subunit 5 OS=Mus musculus GN=Cops5 PE=1 SV=3;>tr|A0A087WQA8|A0A087WQA8_MOUSE COP9 signalosome complex subunit 5 (Fragment) OS=Mus musculus GN=Cops5 PE=1 SV=1;>tr|Q3V0K7|Q3V0K7_MOUSE Putative uncharacterized pr	4	6	6	6	5	5	6	3	6	5	5	4	6	5	5	4	5	5	6	3	6	5	5	4	6	5	5	4	5	5	6	3	6	5	5	4	6	5	5	4	24.3	24.3	24.3	37548
tr|Q8BXT5|Q8BXT5_MOUSE;tr|Q3UTP8|Q3UTP8_MOUSE;tr|Q3US35|Q3US35_MOUSE;sp|O35874|SATT_MOUSE;tr|Q5SSP3|Q5SSP3_MOUSE;tr|Q9ESU8|Q9ESU8_MOUSE	tr|Q8BXT5|Q8BXT5_MOUSE;tr|Q3UTP8|Q3UTP8_MOUSE;tr|Q3US35|Q3US35_MOUSE;sp|O35874|SATT_MOUSE;tr|Q5SSP3|Q5SSP3_MOUSE;tr|Q9ESU8|Q9ESU8_MOUSE	5;5;5;5;4;4	5;5;5;5;4;4	5;5;5;5;4;4	>tr|Q8BXT5|Q8BXT5_MOUSE Amino acid transporter OS=Mus musculus GN=Slc1a4 PE=2 SV=1;>tr|Q3UTP8|Q3UTP8_MOUSE Amino acid transporter OS=Mus musculus GN=Slc1a4 PE=2 SV=1;>tr|Q3US35|Q3US35_MOUSE Amino acid transporter OS=Mus musculus GN=Slc1a4 PE=2 SV=1;>sp|O35	6	5	5	5	3	3	2	3	3	3	3	3	4	4	4	5	3	3	2	3	3	3	3	3	4	4	4	5	3	3	2	3	3	3	3	3	4	4	4	5	12.4	12.4	12.4	56079
tr|G3V004|G3V004_MOUSE;tr|Q6XLQ8|Q6XLQ8_MOUSE;tr|Q3UG11|Q3UG11_MOUSE;tr|Q3TUF3|Q3TUF3_MOUSE;tr|Q3TL33|Q3TL33_MOUSE;sp|O35887|CALU_MOUSE;tr|G3UXA3|G3UXA3_MOUSE;tr|G3UWV3|G3UWV3_MOUSE;tr|G3UXA8|G3UXA8_MOUSE;tr|G3UYI3|G3UYI3_MOUSE;tr|G3UWR0|G3UWR0_MOUSE;tr|Q3TQD1|Q3TQD1_MOUSE	tr|G3V004|G3V004_MOUSE;tr|Q6XLQ8|Q6XLQ8_MOUSE;tr|Q3UG11|Q3UG11_MOUSE;tr|Q3TUF3|Q3TUF3_MOUSE;tr|Q3TL33|Q3TL33_MOUSE;sp|O35887|CALU_MOUSE;tr|G3UXA3|G3UXA3_MOUSE;tr|G3UWV3|G3UWV3_MOUSE;tr|G3UXA8|G3UXA8_MOUSE	3;3;3;3;3;3;2;2;2;1;1;1	3;3;3;3;3;3;2;2;2;1;1;1	3;3;3;3;3;3;2;2;2;1;1;1	>tr|G3V004|G3V004_MOUSE Calumenin OS=Mus musculus GN=Calu PE=1 SV=1;>tr|Q6XLQ8|Q6XLQ8_MOUSE Calumenin OS=Mus musculus GN=Calu PE=1 SV=1;>tr|Q3UG11|Q3UG11_MOUSE Putative uncharacterized protein OS=Mus musculus GN=Calu PE=2 SV=1;>tr|Q3TUF3|Q3TUF3_MOUSE Calum	12	3	3	3	2	3	3	2	3	2	3	3	3	2	3	1	2	3	3	2	3	2	3	3	3	2	3	1	2	3	3	2	3	2	3	3	3	2	3	1	15.3	15.3	15.3	19294
tr|B7ZNF6|B7ZNF6_MOUSE;tr|E9QKH8|E9QKH8_MOUSE;sp|O35927|CTND2_MOUSE;tr|A2AS45|A2AS45_MOUSE;sp|Q68FH0|PKP4_MOUSE;tr|V9GXG7|V9GXG7_MOUSE;tr|Q3US07|Q3US07_MOUSE;tr|Q3USD8|Q3USD8_MOUSE;tr|Q3UIX3|Q3UIX3_MOUSE;tr|A2AS44|A2AS44_MOUSE;tr|Q05D18|Q05D18_MOUSE;tr|A2AS47|A2AS47_MOUSE	tr|B7ZNF6|B7ZNF6_MOUSE;tr|E9QKH8|E9QKH8_MOUSE;sp|O35927|CTND2_MOUSE	5;5;5;2;2;1;1;1;1;1;1;1	5;5;5;2;2;1;1;1;1;1;1;1	5;5;5;2;2;1;1;1;1;1;1;1	>tr|B7ZNF6|B7ZNF6_MOUSE Ctnnd2 protein OS=Mus musculus GN=Ctnnd2 PE=2 SV=1;>tr|E9QKH8|E9QKH8_MOUSE Catenin delta-2 OS=Mus musculus GN=Ctnnd2 PE=1 SV=1;>sp|O35927|CTND2_MOUSE Catenin delta-2 OS=Mus musculus GN=Ctnnd2 PE=1 SV=1	12	5	5	5	2	1	3	3	2	1	2	1	2	3	2	2	2	1	3	3	2	1	2	1	2	3	2	2	2	1	3	3	2	1	2	1	2	3	2	2	5.3	5.3	5.3	132.36
tr|Q6PDS4|Q6PDS4_MOUSE;tr|Q3UG34|Q3UG34_MOUSE;tr|Q3TV21|Q3TV21_MOUSE;sp|O35943|FRDA_MOUSE	tr|Q6PDS4|Q6PDS4_MOUSE;tr|Q3UG34|Q3UG34_MOUSE;tr|Q3TV21|Q3TV21_MOUSE;sp|O35943|FRDA_MOUSE	2;2;2;2	2;2;2;2	2;2;2;2	>tr|Q6PDS4|Q6PDS4_MOUSE Fxn protein OS=Mus musculus GN=Fxn PE=2 SV=1;>tr|Q3UG34|Q3UG34_MOUSE Putative uncharacterized protein OS=Mus musculus GN=Fxn PE=2 SV=1;>tr|Q3TV21|Q3TV21_MOUSE Frataxin OS=Mus musculus GN=Fxn PE=2 SV=1;>sp|O35943|FRDA_MOUSE Frataxin,	4	2	2	2	2	0	2	1	2	0	2	2	2	2	1	1	2	0	2	1	2	0	2	2	2	2	1	1	2	0	2	1	2	0	2	2	2	2	1	1	22.8	22.8	22.8	11084
sp|O35954|PITM1_MOUSE;tr|D3YXW5|D3YXW5_MOUSE	sp|O35954|PITM1_MOUSE	12;1	12;1	12;1	>sp|O35954|PITM1_MOUSE Membrane-associated phosphatidylinositol transfer protein 1 OS=Mus musculus GN=Pitpnm1 PE=1 SV=1	2	12	12	12	8	7	7	7	5	5	6	7	7	8	9	8	8	7	7	7	5	5	6	7	7	8	9	8	8	7	7	7	5	5	6	7	7	8	9	8	12.1	12.1	12.1	134.94
tr|Q3TCY0|Q3TCY0_MOUSE;tr|Q0PD21|Q0PD21_MOUSE;sp|O35963|RB33B_MOUSE;tr|Q3TQ93|Q3TQ93_MOUSE;tr|A0A0A6YY00|A0A0A6YY00_MOUSE;tr|Q3SXA7|Q3SXA7_MOUSE;sp|P97950|RB33A_MOUSE	tr|Q3TCY0|Q3TCY0_MOUSE;tr|Q0PD21|Q0PD21_MOUSE;sp|O35963|RB33B_MOUSE;tr|Q3TQ93|Q3TQ93_MOUSE;tr|A0A0A6YY00|A0A0A6YY00_MOUSE;tr|Q3SXA7|Q3SXA7_MOUSE;sp|P97950|RB33A_MOUSE	2;2;2;2;1;1;1	2;2;2;2;1;1;1	2;2;2;2;1;1;1	>tr|Q3TCY0|Q3TCY0_MOUSE Putative uncharacterized protein OS=Mus musculus GN=Rab33b PE=2 SV=1;>tr|Q0PD21|Q0PD21_MOUSE RAB33B, member of RAS oncogene family, isoform CRA_a OS=Mus musculus GN=Rab33b PE=2 SV=1;>sp|O35963|RB33B_MOUSE Ras-related protein Rab-33B	7	2	2	2	2	2	2	2	2	2	2	2	2	2	2	2	2	2	2	2	2	2	2	2	2	2	2	2	2	2	2	2	2	2	2	2	2	2	2	2	10.2	10.2	10.2	25318
tr|Q3UKZ1|Q3UKZ1_MOUSE;tr|Q3U5S6|Q3U5S6_MOUSE;sp|O35988|SDC4_MOUSE	tr|Q3UKZ1|Q3UKZ1_MOUSE;tr|Q3U5S6|Q3U5S6_MOUSE;sp|O35988|SDC4_MOUSE	2;2;2	2;2;2	2;2;2	>tr|Q3UKZ1|Q3UKZ1_MOUSE Syndecan OS=Mus musculus GN=Sdc4 PE=2 SV=1;>tr|Q3U5S6|Q3U5S6_MOUSE Syndecan OS=Mus musculus GN=Sdc4 PE=2 SV=1;>sp|O35988|SDC4_MOUSE Syndecan-4 OS=Mus musculus GN=Sdc4 PE=1 SV=1	3	2	2	2	1	0	1	1	1	0	2	0	2	2	2	1	1	0	1	1	1	0	2	0	2	2	2	1	1	0	1	1	1	0	2	0	2	2	2	1	15.2	15.2	15.2	21448
tr|Q3UG68|Q3UG68_MOUSE;tr|Q3UC51|Q3UC51_MOUSE;sp|O54734|OST48_MOUSE	tr|Q3UG68|Q3UG68_MOUSE;tr|Q3UC51|Q3UC51_MOUSE;sp|O54734|OST48_MOUSE	7;7;7	7;7;7	7;7;7	>tr|Q3UG68|Q3UG68_MOUSE Dolichyl-diphosphooligosaccharide--protein glycosyltransferase 48 kDa subunit OS=Mus musculus GN=Ddost PE=2 SV=1;>tr|Q3UC51|Q3UC51_MOUSE Dolichyl-diphosphooligosaccharide--protein glycosyltransferase 48 kDa subunit OS=Mus musculus G	3	7	7	7	6	5	7	7	7	6	6	5	7	7	6	6	6	5	7	7	7	6	6	5	7	7	6	6	6	5	7	7	7	6	6	5	7	7	6	6	15.2	15.2	15.2	48985
sp|O54774|AP3D1_MOUSE;tr|Q3UR54|Q3UR54_MOUSE;tr|Q8CGH7|Q8CGH7_MOUSE;tr|Q05CQ3|Q05CQ3_MOUSE;tr|Q3U237|Q3U237_MOUSE	sp|O54774|AP3D1_MOUSE;tr|Q3UR54|Q3UR54_MOUSE;tr|Q8CGH7|Q8CGH7_MOUSE;tr|Q05CQ3|Q05CQ3_MOUSE;tr|Q3U237|Q3U237_MOUSE	9;6;6;6;6	9;6;6;6;6	9;6;6;6;6	>sp|O54774|AP3D1_MOUSE AP-3 complex subunit delta-1 OS=Mus musculus GN=Ap3d1 PE=1 SV=1;>tr|Q3UR54|Q3UR54_MOUSE Putative uncharacterized protein (Fragment) OS=Mus musculus GN=Ap3d1 PE=2 SV=1;>tr|Q8CGH7|Q8CGH7_MOUSE Ap3d1 protein (Fragment) OS=Mus musculus G	5	9	9	9	5	7	5	7	6	7	6	6	9	7	8	8	5	7	5	7	6	7	6	6	9	7	8	8	5	7	5	7	6	7	6	6	9	7	8	8	9.3	9.3	9.3	135.08
tr|Q8CBI1|Q8CBI1_MOUSE;sp|O54781|SRPK2_MOUSE;tr|Q8C9R8|Q8C9R8_MOUSE;tr|Q3US65|Q3US65_MOUSE;tr|Q684J2|Q684J2_MOUSE;tr|Q0VAW8|Q0VAW8_MOUSE;sp|Q9Z0G2|SRPK3_MOUSE;tr|Q3UB06|Q3UB06_MOUSE;sp|O70551|SRPK1_MOUSE	tr|Q8CBI1|Q8CBI1_MOUSE;sp|O54781|SRPK2_MOUSE;tr|Q8C9R8|Q8C9R8_MOUSE	3;3;2;1;1;1;1;1;1	3;3;2;1;1;1;1;1;1	3;3;2;1;1;1;1;1;1	>tr|Q8CBI1|Q8CBI1_MOUSE Putative uncharacterized protein (Fragment) OS=Mus musculus GN=Srpk2 PE=2 SV=1;>sp|O54781|SRPK2_MOUSE SRSF protein kinase 2 OS=Mus musculus GN=Srpk2 PE=1 SV=2;>tr|Q8C9R8|Q8C9R8_MOUSE Putative uncharacterized protein OS=Mus musculus	9	3	3	3	3	3	2	2	3	3	3	3	3	3	3	3	3	3	2	2	3	3	3	3	3	3	3	3	3	3	2	2	3	3	3	3	3	3	3	3	14.9	14.9	14.9	24966
tr|Q8BPF9|Q8BPF9_MOUSE;tr|Q545V8|Q545V8_MOUSE;sp|O54833|CSK22_MOUSE;tr|Q8CEL6|Q8CEL6_MOUSE;tr|Q8CDH5|Q8CDH5_MOUSE	tr|Q8BPF9|Q8BPF9_MOUSE;tr|Q545V8|Q545V8_MOUSE;sp|O54833|CSK22_MOUSE;tr|Q8CEL6|Q8CEL6_MOUSE;tr|Q8CDH5|Q8CDH5_MOUSE	6;6;6;3;3	6;6;6;3;3	6;6;6;3;3	>tr|Q8BPF9|Q8BPF9_MOUSE Putative uncharacterized protein OS=Mus musculus GN=Csnk2a2 PE=2 SV=1;>tr|Q545V8|Q545V8_MOUSE Putative uncharacterized protein OS=Mus musculus GN=Csnk2a2 PE=2 SV=1;>sp|O54833|CSK22_MOUSE Casein kinase II subunit alpha OS=Mus muscul	5	6	6	6	5	6	5	4	5	6	5	5	5	6	5	6	5	6	5	4	5	6	5	5	5	6	5	6	5	6	5	4	5	6	5	5	5	6	5	6	15.4	15.4	15.4	41171
tr|Q3UTI4|Q3UTI4_MOUSE;tr|Q80YP4|Q80YP4_MOUSE;sp|O54865|GCYB1_MOUSE	tr|Q3UTI4|Q3UTI4_MOUSE;tr|Q80YP4|Q80YP4_MOUSE;sp|O54865|GCYB1_MOUSE	15;15;15	15;15;15	15;15;15	>tr|Q3UTI4|Q3UTI4_MOUSE Putative uncharacterized protein (Fragment) OS=Mus musculus GN=Gucy1b3 PE=2 SV=1;>tr|Q80YP4|Q80YP4_MOUSE Guanylate cyclase soluble subunit beta-1 OS=Mus musculus GN=Gucy1b3 PE=1 SV=1;>sp|O54865|GCYB1_MOUSE Guanylate cyclase soluble	3	15	15	15	5	10	15	14	9	5	8	5	13	8	12	11	5	10	15	14	9	5	8	5	13	8	12	11	5	10	15	14	9	5	8	5	13	8	12	11	27.4	27.4	27.4	69005
tr|E9QMY1|E9QMY1_MOUSE;tr|Q80VX2|Q80VX2_MOUSE;sp|O54901|OX2G_MOUSE;tr|E9PZI9|E9PZI9_MOUSE;tr|Q05D16|Q05D16_MOUSE	tr|E9QMY1|E9QMY1_MOUSE;tr|Q80VX2|Q80VX2_MOUSE;sp|O54901|OX2G_MOUSE;tr|E9PZI9|E9PZI9_MOUSE;tr|Q05D16|Q05D16_MOUSE	5;5;5;4;4	5;5;5;4;4	5;5;5;4;4	>tr|E9QMY1|E9QMY1_MOUSE OX-2 membrane glycoprotein OS=Mus musculus GN=Cd200 PE=1 SV=1;>tr|Q80VX2|Q80VX2_MOUSE CD200 antigen OS=Mus musculus GN=Cd200 PE=1 SV=1;>sp|O54901|OX2G_MOUSE OX-2 membrane glycoprotein OS=Mus musculus GN=Cd200 PE=1 SV=1;>tr|E9PZI9|E9	5	5	5	5	3	4	3	5	5	5	5	4	5	5	5	5	3	4	3	5	5	5	5	4	5	5	5	5	3	4	3	5	5	5	5	4	5	5	5	5	19.3	19.3	19.3	30292
tr|F6VF29|F6VF29_MOUSE;tr|Q91VL0|Q91VL0_MOUSE;sp|O54940|BNIP2_MOUSE;tr|Q9D632|Q9D632_MOUSE;tr|G5E8U9|G5E8U9_MOUSE;tr|Q3TTX3|Q3TTX3_MOUSE;tr|Q3TWC8|Q3TWC8_MOUSE	tr|F6VF29|F6VF29_MOUSE;tr|Q91VL0|Q91VL0_MOUSE;sp|O54940|BNIP2_MOUSE;tr|Q9D632|Q9D632_MOUSE;tr|G5E8U9|G5E8U9_MOUSE;tr|Q3TTX3|Q3TTX3_MOUSE;tr|Q3TWC8|Q3TWC8_MOUSE	2;2;2;2;2;2;2	1;1;1;1;1;1;1	1;1;1;1;1;1;1	>tr|F6VF29|F6VF29_MOUSE BCL2/adenovirus E1B 19 kDa protein-interacting protein 2 (Fragment) OS=Mus musculus GN=Bnip2 PE=1 SV=1;>tr|Q91VL0|Q91VL0_MOUSE BCL2/adenovirus E1B 19 kDa protein-interacting protein 2 OS=Mus musculus GN=Bnip2 PE=1 SV=1;>sp|O54940|BN	7	2	1	1	1	1	2	1	1	1	1	1	2	1	2	1	1	1	1	1	1	1	1	1	1	1	1	1	1	1	1	1	1	1	1	1	1	1	1	1	29.1	15.1	15.1	10.18
tr|A0A0G2JER9|A0A0G2JER9_MOUSE;sp|O54946|DNJB6_MOUSE;tr|Q9DAN5|Q9DAN5_MOUSE;tr|G3X8S5|G3X8S5_MOUSE;tr|A0A0G2JGN9|A0A0G2JGN9_MOUSE;tr|A0A0G2JEI3|A0A0G2JEI3_MOUSE;tr|Q3MI10|Q3MI10_MOUSE;tr|Q3MI09|Q3MI09_MOUSE	tr|A0A0G2JER9|A0A0G2JER9_MOUSE;sp|O54946|DNJB6_MOUSE;tr|Q9DAN5|Q9DAN5_MOUSE;tr|G3X8S5|G3X8S5_MOUSE	3;3;2;2;1;1;1;1	2;2;2;2;1;1;1;1	1;1;1;1;0;0;0;0	>tr|A0A0G2JER9|A0A0G2JER9_MOUSE DnaJ homolog subfamily B member 6 OS=Mus musculus GN=Dnajb6 PE=4 SV=1;>sp|O54946|DNJB6_MOUSE DnaJ homolog subfamily B member 6 OS=Mus musculus GN=Dnajb6 PE=1 SV=4;>tr|Q9DAN5|Q9DAN5_MOUSE Putative uncharacterized protein OS=M	8	3	2	1	0	1	1	1	2	1	3	1	2	2	2	2	0	1	1	1	2	1	2	1	2	2	2	2	0	1	1	1	1	1	1	1	1	1	1	1	11.5	7.4	2.9	26998
tr|Q2VPC9|Q2VPC9_MOUSE;tr|Q3TWR3|Q3TWR3_MOUSE;sp|O54950|AAKG1_MOUSE;tr|D3YUS1|D3YUS1_MOUSE;tr|Q8BM63|Q8BM63_MOUSE;tr|Q3TMN8|Q3TMN8_MOUSE;tr|Q8BIQ9|Q8BIQ9_MOUSE;tr|Q3U4D5|Q3U4D5_MOUSE;sp|Q91WG5|AAKG2_MOUSE	tr|Q2VPC9|Q2VPC9_MOUSE;tr|Q3TWR3|Q3TWR3_MOUSE;sp|O54950|AAKG1_MOUSE;tr|D3YUS1|D3YUS1_MOUSE;tr|Q8BM63|Q8BM63_MOUSE;tr|Q3TMN8|Q3TMN8_MOUSE;tr|Q8BIQ9|Q8BIQ9_MOUSE;tr|Q3U4D5|Q3U4D5_MOUSE;sp|Q91WG5|AAKG2_MOUSE	2;2;2;1;1;1;1;1;1	2;2;2;1;1;1;1;1;1	2;2;2;1;1;1;1;1;1	>tr|Q2VPC9|Q2VPC9_MOUSE Prkag1 protein (Fragment) OS=Mus musculus GN=Prkag1 PE=2 SV=1;>tr|Q3TWR3|Q3TWR3_MOUSE Putative uncharacterized protein OS=Mus musculus GN=Prkag1 PE=2 SV=1;>sp|O54950|AAKG1_MOUSE 5-AMP-activated protein kinase subunit gamma-1 OS=Mus	9	2	2	2	1	1	1	1	1	2	1	0	1	1	1	1	1	1	1	1	1	2	1	0	1	1	1	1	1	1	1	1	1	2	1	0	1	1	1	1	8.1	8.1	8.1	28308
tr|Q3UPX0|Q3UPX0_MOUSE;sp|O54983|CRYM_MOUSE	tr|Q3UPX0|Q3UPX0_MOUSE;sp|O54983|CRYM_MOUSE	11;11	11;11	11;11	>tr|Q3UPX0|Q3UPX0_MOUSE Crystallin, mu OS=Mus musculus GN=Crym PE=2 SV=1;>sp|O54983|CRYM_MOUSE Ketimine reductase mu-crystallin OS=Mus musculus GN=Crym PE=1 SV=1	2	11	11	11	9	10	10	8	9	9	9	9	10	9	10	10	9	10	10	8	9	9	9	9	10	9	10	10	9	10	10	8	9	9	9	9	10	9	10	10	34.2	34.2	34.2	33523
sp|O54984|ASNA_MOUSE;tr|Q8VEI6|Q8VEI6_MOUSE;tr|Q8C1Q1|Q8C1Q1_MOUSE	sp|O54984|ASNA_MOUSE;tr|Q8VEI6|Q8VEI6_MOUSE;tr|Q8C1Q1|Q8C1Q1_MOUSE	6;5;3	6;5;3	6;5;3	>sp|O54984|ASNA_MOUSE ATPase Asna1 OS=Mus musculus GN=Asna1 PE=1 SV=2;>tr|Q8VEI6|Q8VEI6_MOUSE Asna1 protein OS=Mus musculus GN=Asna1 PE=2 SV=1;>tr|Q8C1Q1|Q8C1Q1_MOUSE Putative uncharacterized protein OS=Mus musculus GN=Asna1 PE=2 SV=1	3	6	6	6	4	5	6	4	6	5	5	3	4	4	5	5	4	5	6	4	6	5	5	3	4	4	5	5	4	5	6	4	6	5	5	3	4	4	5	5	15.8	15.8	15.8	38822
tr|A2RRK3|A2RRK3_MOUSE;sp|O54988|SLK_MOUSE;tr|Q3UG53|Q3UG53_MOUSE;tr|A1A553|A1A553_MOUSE;sp|O55098|STK10_MOUSE;tr|Q5DTS2|Q5DTS2_MOUSE	tr|A2RRK3|A2RRK3_MOUSE;sp|O54988|SLK_MOUSE	14;14;1;1;1;1	14;14;1;1;1;1	14;14;1;1;1;1	>tr|A2RRK3|A2RRK3_MOUSE Slk protein OS=Mus musculus GN=Slk PE=2 SV=1;>sp|O54988|SLK_MOUSE STE20-like serine/threonine-protein kinase OS=Mus musculus GN=Slk PE=1 SV=2	6	14	14	14	7	11	7	13	6	7	9	10	11	7	9	11	7	11	7	13	6	7	9	10	11	7	9	11	7	11	7	13	6	7	9	10	11	7	9	11	17.9	17.9	17.9	137.71
sp|O54991|CNTP1_MOUSE;tr|Q3U428|Q3U428_MOUSE	sp|O54991|CNTP1_MOUSE;tr|Q3U428|Q3U428_MOUSE	13;11	13;11	13;11	>sp|O54991|CNTP1_MOUSE Contactin-associated protein 1 OS=Mus musculus GN=Cntnap1 PE=2 SV=2;>tr|Q3U428|Q3U428_MOUSE Putative uncharacterized protein (Fragment) OS=Mus musculus GN=Cntnap1 PE=2 SV=1	2	13	13	13	7	7	5	6	5	4	7	7	13	13	12	12	7	7	5	6	5	4	7	7	13	13	12	12	7	7	5	6	5	4	7	7	13	13	12	12	11.3	11.3	11.3	156.31
tr|Q3U9K9|Q3U9K9_MOUSE;sp|O55013|TPPC3_MOUSE	tr|Q3U9K9|Q3U9K9_MOUSE;sp|O55013|TPPC3_MOUSE	4;4	4;4	4;4	>tr|Q3U9K9|Q3U9K9_MOUSE Trafficking protein particle complex 3 OS=Mus musculus GN=Trappc3 PE=2 SV=1;>sp|O55013|TPPC3_MOUSE Trafficking protein particle complex subunit 3 OS=Mus musculus GN=Trappc3 PE=1 SV=1	2	4	4	4	4	3	2	3	4	2	2	3	3	2	3	0	4	3	2	3	4	2	2	3	3	2	3	0	4	3	2	3	4	2	2	3	3	2	3	0	21.7	21.7	21.7	20302
tr|Q3TFP8|Q3TFP8_MOUSE;tr|Q3TXU8|Q3TXU8_MOUSE;tr|Q3TH84|Q3TH84_MOUSE;sp|O55022|PGRC1_MOUSE	tr|Q3TFP8|Q3TFP8_MOUSE;tr|Q3TXU8|Q3TXU8_MOUSE;tr|Q3TH84|Q3TH84_MOUSE;sp|O55022|PGRC1_MOUSE	7;7;7;7	7;7;7;7	7;7;7;7	>tr|Q3TFP8|Q3TFP8_MOUSE Putative uncharacterized protein OS=Mus musculus GN=Pgrmc1 PE=2 SV=1;>tr|Q3TXU8|Q3TXU8_MOUSE Progesterone receptor membrane component 1 OS=Mus musculus GN=Pgrmc1 PE=2 SV=1;>tr|Q3TH84|Q3TH84_MOUSE Putative uncharacterized protein OS=	4	7	7	7	5	4	5	5	5	4	4	5	6	4	4	5	5	4	5	5	5	4	4	5	6	4	4	5	5	4	5	5	5	4	4	5	6	4	4	5	35.4	35.4	35.4	19746
tr|Q9D066|Q9D066_MOUSE;tr|Q924B0|Q924B0_MOUSE;tr|Q3U5R8|Q3U5R8_MOUSE;sp|O55023|IMPA1_MOUSE;tr|Q3TME6|Q3TME6_MOUSE;tr|Q80ZJ2|Q80ZJ2_MOUSE;tr|D3Z703|D3Z703_MOUSE;tr|A0A0A6YW07|A0A0A6YW07_MOUSE	tr|Q9D066|Q9D066_MOUSE;tr|Q924B0|Q924B0_MOUSE;tr|Q3U5R8|Q3U5R8_MOUSE;sp|O55023|IMPA1_MOUSE;tr|Q3TME6|Q3TME6_MOUSE;tr|Q80ZJ2|Q80ZJ2_MOUSE	10;10;10;10;9;6;3;3	10;10;10;10;9;6;3;3	10;10;10;10;9;6;3;3	>tr|Q9D066|Q9D066_MOUSE Putative uncharacterized protein OS=Mus musculus GN=Impa1 PE=2 SV=1;>tr|Q924B0|Q924B0_MOUSE Inositol (Myo)-1(Or 4)-monophosphatase 1 OS=Mus musculus GN=Impa1 PE=1 SV=1;>tr|Q3U5R8|Q3U5R8_MOUSE Putative uncharacterized protein OS=Mus	8	10	10	10	10	8	10	9	10	9	10	9	10	8	10	10	10	8	10	9	10	9	10	9	10	8	10	10	10	8	10	9	10	9	10	9	10	8	10	10	30	30	30	30395
tr|Q921R1|Q921R1_MOUSE;tr|Q3T9U8|Q3T9U8_MOUSE;sp|O55026|ENTP2_MOUSE	tr|Q921R1|Q921R1_MOUSE;tr|Q3T9U8|Q3T9U8_MOUSE;sp|O55026|ENTP2_MOUSE	7;7;7	7;7;7	7;7;7	>tr|Q921R1|Q921R1_MOUSE Ectonucleoside triphosphate diphosphohydrolase 2 OS=Mus musculus GN=Entpd2 PE=2 SV=1;>tr|Q3T9U8|Q3T9U8_MOUSE Putative uncharacterized protein OS=Mus musculus GN=Entpd2 PE=2 SV=1;>sp|O55026|ENTP2_MOUSE Ectonucleoside triphosphate dip	3	7	7	7	4	6	6	6	7	7	7	7	7	6	7	7	4	6	6	6	7	7	7	7	7	6	7	7	4	6	6	6	7	7	7	7	7	6	7	7	15.4	15.4	15.4	54319
sp|O55029|COPB2_MOUSE	sp|O55029|COPB2_MOUSE	5	5	5	>sp|O55029|COPB2_MOUSE Coatomer subunit beta OS=Mus musculus GN=Copb2 PE=2 SV=2	1	5	5	5	5	5	4	5	4	2	5	3	5	3	5	5	5	5	4	5	4	2	5	3	5	3	5	5	5	5	4	5	4	2	5	3	5	3	5	5	6	6	6	102.45
tr|Q8BQ28|Q8BQ28_MOUSE;sp|O55033|NCK2_MOUSE;tr|A0A0A0MQF0|A0A0A0MQF0_MOUSE	tr|Q8BQ28|Q8BQ28_MOUSE;sp|O55033|NCK2_MOUSE;tr|A0A0A0MQF0|A0A0A0MQF0_MOUSE	2;2;1	2;2;1	1;1;0	>tr|Q8BQ28|Q8BQ28_MOUSE Putative uncharacterized protein OS=Mus musculus GN=Nck2 PE=2 SV=1;>sp|O55033|NCK2_MOUSE Cytoplasmic protein NCK2 OS=Mus musculus GN=Nck2 PE=1 SV=1;>tr|A0A0A0MQF0|A0A0A0MQF0_MOUSE Cytoplasmic protein NCK2 (Fragment) OS=Mus musculus	3	2	2	1	1	2	2	2	2	2	2	1	1	1	2	2	1	2	2	2	2	2	2	1	1	1	2	2	1	1	1	1	1	1	1	1	1	0	1	1	5	5	2.9	42862
sp|O55042|SYUA_MOUSE	sp|O55042|SYUA_MOUSE	11	11	8	>sp|O55042|SYUA_MOUSE Alpha-synuclein OS=Mus musculus GN=Snca PE=1 SV=2	1	11	11	8	9	9	10	11	9	8	9	10	7	11	8	8	9	9	10	11	9	8	9	10	7	11	8	8	6	7	7	8	6	6	6	8	4	8	5	6	60.7	60.7	52.9	14485
tr|Q3URU9|Q3URU9_MOUSE;tr|Q3TDQ8|Q3TDQ8_MOUSE;sp|O55057|PDE6D_MOUSE;tr|M0QWG6|M0QWG6_MOUSE	tr|Q3URU9|Q3URU9_MOUSE;tr|Q3TDQ8|Q3TDQ8_MOUSE;sp|O55057|PDE6D_MOUSE;tr|M0QWG6|M0QWG6_MOUSE	2;2;2;1	2;2;2;1	2;2;2;1	>tr|Q3URU9|Q3URU9_MOUSE Putative uncharacterized protein OS=Mus musculus GN=Pde6d PE=2 SV=1;>tr|Q3TDQ8|Q3TDQ8_MOUSE Putative uncharacterized protein OS=Mus musculus GN=Pde6d PE=2 SV=1;>sp|O55057|PDE6D_MOUSE Retinal rod rhodopsin-sensitive cGMP 3,5-cyclic	4	2	2	2	2	2	2	1	2	1	1	0	2	1	1	1	2	2	2	1	2	1	1	0	2	1	1	1	2	2	2	1	2	1	1	0	2	1	1	1	16	16	16	17349
tr|Q8BVR3|Q8BVR3_MOUSE;sp|O55074|AKA7A_MOUSE;sp|Q7TN79|AKA7G_MOUSE	tr|Q8BVR3|Q8BVR3_MOUSE;sp|O55074|AKA7A_MOUSE;sp|Q7TN79|AKA7G_MOUSE	2;2;2	2;2;2	2;2;2	>tr|Q8BVR3|Q8BVR3_MOUSE Putative uncharacterized protein (Fragment) OS=Mus musculus GN=Akap7 PE=2 SV=1;>sp|O55074|AKA7A_MOUSE A-kinase anchor protein 7 isoform alpha OS=Mus musculus GN=Akap7 PE=1 SV=4;>sp|Q7TN79|AKA7G_MOUSE A-kinase anchor protein 7 isofor	3	2	2	2	1	1	1	1	0	0	0	1	0	1	2	0	1	1	1	1	0	0	0	1	0	1	2	0	1	1	1	1	0	0	0	1	0	1	2	0	33.3	33.3	33.3	67402
sp|O55091|IMPCT_MOUSE	sp|O55091|IMPCT_MOUSE	3	3	3	>sp|O55091|IMPCT_MOUSE Protein IMPACT OS=Mus musculus GN=Impact PE=1 SV=2	1	3	3	3	3	3	3	3	3	3	3	3	3	3	3	2	3	3	3	3	3	3	3	3	3	3	3	2	3	3	3	3	3	3	3	3	3	3	3	2	15.1	15.1	15.1	36276
tr|Q3U6D7|Q3U6D7_MOUSE;sp|O55100|SNG1_MOUSE	tr|Q3U6D7|Q3U6D7_MOUSE;sp|O55100|SNG1_MOUSE	3;3	3;3	3;3	>tr|Q3U6D7|Q3U6D7_MOUSE Synaptogyrin 1, isoform CRA_a OS=Mus musculus GN=Syngr1 PE=2 SV=1;>sp|O55100|SNG1_MOUSE Synaptogyrin-1 OS=Mus musculus GN=Syngr1 PE=1 SV=2	2	3	3	3	3	3	3	3	3	3	3	3	3	3	3	3	3	3	3	3	3	3	3	3	3	3	3	3	3	3	3	3	3	3	3	3	3	3	3	3	16.2	16.2	16.2	21294
sp|O55106|STRN_MOUSE;tr|F8WH41|F8WH41_MOUSE;tr|Q3UWX9|Q3UWX9_MOUSE;tr|Q8BKL4|Q8BKL4_MOUSE;tr|F6Z700|F6Z700_MOUSE	sp|O55106|STRN_MOUSE;tr|F8WH41|F8WH41_MOUSE;tr|Q3UWX9|Q3UWX9_MOUSE;tr|Q8BKL4|Q8BKL4_MOUSE	6;5;5;3;2	6;5;5;3;2	6;5;5;3;2	>sp|O55106|STRN_MOUSE Striatin OS=Mus musculus GN=Strn PE=1 SV=2;>tr|F8WH41|F8WH41_MOUSE Striatin OS=Mus musculus GN=Strn PE=1 SV=1;>tr|Q3UWX9|Q3UWX9_MOUSE Putative uncharacterized protein (Fragment) OS=Mus musculus GN=Strn PE=2 SV=1;>tr|Q8BKL4|Q8BKL4_MOUS	5	6	6	6	6	5	6	5	6	6	6	6	6	6	6	6	6	5	6	5	6	6	6	6	6	6	6	6	6	5	6	5	6	6	6	6	6	6	6	6	10.6	10.6	10.6	85965
tr|Q5SVF7|Q5SVF7_MOUSE;sp|O55125|NIPS1_MOUSE;tr|Q3UGS1|Q3UGS1_MOUSE;tr|Q5SVG6|Q5SVG6_MOUSE;tr|F2Z416|F2Z416_MOUSE	tr|Q5SVF7|Q5SVF7_MOUSE;sp|O55125|NIPS1_MOUSE;tr|Q3UGS1|Q3UGS1_MOUSE;tr|Q5SVG6|Q5SVG6_MOUSE	11;11;9;8;1	11;11;9;8;1	11;11;9;8;1	>tr|Q5SVF7|Q5SVF7_MOUSE 4-nitrophenylphosphatase domain and non-neuronal SNAP25-like protein homolog 1 (C. elegans), isoform CRA_f OS=Mus musculus GN=Nipsnap1 PE=2 SV=1;>sp|O55125|NIPS1_MOUSE Protein NipSnap homolog 1 OS=Mus musculus GN=Nipsnap1 PE=1 SV=1;	5	11	11	11	8	7	8	7	7	8	7	6	8	7	7	9	8	7	8	7	7	8	7	6	8	7	7	9	8	7	8	7	7	8	7	6	8	7	7	9	24.6	24.6	24.6	33363
tr|Q7TMG8|Q7TMG8_MOUSE;tr|Q3TD78|Q3TD78_MOUSE;sp|O55126|NIPS2_MOUSE;tr|A0A0G2JEV1|A0A0G2JEV1_MOUSE	tr|Q7TMG8|Q7TMG8_MOUSE;tr|Q3TD78|Q3TD78_MOUSE;sp|O55126|NIPS2_MOUSE	8;8;8;3	8;8;8;3	8;8;8;3	>tr|Q7TMG8|Q7TMG8_MOUSE Glioblastoma amplified sequence OS=Mus musculus GN=Gbas PE=1 SV=1;>tr|Q3TD78|Q3TD78_MOUSE Putative uncharacterized protein OS=Mus musculus GN=Gbas PE=2 SV=1;>sp|O55126|NIPS2_MOUSE Protein NipSnap homolog 2 OS=Mus musculus GN=Gbas PE	4	8	8	8	7	7	7	6	7	7	6	7	8	8	6	7	7	7	7	6	7	7	6	7	8	8	6	7	7	7	7	6	7	7	6	7	8	8	6	7	21	21	21	32898
sp|O55137|ACOT1_MOUSE;tr|Q99L15|Q99L15_MOUSE;tr|Q91YQ6|Q91YQ6_MOUSE;tr|Q14DI6|Q14DI6_MOUSE;sp|Q8BWN8|ACOT4_MOUSE;sp|Q6Q2Z6|ACOT5_MOUSE;tr|Q53YL1|Q53YL1_MOUSE;sp|Q9QYR7|ACOT3_MOUSE	sp|O55137|ACOT1_MOUSE;tr|Q99L15|Q99L15_MOUSE	8;8;2;2;2;2;2;2	8;8;2;2;2;2;2;2	2;2;0;0;0;0;0;0	>sp|O55137|ACOT1_MOUSE Acyl-coenzyme A thioesterase 1 OS=Mus musculus GN=Acot1 PE=1 SV=1;>tr|Q99L15|Q99L15_MOUSE Acot1 protein (Fragment) OS=Mus musculus GN=Acot1 PE=2 SV=1	8	8	8	2	5	6	4	6	7	6	5	4	6	6	5	6	5	6	4	6	7	6	5	4	6	6	5	6	0	0	0	0	1	0	0	0	0	0	0	1	22	22	6.2	46135
tr|Q9DC85|Q9DC85_MOUSE;tr|Q8BQV7|Q8BQV7_MOUSE;tr|Q6ZWX1|Q6ZWX1_MOUSE;sp|O55142|RL35A_MOUSE	tr|Q9DC85|Q9DC85_MOUSE;tr|Q8BQV7|Q8BQV7_MOUSE;tr|Q6ZWX1|Q6ZWX1_MOUSE;sp|O55142|RL35A_MOUSE	3;3;3;3	3;3;3;3	3;3;3;3	>tr|Q9DC85|Q9DC85_MOUSE Putative uncharacterized protein OS=Mus musculus GN=Rpl35a PE=2 SV=1;>tr|Q8BQV7|Q8BQV7_MOUSE Putative uncharacterized protein OS=Mus musculus GN=Rpl35a PE=2 SV=1;>tr|Q6ZWX1|Q6ZWX1_MOUSE MCG1036414 OS=Mus musculus GN=Rpl35a PE=2 SV=1	4	3	3	3	1	2	2	3	3	3	3	2	2	2	2	2	1	2	2	3	3	3	3	2	2	2	2	2	1	2	2	3	3	3	3	2	2	2	2	2	22.7	22.7	22.7	12573
tr|J3KMM5|J3KMM5_MOUSE;sp|O55143|AT2A2_MOUSE;tr|Q5DTI2|Q5DTI2_MOUSE;tr|O54994|O54994_MOUSE	tr|J3KMM5|J3KMM5_MOUSE;sp|O55143|AT2A2_MOUSE;tr|Q5DTI2|Q5DTI2_MOUSE;tr|O54994|O54994_MOUSE	31;31;31;16	31;31;31;16	18;18;18;8	>tr|J3KMM5|J3KMM5_MOUSE Calcium-transporting ATPase OS=Mus musculus GN=Atp2a2 PE=1 SV=2;>sp|O55143|AT2A2_MOUSE Sarcoplasmic/endoplasmic reticulum calcium ATPase 2 OS=Mus musculus GN=Atp2a2 PE=1 SV=2;>tr|Q5DTI2|Q5DTI2_MOUSE ATPase, Ca++ transporting, cardia	4	31	31	18	24	24	21	20	22	23	26	24	28	28	30	30	24	24	21	20	22	23	26	24	28	28	30	30	13	13	11	11	13	12	14	12	16	17	17	17	32.4	32.4	17.1	114.86
sp|O55222|ILK_MOUSE;tr|D3YZA5|D3YZA5_MOUSE;tr|F6Q5Z1|F6Q5Z1_MOUSE	sp|O55222|ILK_MOUSE	5;1;1	5;1;1	5;1;1	>sp|O55222|ILK_MOUSE Integrin-linked protein kinase OS=Mus musculus GN=Ilk PE=1 SV=2	3	5	5	5	3	3	4	4	5	5	5	3	4	5	1	0	3	3	4	4	5	5	5	3	4	5	1	0	3	3	4	4	5	5	5	3	4	5	1	0	15	15	15	51373
sp|O55234|PSB5_MOUSE;tr|Q8BTY5|Q8BTY5_MOUSE	sp|O55234|PSB5_MOUSE;tr|Q8BTY5|Q8BTY5_MOUSE	11;6	11;6	11;6	>sp|O55234|PSB5_MOUSE Proteasome subunit beta type-5 OS=Mus musculus GN=Psmb5 PE=1 SV=3;>tr|Q8BTY5|Q8BTY5_MOUSE Putative uncharacterized protein OS=Mus musculus GN=Psmb5 PE=2 SV=1	2	11	11	11	10	9	9	9	9	9	8	9	9	9	10	10	10	9	9	9	9	9	8	9	9	9	10	10	10	9	9	9	9	9	8	9	9	9	10	10	37.1	37.1	37.1	28532
sp|O70133|DHX9_MOUSE;tr|A0A087WPL5|A0A087WPL5_MOUSE;tr|E9QNN1|E9QNN1_MOUSE;tr|Q3UR42|Q3UR42_MOUSE;tr|Q3TEB2|Q3TEB2_MOUSE;tr|Q05BR6|Q05BR6_MOUSE	sp|O70133|DHX9_MOUSE;tr|A0A087WPL5|A0A087WPL5_MOUSE;tr|E9QNN1|E9QNN1_MOUSE;tr|Q3UR42|Q3UR42_MOUSE	4;4;4;2;1;1	4;4;4;2;1;1	4;4;4;2;1;1	>sp|O70133|DHX9_MOUSE ATP-dependent RNA helicase A OS=Mus musculus GN=Dhx9 PE=1 SV=2;>tr|A0A087WPL5|A0A087WPL5_MOUSE ATP-dependent RNA helicase A OS=Mus musculus GN=Dhx9 PE=1 SV=1;>tr|E9QNN1|E9QNN1_MOUSE ATP-dependent RNA helicase A OS=Mus musculus GN=Dhx9	6	4	4	4	1	2	2	2	0	0	1	2	3	2	3	4	1	2	2	2	0	0	1	2	3	2	3	4	1	2	2	2	0	0	1	2	3	2	3	4	3.2	3.2	3.2	149.47
tr|A2BDX2|A2BDX2_MOUSE;sp|O70152|DPM1_MOUSE;tr|F8WII3|F8WII3_MOUSE	tr|A2BDX2|A2BDX2_MOUSE;sp|O70152|DPM1_MOUSE	3;3;1	3;3;1	3;3;1	>tr|A2BDX2|A2BDX2_MOUSE Dolichol-phosphate mannosyltransferase subunit 1 OS=Mus musculus GN=Dpm1 PE=1 SV=1;>sp|O70152|DPM1_MOUSE Dolichol-phosphate mannosyltransferase subunit 1 OS=Mus musculus GN=Dpm1 PE=2 SV=1	3	3	3	3	3	3	2	3	3	3	3	1	3	3	3	2	3	3	2	3	3	3	3	1	3	3	3	2	3	3	2	3	3	3	3	1	3	3	3	2	17.3	17.3	17.3	23432
sp|O70161|PI51C_MOUSE;tr|F8WHW6|F8WHW6_MOUSE;tr|D3YUY3|D3YUY3_MOUSE;tr|F8WI18|F8WI18_MOUSE;sp|P70182|PI51A_MOUSE;tr|F6SMP3|F6SMP3_MOUSE;tr|F7C0X9|F7C0X9_MOUSE;sp|P70181|PI51B_MOUSE;tr|E0CYP4|E0CYP4_MOUSE	sp|O70161|PI51C_MOUSE;tr|F8WHW6|F8WHW6_MOUSE	11;11;3;3;3;2;2;2;1	11;11;3;3;3;2;2;2;1	11;11;3;3;3;2;2;2;1	>sp|O70161|PI51C_MOUSE Phosphatidylinositol 4-phosphate 5-kinase type-1 gamma OS=Mus musculus GN=Pip5k1c PE=1 SV=2;>tr|F8WHW6|F8WHW6_MOUSE Phosphatidylinositol 4-phosphate 5-kinase type-1 gamma OS=Mus musculus GN=Pip5k1c PE=1 SV=1	9	11	11	11	7	8	8	9	10	9	6	10	5	8	9	8	7	8	8	9	10	9	6	10	5	8	9	8	7	8	8	9	10	9	6	10	5	8	9	8	21.5	21.5	21.5	72407
tr|Q9CZS7|Q9CZS7_MOUSE;tr|Q544E3|Q544E3_MOUSE;sp|O70172|PI42A_MOUSE;tr|F6RJE8|F6RJE8_MOUSE;tr|A2ASS3|A2ASS3_MOUSE	tr|Q9CZS7|Q9CZS7_MOUSE;tr|Q544E3|Q544E3_MOUSE;sp|O70172|PI42A_MOUSE;tr|F6RJE8|F6RJE8_MOUSE	11;11;11;7;2	7;7;7;6;2	7;7;7;6;2	>tr|Q9CZS7|Q9CZS7_MOUSE Putative uncharacterized protein OS=Mus musculus GN=Pip4k2a PE=2 SV=1;>tr|Q544E3|Q544E3_MOUSE Phosphatidylinositol-4-phosphate 5-kinase, type II, alpha OS=Mus musculus GN=Pip4k2a PE=2 SV=1;>sp|O70172|PI42A_MOUSE Phosphatidylinositol	5	11	7	7	5	9	8	9	10	10	8	7	9	9	9	7	3	5	5	5	7	6	5	4	6	6	6	3	3	5	5	5	7	6	5	4	6	6	6	3	29.9	20.7	20.7	46.09
sp|O70194|EIF3D_MOUSE	sp|O70194|EIF3D_MOUSE	2	2	2	>sp|O70194|EIF3D_MOUSE Eukaryotic translation initiation factor 3 subunit D OS=Mus musculus GN=Eif3d PE=1 SV=2	1	2	2	2	1	1	1	1	0	0	0	0	0	1	0	0	1	1	1	1	0	0	0	0	0	1	0	0	1	1	1	1	0	0	0	0	0	1	0	0	3.5	3.5	3.5	63988
tr|Q8C4G3|Q8C4G3_MOUSE;tr|Q8C288|Q8C288_MOUSE;tr|Q505G9|Q505G9_MOUSE;sp|O70228|ATP9A_MOUSE;tr|A2AQC3|A2AQC3_MOUSE;tr|Q6DI68|Q6DI68_MOUSE	tr|Q8C4G3|Q8C4G3_MOUSE;tr|Q8C288|Q8C288_MOUSE;tr|Q505G9|Q505G9_MOUSE;sp|O70228|ATP9A_MOUSE;tr|A2AQC3|A2AQC3_MOUSE;tr|Q6DI68|Q6DI68_MOUSE	4;4;4;4;4;4	4;4;4;4;4;4	4;4;4;4;4;4	>tr|Q8C4G3|Q8C4G3_MOUSE Phospholipid-transporting ATPase OS=Mus musculus GN=Atp9a PE=1 SV=1;>tr|Q8C288|Q8C288_MOUSE Phospholipid-transporting ATPase OS=Mus musculus GN=Atp9a PE=1 SV=1;>tr|Q505G9|Q505G9_MOUSE Phospholipid-transporting ATPase OS=Mus musculus	6	4	4	4	1	2	1	1	1	1	2	0	3	1	2	2	1	2	1	1	1	1	2	0	3	1	2	2	1	2	1	1	1	1	2	0	3	1	2	2	3.3	3.3	3.3	116.42
tr|Q5NCI4|Q5NCI4_MOUSE;sp|O70250|PGAM2_MOUSE	tr|Q5NCI4|Q5NCI4_MOUSE;sp|O70250|PGAM2_MOUSE	8;8	3;3	3;3	>tr|Q5NCI4|Q5NCI4_MOUSE Phosphoglycerate mutase 2, isoform CRA_b OS=Mus musculus GN=Pgam2 PE=2 SV=1;>sp|O70250|PGAM2_MOUSE Phosphoglycerate mutase 2 OS=Mus musculus GN=Pgam2 PE=2 SV=3	2	8	3	3	6	5	6	6	6	6	6	5	6	7	7	7	1	0	1	1	1	1	1	0	1	2	2	2	1	0	1	1	1	1	1	0	1	2	2	2	23.3	8.7	8.7	28827
tr|Q544R7|Q544R7_MOUSE;tr|Q3U6W4|Q3U6W4_MOUSE;sp|O70252|HMOX2_MOUSE;tr|D3YX62|D3YX62_MOUSE;tr|D3YXN4|D3YXN4_MOUSE	tr|Q544R7|Q544R7_MOUSE;tr|Q3U6W4|Q3U6W4_MOUSE;sp|O70252|HMOX2_MOUSE;tr|D3YX62|D3YX62_MOUSE	4;4;4;3;1	4;4;4;3;1	4;4;4;3;1	>tr|Q544R7|Q544R7_MOUSE Heme oxygenase (Decycling) 2 OS=Mus musculus GN=Hmox2 PE=2 SV=1;>tr|Q3U6W4|Q3U6W4_MOUSE Putative uncharacterized protein OS=Mus musculus GN=Hmox2 PE=2 SV=1;>sp|O70252|HMOX2_MOUSE Heme oxygenase 2 OS=Mus musculus GN=Hmox2 PE=2 SV=1;>	5	4	4	4	3	3	3	4	3	3	0	1	3	3	3	3	3	3	3	4	3	3	0	1	3	3	3	3	3	3	3	4	3	3	0	1	3	3	3	3	13.7	13.7	13.7	35738
tr|Q3UJC3|Q3UJC3_MOUSE;sp|O70310|NMT1_MOUSE	tr|Q3UJC3|Q3UJC3_MOUSE;sp|O70310|NMT1_MOUSE	3;3	3;3	2;2	>tr|Q3UJC3|Q3UJC3_MOUSE Glycylpeptide N-tetradecanoyltransferase OS=Mus musculus GN=Nmt1 PE=2 SV=1;>sp|O70310|NMT1_MOUSE Glycylpeptide N-tetradecanoyltransferase 1 OS=Mus musculus GN=Nmt1 PE=1 SV=1	2	3	3	2	2	2	3	3	2	2	2	2	2	2	2	2	2	2	3	3	2	2	2	2	2	2	2	2	2	2	2	2	2	2	2	2	2	2	2	2	7.9	7.9	5	56888
tr|Q8CFK1|Q8CFK1_MOUSE;tr|A2AJH3|A2AJH3_MOUSE;tr|Q3THR4|Q3THR4_MOUSE;sp|O70311|NMT2_MOUSE	tr|Q8CFK1|Q8CFK1_MOUSE;tr|A2AJH3|A2AJH3_MOUSE;tr|Q3THR4|Q3THR4_MOUSE;sp|O70311|NMT2_MOUSE	2;2;2;2	1;1;1;1	1;1;1;1	>tr|Q8CFK1|Q8CFK1_MOUSE Glycylpeptide N-tetradecanoyltransferase OS=Mus musculus GN=Nmt2 PE=1 SV=1;>tr|A2AJH3|A2AJH3_MOUSE Glycylpeptide N-tetradecanoyltransferase OS=Mus musculus GN=Nmt2 PE=1 SV=1;>tr|Q3THR4|Q3THR4_MOUSE Glycylpeptide N-tetradecanoyltrans	4	2	1	1	1	1	2	1	0	1	1	1	1	1	1	0	1	1	1	0	0	1	1	1	1	1	1	0	1	1	1	0	0	1	1	1	1	1	1	0	5.6	2.7	2.7	56537
tr|Q80UE5|Q80UE5_MOUSE;tr|Q80UE3|Q80UE3_MOUSE;tr|Q3UNQ6|Q3UNQ6_MOUSE;tr|B6ZHD0|B6ZHD0_MOUSE;sp|O70318|E41L2_MOUSE;tr|Q811B2|Q811B2_MOUSE;tr|B6ZHC7|B6ZHC7_MOUSE;tr|Q80UE4|Q80UE4_MOUSE;tr|B6ZHC5|B6ZHC5_MOUSE;tr|Q8CGJ6|Q8CGJ6_MOUSE;tr|B6ZHC6|B6ZHC6_MOUSE;tr|Q8C928|Q8C928_MOUSE;tr|Q811C0|Q811C0_MOUSE;tr|Q7TPN6|Q7TPN6_MOUSE;tr|Q8BSR4|Q8BSR4_MOUSE	tr|Q80UE5|Q80UE5_MOUSE;tr|Q80UE3|Q80UE3_MOUSE;tr|Q3UNQ6|Q3UNQ6_MOUSE;tr|B6ZHD0|B6ZHD0_MOUSE;sp|O70318|E41L2_MOUSE;tr|Q811B2|Q811B2_MOUSE;tr|B6ZHC7|B6ZHC7_MOUSE;tr|Q80UE4|Q80UE4_MOUSE;tr|B6ZHC5|B6ZHC5_MOUSE;tr|Q8CGJ6|Q8CGJ6_MOUSE;tr|B6ZHC6|B6ZHC6_MOUSE;tr|Q8C928|Q8C928_MOUSE	11;11;11;11;11;9;9;9;9;8;8;8;4;3;2	10;10;10;10;10;8;8;8;8;7;7;7;3;3;2	10;10;10;10;10;8;8;8;8;7;7;7;3;3;2	>tr|Q80UE5|Q80UE5_MOUSE Epb4.1l2 protein OS=Mus musculus GN=Epb4.1l2 PE=2 SV=1;>tr|Q80UE3|Q80UE3_MOUSE Protein 4.1G OS=Mus musculus GN=Epb4.1l2 PE=2 SV=1;>tr|Q3UNQ6|Q3UNQ6_MOUSE Putative uncharacterized protein OS=Mus musculus GN=Epb4.1l2 PE=2 SV=1;>tr|B6Z	15	11	10	10	6	6	7	5	6	2	4	3	6	3	7	3	6	5	6	4	5	2	3	3	5	3	6	3	6	5	6	4	5	2	3	3	5	3	6	3	13.7	13	13	101.81
tr|Q3TI34|Q3TI34_MOUSE;tr|Q5XJZ8|Q5XJZ8_MOUSE;tr|Q3TIF2|Q3TIF2_MOUSE;sp|O70325|GPX41_MOUSE;tr|Q76LV0|Q76LV0_MOUSE;tr|S4R1E5|S4R1E5_MOUSE;tr|Q8K4U7|Q8K4U7_MOUSE;sp|Q91XR9|GPX42_MOUSE	tr|Q3TI34|Q3TI34_MOUSE;tr|Q5XJZ8|Q5XJZ8_MOUSE;tr|Q3TIF2|Q3TIF2_MOUSE;sp|O70325|GPX41_MOUSE;tr|Q76LV0|Q76LV0_MOUSE;tr|S4R1E5|S4R1E5_MOUSE;tr|Q8K4U7|Q8K4U7_MOUSE;sp|Q91XR9|GPX42_MOUSE	3;3;3;3;3;2;2;2	3;3;3;3;3;2;2;2	3;3;3;3;3;2;2;2	>tr|Q3TI34|Q3TI34_MOUSE Glutathione peroxidase OS=Mus musculus GN=Gpx4 PE=2 SV=2;>tr|Q5XJZ8|Q5XJZ8_MOUSE Glutathione peroxidase (Fragment) OS=Mus musculus GN=Gpx4 PE=2 SV=3;>tr|Q3TIF2|Q3TIF2_MOUSE Glutathione peroxidase OS=Mus musculus GN=Gpx4 PE=2 SV=2;>s	8	3	3	3	0	2	1	2	0	2	1	1	0	2	0	2	0	2	1	2	0	2	1	1	0	2	0	2	0	2	1	2	0	2	1	1	0	2	0	2	17.6	17.6	17.6	19522
sp|O70362|PHLD_MOUSE;tr|Q9DBH3|Q9DBH3_MOUSE;tr|Q8VCU2|Q8VCU2_MOUSE;tr|Q8R432|Q8R432_MOUSE;tr|Q7TNZ4|Q7TNZ4_MOUSE	sp|O70362|PHLD_MOUSE;tr|Q9DBH3|Q9DBH3_MOUSE;tr|Q8VCU2|Q8VCU2_MOUSE;tr|Q8R432|Q8R432_MOUSE;tr|Q7TNZ4|Q7TNZ4_MOUSE	7;7;7;7;7	7;7;7;7;7	7;7;7;7;7	>sp|O70362|PHLD_MOUSE Phosphatidylinositol-glycan-specific phospholipase D OS=Mus musculus GN=Gpld1 PE=1 SV=1;>tr|Q9DBH3|Q9DBH3_MOUSE Putative uncharacterized protein OS=Mus musculus GN=Gpld1 PE=2 SV=1;>tr|Q8VCU2|Q8VCU2_MOUSE Glycosylphosphatidylinositol s	5	7	7	7	5	3	3	3	5	3	3	3	2	2	3	3	5	3	3	3	5	3	3	3	2	2	3	3	5	3	3	3	5	3	3	3	2	2	3	3	9.2	9.2	9.2	93254
tr|Q9DCD8|Q9DCD8_MOUSE;tr|Q58EV4|Q58EV4_MOUSE;sp|O70435|PSA3_MOUSE;tr|Q3TEL1|Q3TEL1_MOUSE;tr|E0CX62|E0CX62_MOUSE;tr|E0CZ34|E0CZ34_MOUSE;tr|F8WH02|F8WH02_MOUSE;tr|E0CYL6|E0CYL6_MOUSE	tr|Q9DCD8|Q9DCD8_MOUSE;tr|Q58EV4|Q58EV4_MOUSE;sp|O70435|PSA3_MOUSE	8;8;8;3;3;1;1;1	8;8;8;3;3;1;1;1	8;8;8;3;3;1;1;1	>tr|Q9DCD8|Q9DCD8_MOUSE Proteasome subunit alpha type OS=Mus musculus GN=Psma3 PE=2 SV=1;>tr|Q58EV4|Q58EV4_MOUSE Proteasome subunit alpha type OS=Mus musculus GN=Psma3 PE=2 SV=1;>sp|O70435|PSA3_MOUSE Proteasome subunit alpha type-3 OS=Mus musculus GN=Psma3	8	8	8	8	7	6	7	7	7	7	7	7	7	8	7	8	7	6	7	7	7	7	7	7	7	8	7	8	7	6	7	7	7	7	7	7	7	8	7	8	29.4	29.4	29.4	28.49
tr|Q9DCE1|Q9DCE1_MOUSE;tr|Q8BH40|Q8BH40_MOUSE;sp|O70439|STX7_MOUSE;tr|Q9JMJ6|Q9JMJ6_MOUSE	tr|Q9DCE1|Q9DCE1_MOUSE;tr|Q8BH40|Q8BH40_MOUSE;sp|O70439|STX7_MOUSE;tr|Q9JMJ6|Q9JMJ6_MOUSE	2;2;2;1	2;2;2;1	2;2;2;1	>tr|Q9DCE1|Q9DCE1_MOUSE Putative uncharacterized protein OS=Mus musculus GN=Stx7 PE=2 SV=1;>tr|Q8BH40|Q8BH40_MOUSE Syntaxin 7 OS=Mus musculus GN=Stx7 PE=1 SV=1;>sp|O70439|STX7_MOUSE Syntaxin-7 OS=Mus musculus GN=Stx7 PE=1 SV=3;>tr|Q9JMJ6|Q9JMJ6_MOUSE Synta	4	2	2	2	1	1	1	1	2	1	1	1	1	1	1	1	1	1	1	1	2	1	1	1	1	1	1	1	1	1	1	1	2	1	1	1	1	1	1	1	9.6	9.6	9.6	29747
tr|Q542R8|Q542R8_MOUSE;sp|O70443|GNAZ_MOUSE;tr|Q3UYF9|Q3UYF9_MOUSE;tr|Q2NKI3|Q2NKI3_MOUSE;tr|A0A0G2JG40|A0A0G2JG40_MOUSE;sp|P27600|GNA12_MOUSE	tr|Q542R8|Q542R8_MOUSE;sp|O70443|GNAZ_MOUSE;tr|Q3UYF9|Q3UYF9_MOUSE	13;13;12;1;1;1	12;12;11;0;0;0	12;12;11;0;0;0	>tr|Q542R8|Q542R8_MOUSE Guanine nucleotide binding protein, alpha z subunit, isoform CRA_a OS=Mus musculus GN=Gnaz PE=2 SV=1;>sp|O70443|GNAZ_MOUSE Guanine nucleotide-binding protein G(z) subunit alpha OS=Mus musculus GN=Gnaz PE=2 SV=4;>tr|Q3UYF9|Q3UYF9_MOU	6	13	12	12	10	9	11	10	11	11	8	11	10	11	12	12	9	8	10	9	10	10	8	10	9	10	11	11	9	8	10	9	10	10	8	10	9	10	11	11	40.3	38	38	40849
tr|Q9JJ20|Q9JJ20_MOUSE;sp|O70456|1433S_MOUSE	tr|Q9JJ20|Q9JJ20_MOUSE;sp|O70456|1433S_MOUSE	4;4	1;1	1;1	>tr|Q9JJ20|Q9JJ20_MOUSE 14-3-3 protein sigma OS=Mus musculus GN=Sfn PE=2 SV=1;>sp|O70456|1433S_MOUSE 14-3-3 protein sigma OS=Mus musculus GN=Sfn PE=1 SV=2	2	4	1	1	4	4	4	4	4	4	4	4	4	4	4	4	1	1	1	1	1	1	1	1	1	1	1	1	1	1	1	1	1	1	1	1	1	1	1	1	13.3	3.2	3.2	27833
tr|Q9CU14|Q9CU14_MOUSE;tr|Q9CSC2|Q9CSC2_MOUSE;tr|Q78ZM0|Q78ZM0_MOUSE;sp|O70492|SNX3_MOUSE;tr|D3Z789|D3Z789_MOUSE;tr|D3Z6Z0|D3Z6Z0_MOUSE	tr|Q9CU14|Q9CU14_MOUSE;tr|Q9CSC2|Q9CSC2_MOUSE;tr|Q78ZM0|Q78ZM0_MOUSE;sp|O70492|SNX3_MOUSE;tr|D3Z789|D3Z789_MOUSE;tr|D3Z6Z0|D3Z6Z0_MOUSE	4;4;4;4;3;2	2;2;2;2;2;1	2;2;2;2;2;1	>tr|Q9CU14|Q9CU14_MOUSE Putative uncharacterized protein (Fragment) OS=Mus musculus GN=Snx3 PE=2 SV=1;>tr|Q9CSC2|Q9CSC2_MOUSE Putative uncharacterized protein (Fragment) OS=Mus musculus GN=Snx3 PE=2 SV=1;>tr|Q78ZM0|Q78ZM0_MOUSE Sorting nexin 3 OS=Mus muscu	6	4	2	2	3	4	4	3	4	4	4	3	3	4	4	3	1	2	2	2	2	2	2	1	1	2	2	1	1	2	2	2	2	2	2	1	1	2	2	1	24.2	12.1	12.1	15417
tr|Q6ZWQ5|Q6ZWQ5_MOUSE;sp|O70493|SNX12_MOUSE;tr|Q3TGS7|Q3TGS7_MOUSE;tr|Q3V2H3|Q3V2H3_MOUSE;tr|Q99M52|Q99M52_MOUSE	tr|Q6ZWQ5|Q6ZWQ5_MOUSE;sp|O70493|SNX12_MOUSE;tr|Q3TGS7|Q3TGS7_MOUSE;tr|Q3V2H3|Q3V2H3_MOUSE;tr|Q99M52|Q99M52_MOUSE	5;5;5;5;4	5;5;5;5;4	3;3;3;3;2	>tr|Q6ZWQ5|Q6ZWQ5_MOUSE Sorting nexin 12, isoform CRA_c OS=Mus musculus GN=Snx12 PE=1 SV=1;>sp|O70493|SNX12_MOUSE Sorting nexin-12 OS=Mus musculus GN=Snx12 PE=1 SV=1;>tr|Q3TGS7|Q3TGS7_MOUSE Sorting nexin 12, isoform CRA_b OS=Mus musculus GN=Snx12 PE=1 SV=1	5	5	5	3	5	3	3	3	5	4	3	4	3	3	5	4	5	3	3	3	5	4	3	4	3	3	5	4	3	1	1	2	3	2	1	2	1	1	3	2	26.5	26.5	16.7	18884
tr|Q0VGQ1|Q0VGQ1_MOUSE;sp|O70503|DHB12_MOUSE;tr|Q8BPF1|Q8BPF1_MOUSE;tr|Q9CSR6|Q9CSR6_MOUSE	tr|Q0VGQ1|Q0VGQ1_MOUSE;sp|O70503|DHB12_MOUSE	5;5;2;1	5;5;2;1	5;5;2;1	>tr|Q0VGQ1|Q0VGQ1_MOUSE Hydroxysteroid (17-beta) dehydrogenase 12 OS=Mus musculus GN=Hsd17b12 PE=2 SV=1;>sp|O70503|DHB12_MOUSE Very-long-chain 3-oxoacyl-CoA reductase OS=Mus musculus GN=Hsd17b12 PE=2 SV=1	4	5	5	5	3	4	3	4	5	5	5	3	5	3	5	4	3	4	3	4	5	5	5	3	5	3	5	4	3	4	3	4	5	5	5	3	5	3	5	4	19.6	19.6	19.6	34741
tr|A0A067XG53|A0A067XG53_MOUSE;tr|B9EJ23|B9EJ23_MOUSE;tr|B7ZP42|B7ZP42_MOUSE;sp|O70589|CSKP_MOUSE;tr|F6ZQR2|F6ZQR2_MOUSE;tr|F6Y9I5|F6Y9I5_MOUSE;tr|Q91VJ0|Q91VJ0_MOUSE;tr|Q3TNZ0|Q3TNZ0_MOUSE;tr|B1AUH6|B1AUH6_MOUSE;tr|B1AUH5|B1AUH5_MOUSE;tr|F7CD87|F7CD87_MOUSE	tr|A0A067XG53|A0A067XG53_MOUSE;tr|B9EJ23|B9EJ23_MOUSE;tr|B7ZP42|B7ZP42_MOUSE;sp|O70589|CSKP_MOUSE	8;8;8;8;2;2;2;1;1;1;1	8;8;8;8;2;2;2;1;1;1;1	8;8;8;8;2;2;2;1;1;1;1	>tr|A0A067XG53|A0A067XG53_MOUSE Peripheral plasma membrane protein CASK (Fragment) OS=Mus musculus GN=Cask PE=1 SV=1;>tr|B9EJ23|B9EJ23_MOUSE Cask protein OS=Mus musculus GN=Cask PE=2 SV=1;>tr|B7ZP42|B7ZP42_MOUSE Cask protein OS=Mus musculus GN=Cask PE=2 SV	11	8	8	8	5	6	4	4	6	2	4	4	7	5	7	4	5	6	4	4	6	2	4	4	7	5	7	4	5	6	4	4	6	2	4	4	7	5	7	4	10	10	10	99226
sp|O70591|PFD2_MOUSE;tr|F8WJ30|F8WJ30_MOUSE	sp|O70591|PFD2_MOUSE;tr|F8WJ30|F8WJ30_MOUSE	3;2	3;2	3;2	>sp|O70591|PFD2_MOUSE Prefoldin subunit 2 OS=Mus musculus GN=Pfdn2 PE=2 SV=2;>tr|F8WJ30|F8WJ30_MOUSE Prefoldin subunit 2 (Fragment) OS=Mus musculus GN=Pfdn2 PE=1 SV=1	2	3	3	3	3	2	3	1	3	1	3	2	3	2	3	1	3	2	3	1	3	1	3	2	3	2	3	1	3	2	3	1	3	1	3	2	3	2	3	1	22.7	22.7	22.7	16534
sp|O88307|SORL_MOUSE;tr|Q3U2X9|Q3U2X9_MOUSE;tr|Q3UV32|Q3UV32_MOUSE	sp|O88307|SORL_MOUSE;tr|Q3U2X9|Q3U2X9_MOUSE	4;2;1	4;2;1	4;2;1	>sp|O88307|SORL_MOUSE Sortilin-related receptor OS=Mus musculus GN=Sorl1 PE=1 SV=3;>tr|Q3U2X9|Q3U2X9_MOUSE Putative uncharacterized protein (Fragment) OS=Mus musculus GN=Sorl1 PE=2 SV=1	3	4	4	4	1	1	3	1	1	1	2	0	2	1	2	0	1	1	3	1	1	1	2	0	2	1	2	0	1	1	3	1	1	1	2	0	2	1	2	0	2.3	2.3	2.3	247.08
tr|Q3TE06|Q3TE06_MOUSE;tr|Q3TJY2|Q3TJY2_MOUSE;sp|O88342|WDR1_MOUSE;tr|Q80ZI9|Q80ZI9_MOUSE;tr|Q9DC08|Q9DC08_MOUSE;tr|Q3TNK2|Q3TNK2_MOUSE;tr|Q9DBM8|Q9DBM8_MOUSE;tr|Q3U136|Q3U136_MOUSE	tr|Q3TE06|Q3TE06_MOUSE;tr|Q3TJY2|Q3TJY2_MOUSE;sp|O88342|WDR1_MOUSE;tr|Q80ZI9|Q80ZI9_MOUSE;tr|Q9DC08|Q9DC08_MOUSE;tr|Q3TNK2|Q3TNK2_MOUSE;tr|Q9DBM8|Q9DBM8_MOUSE;tr|Q3U136|Q3U136_MOUSE	17;17;17;17;16;16;16;16	17;17;17;17;16;16;16;16	17;17;17;17;16;16;16;16	>tr|Q3TE06|Q3TE06_MOUSE Putative uncharacterized protein (Fragment) OS=Mus musculus GN=Wdr1 PE=2 SV=1;>tr|Q3TJY2|Q3TJY2_MOUSE WD repeat domain 1 OS=Mus musculus GN=Wdr1 PE=2 SV=1;>sp|O88342|WDR1_MOUSE WD repeat-containing protein 1 OS=Mus musculus GN=Wdr1	8	17	17	17	12	15	12	13	11	11	14	12	12	12	14	14	12	15	12	13	11	11	14	12	12	12	14	14	12	15	12	13	11	11	14	12	12	12	14	14	29.3	29.3	29.3	63.42
tr|E3VWA1|E3VWA1_MOUSE;tr|E1AWU4|E1AWU4_MOUSE;tr|A2VDF7|A2VDF7_MOUSE;tr|A7E1Z5|A7E1Z5_MOUSE;sp|O88343|S4A4_MOUSE;tr|E9Q8N8|E9Q8N8_MOUSE;tr|D3Z7G8|D3Z7G8_MOUSE	tr|E3VWA1|E3VWA1_MOUSE;tr|E1AWU4|E1AWU4_MOUSE;tr|A2VDF7|A2VDF7_MOUSE;tr|A7E1Z5|A7E1Z5_MOUSE;sp|O88343|S4A4_MOUSE;tr|E9Q8N8|E9Q8N8_MOUSE	9;9;9;9;9;9;3	9;9;9;9;9;9;3	9;9;9;9;9;9;3	>tr|E3VWA1|E3VWA1_MOUSE Anion exchange protein OS=Mus musculus GN=Slc4a4 PE=2 SV=1;>tr|E1AWU4|E1AWU4_MOUSE Anion exchange protein OS=Mus musculus GN=Slc4a4 PE=2 SV=1;>tr|A2VDF7|A2VDF7_MOUSE Anion exchange protein (Fragment) OS=Mus musculus GN=Slc4a4 PE=2 S	7	9	9	9	1	4	1	2	2	3	2	3	7	7	8	8	1	4	1	2	2	3	2	3	7	7	8	8	1	4	1	2	2	3	2	3	7	7	8	8	8.3	8.3	8.3	115.16
tr|Q9Z2P7|Q9Z2P7_MOUSE;tr|Q91XH6|Q91XH6_MOUSE;sp|O88384|VTI1B_MOUSE;tr|Q3TUP8|Q3TUP8_MOUSE;tr|F6UHS3|F6UHS3_MOUSE	tr|Q9Z2P7|Q9Z2P7_MOUSE;tr|Q91XH6|Q91XH6_MOUSE;sp|O88384|VTI1B_MOUSE;tr|Q3TUP8|Q3TUP8_MOUSE;tr|F6UHS3|F6UHS3_MOUSE	2;2;2;1;1	2;2;2;1;1	2;2;2;1;1	>tr|Q9Z2P7|Q9Z2P7_MOUSE GES30 OS=Mus musculus GN=Vti1b PE=2 SV=1;>tr|Q91XH6|Q91XH6_MOUSE Vesicle transport through interaction with t-SNAREs 1B homolog OS=Mus musculus GN=Vti1b PE=1 SV=1;>sp|O88384|VTI1B_MOUSE Vesicle transport through interaction with t-S	5	2	2	2	1	1	2	2	2	2	1	1	2	1	2	2	1	1	2	2	2	2	1	1	2	1	2	2	1	1	2	2	2	2	1	1	2	1	2	2	9.5	9.5	9.5	26481
tr|Q8C454|Q8C454_MOUSE;tr|Q3TI40|Q3TI40_MOUSE;tr|Q3TI19|Q3TI19_MOUSE;tr|Q2M4G1|Q2M4G1_MOUSE;sp|O88441|MTX2_MOUSE	tr|Q8C454|Q8C454_MOUSE;tr|Q3TI40|Q3TI40_MOUSE;tr|Q3TI19|Q3TI19_MOUSE;tr|Q2M4G1|Q2M4G1_MOUSE;sp|O88441|MTX2_MOUSE	2;2;2;2;2	2;2;2;2;2	2;2;2;2;2	>tr|Q8C454|Q8C454_MOUSE Putative uncharacterized protein OS=Mus musculus GN=Mtx2 PE=2 SV=1;>tr|Q3TI40|Q3TI40_MOUSE Putative uncharacterized protein OS=Mus musculus GN=Mtx2 PE=2 SV=1;>tr|Q3TI19|Q3TI19_MOUSE Putative uncharacterized protein OS=Mus musculus G	5	2	2	2	1	2	2	2	1	2	1	2	2	2	2	2	1	2	2	2	1	2	1	2	2	2	2	2	1	2	2	2	1	2	1	2	2	2	2	2	8	8	8	29833
sp|O88448|KLC2_MOUSE;tr|D3YXZ3|D3YXZ3_MOUSE;tr|Q91YS4|Q91YS4_MOUSE;tr|D3Z5Y7|D3Z5Y7_MOUSE	sp|O88448|KLC2_MOUSE;tr|D3YXZ3|D3YXZ3_MOUSE;tr|Q91YS4|Q91YS4_MOUSE	6;6;6;2	3;3;3;2	3;3;3;2	>sp|O88448|KLC2_MOUSE Kinesin light chain 2 OS=Mus musculus GN=Klc2 PE=1 SV=1;>tr|D3YXZ3|D3YXZ3_MOUSE Kinesin light chain 2 OS=Mus musculus GN=Klc2 PE=1 SV=1;>tr|Q91YS4|Q91YS4_MOUSE Kinesin light chain 2 OS=Mus musculus GN=Klc2 PE=1 SV=1	4	6	3	3	3	3	6	5	6	4	4	3	5	4	5	3	1	3	3	3	3	3	3	2	3	2	3	3	1	3	3	3	3	3	3	2	3	2	3	3	11.9	6.5	6.5	66662
tr|D3YW48|D3YW48_MOUSE;sp|O88456|CPNS1_MOUSE	tr|D3YW48|D3YW48_MOUSE;sp|O88456|CPNS1_MOUSE	2;2	2;2	2;2	>tr|D3YW48|D3YW48_MOUSE Calpain small subunit 1 (Fragment) OS=Mus musculus GN=Capns1 PE=1 SV=1;>sp|O88456|CPNS1_MOUSE Calpain small subunit 1 OS=Mus musculus GN=Capns1 PE=2 SV=1	2	2	2	2	2	2	2	2	2	2	2	1	2	2	2	2	2	2	2	2	2	2	2	1	2	2	2	2	2	2	2	2	2	2	2	1	2	2	2	2	11.6	11.6	11.6	25.31
tr|D6Q0F3|D6Q0F3_MOUSE;sp|O88485|DC1I1_MOUSE;tr|D3Z0M6|D3Z0M6_MOUSE;tr|D6Q0F4|D6Q0F4_MOUSE;tr|Q3TYJ3|Q3TYJ3_MOUSE	tr|D6Q0F3|D6Q0F3_MOUSE;sp|O88485|DC1I1_MOUSE;tr|D3Z0M6|D3Z0M6_MOUSE;tr|D6Q0F4|D6Q0F4_MOUSE;tr|Q3TYJ3|Q3TYJ3_MOUSE	6;6;6;5;5	6;6;6;5;5	6;6;6;5;5	>tr|D6Q0F3|D6Q0F3_MOUSE Cytoplasmic dynein intermediate chain 1 isoform 1.4 OS=Mus musculus GN=Dync1i1 PE=2 SV=1;>sp|O88485|DC1I1_MOUSE Cytoplasmic dynein 1 intermediate chain 1 OS=Mus musculus GN=Dync1i1 PE=1 SV=2;>tr|D3Z0M6|D3Z0M6_MOUSE Cytoplasmic dynei	5	6	6	6	3	3	4	3	5	5	5	4	5	2	6	3	3	3	4	3	5	5	5	4	5	2	6	3	3	3	4	3	5	5	5	4	5	2	6	3	12.3	12.3	12.3	70675
tr|A2BFF8|A2BFF8_MOUSE;tr|A2BFF7|A2BFF7_MOUSE;sp|O88487|DC1I2_MOUSE;tr|D6Q0F7|D6Q0F7_MOUSE;tr|Q3TPJ8|Q3TPJ8_MOUSE;tr|A2BFF5|A2BFF5_MOUSE;tr|A2BFF9|A2BFF9_MOUSE;tr|D6Q0F6|D6Q0F6_MOUSE;tr|D6Q0F5|D6Q0F5_MOUSE;tr|Q3UDA2|Q3UDA2_MOUSE	tr|A2BFF8|A2BFF8_MOUSE;tr|A2BFF7|A2BFF7_MOUSE;sp|O88487|DC1I2_MOUSE;tr|D6Q0F7|D6Q0F7_MOUSE;tr|Q3TPJ8|Q3TPJ8_MOUSE;tr|A2BFF5|A2BFF5_MOUSE;tr|A2BFF9|A2BFF9_MOUSE;tr|D6Q0F6|D6Q0F6_MOUSE;tr|D6Q0F5|D6Q0F5_MOUSE;tr|Q3UDA2|Q3UDA2_MOUSE	7;7;7;7;7;7;7;7;7;5	7;7;7;7;7;7;7;7;7;5	7;7;7;7;7;7;7;7;7;5	>tr|A2BFF8|A2BFF8_MOUSE Cytoplasmic dynein 1 intermediate chain 2 OS=Mus musculus GN=Dync1i2 PE=1 SV=1;>tr|A2BFF7|A2BFF7_MOUSE Dynein cytoplasmic 1 intermediate chain 2 OS=Mus musculus GN=Dync1i2 PE=2 SV=1;>sp|O88487|DC1I2_MOUSE Cytoplasmic dynein 1 interm	10	7	7	7	5	2	7	4	7	4	6	3	2	2	6	5	5	2	7	4	7	4	6	3	2	2	6	5	5	2	7	4	7	4	6	3	2	2	6	5	12.1	12.1	12.1	68265
tr|Q3UVR2|Q3UVR2_MOUSE;tr|C9K0Z6|C9K0Z6_MOUSE;sp|O88507|CNTFR_MOUSE;tr|A2AMR7|A2AMR7_MOUSE;tr|Q9D586|Q9D586_MOUSE	tr|Q3UVR2|Q3UVR2_MOUSE;tr|C9K0Z6|C9K0Z6_MOUSE;sp|O88507|CNTFR_MOUSE;tr|A2AMR7|A2AMR7_MOUSE;tr|Q9D586|Q9D586_MOUSE	2;2;2;1;1	2;2;2;1;1	2;2;2;1;1	>tr|Q3UVR2|Q3UVR2_MOUSE Putative uncharacterized protein OS=Mus musculus GN=Cntfr PE=2 SV=1;>tr|C9K0Z6|C9K0Z6_MOUSE CNTF receptor alpha subunit OS=Mus musculus GN=Cntfr PE=2 SV=1;>sp|O88507|CNTFR_MOUSE Ciliary neurotrophic factor receptor subunit alpha OS=	5	2	2	2	1	0	1	1	1	1	1	1	1	1	2	1	1	0	1	1	1	1	1	1	1	1	2	1	1	0	1	1	1	1	1	1	1	1	2	1	5.9	5.9	5.9	40.85
tr|Q3UHW6|Q3UHW6_MOUSE;tr|Q3U9D1|Q3U9D1_MOUSE;sp|O88512|AP1G2_MOUSE;tr|D6RFT7|D6RFT7_MOUSE	tr|Q3UHW6|Q3UHW6_MOUSE;tr|Q3U9D1|Q3U9D1_MOUSE;sp|O88512|AP1G2_MOUSE;tr|D6RFT7|D6RFT7_MOUSE	2;2;2;1	1;1;1;1	1;1;1;1	>tr|Q3UHW6|Q3UHW6_MOUSE Putative uncharacterized protein OS=Mus musculus GN=Ap1g2 PE=2 SV=1;>tr|Q3U9D1|Q3U9D1_MOUSE Putative uncharacterized protein OS=Mus musculus GN=Ap1g2 PE=2 SV=1;>sp|O88512|AP1G2_MOUSE AP-1 complex subunit gamma-like 2 OS=Mus musculus	4	2	1	1	1	1	1	1	1	1	1	1	2	1	1	0	0	0	0	0	0	0	0	0	1	0	0	0	0	0	0	0	0	0	0	0	1	0	0	0	2.5	1.3	1.3	87894
tr|Q3TEL0|Q3TEL0_MOUSE;tr|Q3UB92|Q3UB92_MOUSE;tr|Q3U6W3|Q3U6W3_MOUSE;tr|Q3U6J9|Q3U6J9_MOUSE;tr|Q3TAR8|Q3TAR8_MOUSE;sp|O88531|PPT1_MOUSE;tr|Q8VBX5|Q8VBX5_MOUSE;tr|B1B0P8|B1B0P8_MOUSE;tr|Q3UFT5|Q3UFT5_MOUSE;tr|B1B0P9|B1B0P9_MOUSE	tr|Q3TEL0|Q3TEL0_MOUSE;tr|Q3UB92|Q3UB92_MOUSE;tr|Q3U6W3|Q3U6W3_MOUSE;tr|Q3U6J9|Q3U6J9_MOUSE;tr|Q3TAR8|Q3TAR8_MOUSE;sp|O88531|PPT1_MOUSE;tr|Q8VBX5|Q8VBX5_MOUSE;tr|B1B0P8|B1B0P8_MOUSE;tr|Q3UFT5|Q3UFT5_MOUSE;tr|B1B0P9|B1B0P9_MOUSE	4;4;4;4;4;4;4;2;2;2	4;4;4;4;4;4;4;2;2;2	4;4;4;4;4;4;4;2;2;2	>tr|Q3TEL0|Q3TEL0_MOUSE Putative uncharacterized protein OS=Mus musculus GN=Ppt1 PE=2 SV=1;>tr|Q3UB92|Q3UB92_MOUSE Putative uncharacterized protein OS=Mus musculus GN=Ppt1 PE=2 SV=1;>tr|Q3U6W3|Q3U6W3_MOUSE Putative uncharacterized protein OS=Mus musculus G	10	4	4	4	3	3	3	3	3	3	2	2	3	3	3	2	3	3	3	3	3	3	2	2	3	3	3	2	3	3	3	3	3	3	2	2	3	3	3	2	16.9	16.9	16.9	34154
tr|B2RUG7|B2RUG7_MOUSE;sp|O88532|ZFR_MOUSE;tr|D3Z5G4|D3Z5G4_MOUSE;tr|D3Z7V6|D3Z7V6_MOUSE;tr|F6QJP7|F6QJP7_MOUSE	tr|B2RUG7|B2RUG7_MOUSE;sp|O88532|ZFR_MOUSE;tr|D3Z5G4|D3Z5G4_MOUSE	3;3;2;1;1	3;3;2;1;1	3;3;2;1;1	>tr|B2RUG7|B2RUG7_MOUSE Zinc finger RNA binding protein OS=Mus musculus GN=Zfr PE=2 SV=1;>sp|O88532|ZFR_MOUSE Zinc finger RNA-binding protein OS=Mus musculus GN=Zfr PE=1 SV=2;>tr|D3Z5G4|D3Z5G4_MOUSE Zinc finger RNA-binding protein (Fragment) OS=Mus musculu	5	3	3	3	3	0	2	0	0	0	2	0	2	0	2	1	3	0	2	0	0	0	2	0	2	0	2	1	3	0	2	0	0	0	2	0	2	0	2	1	4.2	4.2	4.2	114.45
tr|Q5SUV8|Q5SUV8_MOUSE;sp|O88533|DDC_MOUSE;tr|Q5SUV9|Q5SUV9_MOUSE	tr|Q5SUV8|Q5SUV8_MOUSE;sp|O88533|DDC_MOUSE	9;9;4	9;9;4	9;9;4	>tr|Q5SUV8|Q5SUV8_MOUSE Putative uncharacterized protein OS=Mus musculus GN=Ddc PE=2 SV=1;>sp|O88533|DDC_MOUSE Aromatic-L-amino-acid decarboxylase OS=Mus musculus GN=Ddc PE=2 SV=1	3	9	9	9	7	7	7	8	8	6	8	7	8	8	8	8	7	7	7	8	8	6	8	7	8	8	8	8	7	7	7	8	8	6	8	7	8	8	8	8	26.7	26.7	26.7	53873
tr|Q3UQL2|Q3UQL2_MOUSE;sp|O88543|CSN3_MOUSE;tr|Q3TEA5|Q3TEA5_MOUSE;tr|F6YCA7|F6YCA7_MOUSE;tr|Q8BX58|Q8BX58_MOUSE	tr|Q3UQL2|Q3UQL2_MOUSE;sp|O88543|CSN3_MOUSE;tr|Q3TEA5|Q3TEA5_MOUSE	6;6;5;1;1	6;6;5;1;1	6;6;5;1;1	>tr|Q3UQL2|Q3UQL2_MOUSE Putative uncharacterized protein OS=Mus musculus GN=Cops3 PE=2 SV=1;>sp|O88543|CSN3_MOUSE COP9 signalosome complex subunit 3 OS=Mus musculus GN=Cops3 PE=1 SV=3;>tr|Q3TEA5|Q3TEA5_MOUSE Putative uncharacterized protein (Fragment) OS=M	5	6	6	6	6	6	6	5	6	5	5	5	5	4	6	5	6	6	6	5	6	5	5	5	5	4	6	5	6	6	6	5	6	5	5	5	5	4	6	5	18	18	18	47832
tr|Q14AI7|Q14AI7_MOUSE;sp|O88544|CSN4_MOUSE;tr|F6QTS1|F6QTS1_MOUSE;tr|D3YV99|D3YV99_MOUSE;tr|D3Z1R9|D3Z1R9_MOUSE	tr|Q14AI7|Q14AI7_MOUSE;sp|O88544|CSN4_MOUSE;tr|F6QTS1|F6QTS1_MOUSE;tr|D3YV99|D3YV99_MOUSE;tr|D3Z1R9|D3Z1R9_MOUSE	16;16;12;11;10	16;16;12;11;10	1;1;1;1;1	>tr|Q14AI7|Q14AI7_MOUSE COP9 (Constitutive photomorphogenic) homolog, subunit 4 (Arabidopsis thaliana) OS=Mus musculus GN=Cops4 PE=2 SV=1;>sp|O88544|CSN4_MOUSE COP9 signalosome complex subunit 4 OS=Mus musculus GN=Cops4 PE=1 SV=1;>tr|F6QTS1|F6QTS1_MOUSE CO	5	16	16	1	13	12	14	11	13	10	14	10	13	12	14	10	13	12	14	11	13	10	14	10	13	12	14	10	1	1	1	1	1	1	1	1	1	1	1	1	46.3	46.3	3.9	46284
tr|D3Z0F5|D3Z0F5_MOUSE;tr|Q3UIT2|Q3UIT2_MOUSE;sp|O88545|CSN6_MOUSE;tr|F6QK86|F6QK86_MOUSE	tr|D3Z0F5|D3Z0F5_MOUSE;tr|Q3UIT2|Q3UIT2_MOUSE;sp|O88545|CSN6_MOUSE	9;9;9;4	9;9;9;4	9;9;9;4	>tr|D3Z0F5|D3Z0F5_MOUSE COP9 signalosome complex subunit 6 OS=Mus musculus GN=Cops6 PE=1 SV=1;>tr|Q3UIT2|Q3UIT2_MOUSE COP9 (Constitutive photomorphogenic) homolog, subunit 6 (Arabidopsis thaliana), isoform CRA_b OS=Mus musculus GN=Cops6 PE=2 SV=1;>sp|O8854	4	9	9	9	6	5	9	5	7	4	4	2	8	6	6	3	6	5	9	5	7	4	4	2	8	6	6	3	6	5	9	5	7	4	4	2	8	6	6	3	34	34	34	33591
tr|B7ZP22|B7ZP22_MOUSE;sp|O88569|ROA2_MOUSE	tr|B7ZP22|B7ZP22_MOUSE;sp|O88569|ROA2_MOUSE	11;11	11;11	10;10	>tr|B7ZP22|B7ZP22_MOUSE Heterogeneous nuclear ribonucleoprotein A2/B1 OS=Mus musculus GN=Hnrnpa2b1 PE=2 SV=1;>sp|O88569|ROA2_MOUSE Heterogeneous nuclear ribonucleoproteins A2/B1 OS=Mus musculus GN=Hnrnpa2b1 PE=1 SV=2	2	11	11	10	5	6	7	7	8	6	6	3	7	8	8	7	5	6	7	7	8	6	6	3	7	8	8	7	5	5	7	6	8	6	6	3	7	7	8	6	41.9	41.9	39.3	35964
sp|O88587|COMT_MOUSE;tr|D3Z227|D3Z227_MOUSE	sp|O88587|COMT_MOUSE;tr|D3Z227|D3Z227_MOUSE	2;1	2;1	2;1	>sp|O88587|COMT_MOUSE Catechol O-methyltransferase OS=Mus musculus GN=Comt PE=1 SV=2;>tr|D3Z227|D3Z227_MOUSE Catechol O-methyltransferase (Fragment) OS=Mus musculus GN=Comt PE=1 SV=1	2	2	2	2	2	2	1	1	1	1	1	2	2	2	1	2	2	2	1	1	1	1	1	2	2	2	1	2	2	2	1	1	1	1	1	2	2	2	1	2	8.3	8.3	8.3	29486
tr|Q3U8Y7|Q3U8Y7_MOUSE;sp|O88685|PRS6A_MOUSE;tr|B7ZCF1|B7ZCF1_MOUSE;tr|Q3TKG4|Q3TKG4_MOUSE;tr|A2AGN7|A2AGN7_MOUSE;tr|Q3THI5|Q3THI5_MOUSE;tr|Q3TKC2|Q3TKC2_MOUSE;tr|Q8BUP7|Q8BUP7_MOUSE;tr|A0A087WPH7|A0A087WPH7_MOUSE;tr|Q3UD94|Q3UD94_MOUSE;tr|F6Q2E3|F6Q2E3_MOUSE	tr|Q3U8Y7|Q3U8Y7_MOUSE;sp|O88685|PRS6A_MOUSE;tr|B7ZCF1|B7ZCF1_MOUSE;tr|Q3TKG4|Q3TKG4_MOUSE;tr|A2AGN7|A2AGN7_MOUSE;tr|Q3THI5|Q3THI5_MOUSE;tr|Q3TKC2|Q3TKC2_MOUSE;tr|Q8BUP7|Q8BUP7_MOUSE;tr|A0A087WPH7|A0A087WPH7_MOUSE;tr|Q3UD94|Q3UD94_MOUSE	18;18;18;18;17;17;17;17;13;13;7	18;18;18;18;17;17;17;17;13;13;7	18;18;18;18;17;17;17;17;13;13;7	>tr|Q3U8Y7|Q3U8Y7_MOUSE Putative uncharacterized protein OS=Mus musculus GN=Psmc3 PE=2 SV=1;>sp|O88685|PRS6A_MOUSE 26S protease regulatory subunit 6A OS=Mus musculus GN=Psmc3 PE=1 SV=2;>tr|B7ZCF1|B7ZCF1_MOUSE 26S protease regulatory subunit 6A OS=Mus muscu	11	18	18	18	13	14	14	14	15	15	16	11	13	14	13	10	13	14	14	14	15	15	16	11	13	14	13	10	13	14	14	14	15	15	16	11	13	14	13	10	51.5	51.5	51.5	47338
tr|Q3UGW4|Q3UGW4_MOUSE;sp|O88696|CLPP_MOUSE;tr|Q8CF81|Q8CF81_MOUSE	tr|Q3UGW4|Q3UGW4_MOUSE;sp|O88696|CLPP_MOUSE;tr|Q8CF81|Q8CF81_MOUSE	8;8;6	8;8;6	8;8;6	>tr|Q3UGW4|Q3UGW4_MOUSE ATP-dependent Clp protease proteolytic subunit (Fragment) OS=Mus musculus GN=Clpp PE=2 SV=1;>sp|O88696|CLPP_MOUSE ATP-dependent Clp protease proteolytic subunit, mitochondrial OS=Mus musculus GN=Clpp PE=1 SV=1;>tr|Q8CF81|Q8CF81_MOUS	3	8	8	8	6	4	6	7	7	7	6	5	6	8	7	7	6	4	6	7	7	7	6	5	6	8	7	7	6	4	6	7	7	7	6	5	6	8	7	7	32.7	32.7	32.7	29386
tr|C9K0Z8|C9K0Z8_MOUSE;sp|O88703|HCN2_MOUSE	tr|C9K0Z8|C9K0Z8_MOUSE;sp|O88703|HCN2_MOUSE	4;4	4;4	4;4	>tr|C9K0Z8|C9K0Z8_MOUSE Hyperpolarization-activated cation channel 2 OS=Mus musculus GN=Hcn2 PE=2 SV=1;>sp|O88703|HCN2_MOUSE Potassium/sodium hyperpolarization-activated cyclic nucleotide-gated channel 2 OS=Mus musculus GN=Hcn2 PE=1 SV=1	2	4	4	4	2	4	1	2	2	2	2	2	2	4	3	3	2	4	1	2	2	2	2	2	2	4	3	3	2	4	1	2	2	2	2	2	2	4	3	3	4.8	4.8	4.8	94711
sp|O88712|CTBP1_MOUSE;tr|Q91YZ2|Q91YZ2_MOUSE;tr|Q3UIX8|Q3UIX8_MOUSE;tr|Q3UGL5|Q3UGL5_MOUSE;sp|P56546|CTBP2_MOUSE;tr|E9Q0T4|E9Q0T4_MOUSE;tr|E9PWQ9|E9PWQ9_MOUSE	sp|O88712|CTBP1_MOUSE	14;5;5;5;5;3;3	14;5;5;5;5;3;3	14;5;5;5;5;3;3	>sp|O88712|CTBP1_MOUSE C-terminal-binding protein 1 OS=Mus musculus GN=Ctbp1 PE=1 SV=2	7	14	14	14	11	11	13	13	11	11	12	12	13	12	13	12	11	11	13	13	11	11	12	12	13	12	13	12	11	11	13	13	11	11	12	12	13	12	13	12	29.9	29.9	29.9	47744
sp|O88737|BSN_MOUSE;tr|V9GX98|V9GX98_MOUSE	sp|O88737|BSN_MOUSE	24;3	24;3	23;3	>sp|O88737|BSN_MOUSE Protein bassoon OS=Mus musculus GN=Bsn PE=1 SV=4	2	24	24	23	6	9	10	9	11	9	14	10	16	17	18	17	6	9	10	9	11	9	14	10	16	17	18	17	6	8	10	9	11	9	13	10	15	16	17	16	8.3	8.3	8.1	418.84
tr|Q3UTV3|Q3UTV3_MOUSE;tr|Q3UEX4|Q3UEX4_MOUSE;sp|O88741|GDAP1_MOUSE	tr|Q3UTV3|Q3UTV3_MOUSE;tr|Q3UEX4|Q3UEX4_MOUSE;sp|O88741|GDAP1_MOUSE	7;7;7	7;7;7	7;7;7	>tr|Q3UTV3|Q3UTV3_MOUSE Putative uncharacterized protein (Fragment) OS=Mus musculus GN=Gdap1 PE=2 SV=1;>tr|Q3UEX4|Q3UEX4_MOUSE Putative uncharacterized protein OS=Mus musculus GN=Gdap1 PE=2 SV=1;>sp|O88741|GDAP1_MOUSE Ganglioside-induced differentiation-as	3	7	7	7	5	6	5	6	6	6	5	6	5	7	5	7	5	6	5	6	6	6	5	6	5	7	5	7	5	6	5	6	6	6	5	6	5	7	5	7	22.2	22.2	22.2	39123
tr|Q561M4|Q561M4_MOUSE;sp|O88746|TOM1_MOUSE;tr|Q3UDC3|Q3UDC3_MOUSE	tr|Q561M4|Q561M4_MOUSE;sp|O88746|TOM1_MOUSE;tr|Q3UDC3|Q3UDC3_MOUSE	6;6;6	6;6;6	6;6;6	>tr|Q561M4|Q561M4_MOUSE Target of myb1 homolog (Chicken) OS=Mus musculus GN=Tom1 PE=2 SV=1;>sp|O88746|TOM1_MOUSE Target of Myb protein 1 OS=Mus musculus GN=Tom1 PE=1 SV=1;>tr|Q3UDC3|Q3UDC3_MOUSE Target of Myb protein 1 OS=Mus musculus GN=Tom1 PE=1 SV=1	3	6	6	6	4	2	2	4	3	3	3	4	3	4	3	3	4	2	2	4	3	3	3	4	3	4	3	3	4	2	2	4	3	3	3	4	3	4	3	3	18.5	18.5	18.5	54325
tr|Q5HZJ8|Q5HZJ8_MOUSE;sp|O88844|IDHC_MOUSE;tr|Q8C338|Q8C338_MOUSE;tr|Q0QER9|Q0QER9_MOUSE;tr|Q3TJ51|Q3TJ51_MOUSE;tr|A0A087WPT4|A0A087WPT4_MOUSE;tr|A0A087WRS9|A0A087WRS9_MOUSE;tr|D3YVY3|D3YVY3_MOUSE;tr|A0A087WRM4|A0A087WRM4_MOUSE	tr|Q5HZJ8|Q5HZJ8_MOUSE;sp|O88844|IDHC_MOUSE;tr|Q8C338|Q8C338_MOUSE;tr|Q0QER9|Q0QER9_MOUSE;tr|Q3TJ51|Q3TJ51_MOUSE	16;16;16;14;14;7;7;5;2	16;16;16;14;14;7;7;5;2	15;15;15;13;13;6;6;4;2	>tr|Q5HZJ8|Q5HZJ8_MOUSE Isocitrate dehydrogenase [NADP] OS=Mus musculus GN=Idh1 PE=2 SV=1;>sp|O88844|IDHC_MOUSE Isocitrate dehydrogenase [NADP] cytoplasmic OS=Mus musculus GN=Idh1 PE=1 SV=2;>tr|Q8C338|Q8C338_MOUSE Isocitrate dehydrogenase [NADP] OS=Mus mus	9	16	16	15	15	14	16	14	16	15	15	11	15	16	15	13	15	14	16	14	16	15	15	11	15	16	15	13	14	13	15	13	15	14	14	10	14	15	14	12	41.1	41.1	38.9	46674
sp|O88935|SYN1_MOUSE;tr|W8QPF2|W8QPF2_MOUSE	sp|O88935|SYN1_MOUSE	36;2	36;2	33;1	>sp|O88935|SYN1_MOUSE Synapsin-1 OS=Mus musculus GN=Syn1 PE=1 SV=2	2	36	36	33	26	34	32	34	31	32	30	31	31	33	32	34	26	34	32	34	31	32	30	31	31	33	32	34	24	31	29	31	28	29	27	28	28	30	29	31	61	61	57.2	74096
sp|O88951|LIN7B_MOUSE	sp|O88951|LIN7B_MOUSE	4	2	2	>sp|O88951|LIN7B_MOUSE Protein lin-7 homolog B OS=Mus musculus GN=Lin7b PE=1 SV=2	1	4	2	2	4	2	4	2	3	4	3	3	4	3	4	1	2	0	2	1	1	2	1	1	2	1	2	0	2	0	2	1	1	2	1	1	2	1	2	0	18.4	9.7	9.7	22914
tr|Q6A0D9|Q6A0D9_MOUSE;sp|O88958|GNPI1_MOUSE;tr|Q8BK00|Q8BK00_MOUSE;tr|Q3TKA0|Q3TKA0_MOUSE	tr|Q6A0D9|Q6A0D9_MOUSE;sp|O88958|GNPI1_MOUSE;tr|Q8BK00|Q8BK00_MOUSE;tr|Q3TKA0|Q3TKA0_MOUSE	2;2;1;1	1;1;1;1	1;1;1;1	>tr|Q6A0D9|Q6A0D9_MOUSE Glucosamine-6-phosphate isomerase (Fragment) OS=Mus musculus GN=Gnpda1 PE=2 SV=1;>sp|O88958|GNPI1_MOUSE Glucosamine-6-phosphate isomerase 1 OS=Mus musculus GN=Gnpda1 PE=2 SV=3;>tr|Q8BK00|Q8BK00_MOUSE Glucosamine-6-phosphate isomeras	4	2	1	1	2	2	2	2	2	2	2	2	2	2	2	2	1	1	1	1	1	1	1	1	1	1	1	1	1	1	1	1	1	1	1	1	1	1	1	1	8.8	4.4	4.4	30719
tr|E9PWY6|E9PWY6_MOUSE;sp|O88986|KBL_MOUSE;tr|Q9CZ08|Q9CZ08_MOUSE	tr|E9PWY6|E9PWY6_MOUSE;sp|O88986|KBL_MOUSE;tr|Q9CZ08|Q9CZ08_MOUSE	3;3;2	3;3;2	3;3;2	>tr|E9PWY6|E9PWY6_MOUSE 2-amino-3-ketobutyrate coenzyme A ligase, mitochondrial OS=Mus musculus GN=Gcat PE=1 SV=1;>sp|O88986|KBL_MOUSE 2-amino-3-ketobutyrate coenzyme A ligase, mitochondrial OS=Mus musculus GN=Gcat PE=1 SV=2;>tr|Q9CZ08|Q9CZ08_MOUSE Putativ	3	3	3	3	1	2	2	2	2	2	2	1	3	3	2	3	1	2	2	2	2	2	2	1	3	3	2	3	1	2	2	2	2	2	2	1	3	3	2	3	10.2	10.2	10.2	41333
tr|Q8R357|Q8R357_MOUSE;sp|O88998|NOE1_MOUSE;tr|A3KGE4|A3KGE4_MOUSE;tr|G3X9Q7|G3X9Q7_MOUSE	tr|Q8R357|Q8R357_MOUSE;sp|O88998|NOE1_MOUSE;tr|A3KGE4|A3KGE4_MOUSE;tr|G3X9Q7|G3X9Q7_MOUSE	2;2;1;1	2;2;1;1	2;2;1;1	>tr|Q8R357|Q8R357_MOUSE Noelin OS=Mus musculus GN=Olfm1 PE=1 SV=1;>sp|O88998|NOE1_MOUSE Noelin OS=Mus musculus GN=Olfm1 PE=1 SV=1;>tr|A3KGE4|A3KGE4_MOUSE Noelin OS=Mus musculus GN=Olfm1 PE=1 SV=1;>tr|G3X9Q7|G3X9Q7_MOUSE Noelin OS=Mus musculus GN=Olfm1 PE=1	4	2	2	2	0	1	2	1	2	1	2	2	2	2	2	2	0	1	2	1	2	1	2	2	2	2	2	2	0	1	2	1	2	1	2	2	2	2	2	2	4.5	4.5	4.5	55427
sp|O89001|CBPD_MOUSE	sp|O89001|CBPD_MOUSE	8	8	8	>sp|O89001|CBPD_MOUSE Carboxypeptidase D OS=Mus musculus GN=Cpd PE=1 SV=2	1	8	8	8	4	0	5	3	3	1	4	0	5	1	6	2	4	0	5	3	3	1	4	0	5	1	6	2	4	0	5	3	3	1	4	0	5	1	6	2	6.6	6.6	6.6	152.4
sp|O89020|AFAM_MOUSE;CON__REFSEQ:XP_585019	sp|O89020|AFAM_MOUSE	14;1	14;1	14;1	>sp|O89020|AFAM_MOUSE Afamin OS=Mus musculus GN=Afm PE=1 SV=2	2	14	14	14	10	8	10	8	10	8	6	5	10	8	8	7	10	8	10	8	10	8	6	5	10	8	8	7	10	8	10	8	10	8	6	5	10	8	8	7	26.5	26.5	26.5	69378
tr|Q8BNF3|Q8BNF3_MOUSE;tr|Q3U2Z6|Q3U2Z6_MOUSE;tr|Q3TDY6|Q3TDY6_MOUSE;sp|O89023|TPP1_MOUSE	tr|Q8BNF3|Q8BNF3_MOUSE;tr|Q3U2Z6|Q3U2Z6_MOUSE;tr|Q3TDY6|Q3TDY6_MOUSE;sp|O89023|TPP1_MOUSE	4;4;4;4	4;4;4;4	4;4;4;4	>tr|Q8BNF3|Q8BNF3_MOUSE Tripeptidyl peptidase I, isoform CRA_a OS=Mus musculus GN=Tpp1 PE=2 SV=1;>tr|Q3U2Z6|Q3U2Z6_MOUSE Putative uncharacterized protein OS=Mus musculus GN=Tpp1 PE=2 SV=1;>tr|Q3TDY6|Q3TDY6_MOUSE Putative uncharacterized protein OS=Mus musc	4	4	4	4	2	4	2	4	4	4	4	3	3	4	4	3	2	4	2	4	4	4	4	3	3	4	4	3	2	4	2	4	4	4	4	3	3	4	4	3	17.5	17.5	17.5	34522
tr|Q3U232|Q3U232_MOUSE;tr|Q3U1N0|Q3U1N0_MOUSE;tr|Q3T9L1|Q3T9L1_MOUSE;sp|O89053|COR1A_MOUSE;tr|Q3U9K3|Q3U9K3_MOUSE;tr|G3UYK8|G3UYK8_MOUSE;tr|D3YW57|D3YW57_MOUSE;tr|G3UX53|G3UX53_MOUSE;tr|D3YXM2|D3YXM2_MOUSE	tr|Q3U232|Q3U232_MOUSE;tr|Q3U1N0|Q3U1N0_MOUSE;tr|Q3T9L1|Q3T9L1_MOUSE;sp|O89053|COR1A_MOUSE;tr|Q3U9K3|Q3U9K3_MOUSE;tr|G3UYK8|G3UYK8_MOUSE	19;19;19;19;17;14;7;3;3	19;19;19;19;17;14;7;3;3	19;19;19;19;17;14;7;3;3	>tr|Q3U232|Q3U232_MOUSE Coronin OS=Mus musculus GN=Coro1a PE=2 SV=1;>tr|Q3U1N0|Q3U1N0_MOUSE Coronin OS=Mus musculus GN=Coro1a PE=2 SV=1;>tr|Q3T9L1|Q3T9L1_MOUSE Coronin OS=Mus musculus GN=Coro1a PE=2 SV=1;>sp|O89053|COR1A_MOUSE Coronin-1A OS=Mus musculus GN	9	19	19	19	12	18	16	16	15	14	15	14	15	15	17	17	12	18	16	16	15	14	15	14	15	15	17	17	12	18	16	16	15	14	15	14	15	15	17	17	34.7	34.7	34.7	50959
tr|D3Z315|D3Z315_MOUSE;sp|O89079|COPE_MOUSE;tr|Q9D1J2|Q9D1J2_MOUSE;tr|E9Q6I5|E9Q6I5_MOUSE;tr|F6YFR7|F6YFR7_MOUSE	tr|D3Z315|D3Z315_MOUSE;sp|O89079|COPE_MOUSE;tr|Q9D1J2|Q9D1J2_MOUSE;tr|E9Q6I5|E9Q6I5_MOUSE	4;4;3;2;1	4;4;3;2;1	4;4;3;2;1	>tr|D3Z315|D3Z315_MOUSE Coatomer subunit epsilon (Fragment) OS=Mus musculus GN=Cope PE=1 SV=1;>sp|O89079|COPE_MOUSE Coatomer subunit epsilon OS=Mus musculus GN=Cope PE=2 SV=3;>tr|Q9D1J2|Q9D1J2_MOUSE Putative uncharacterized protein OS=Mus musculus GN=Cope	5	4	4	4	3	2	3	3	4	2	2	2	3	3	3	2	3	2	3	3	4	2	2	2	3	3	3	2	3	2	3	3	4	2	2	2	3	3	3	2	28.2	28.2	28.2	25.37
tr|Q545K5|Q545K5_MOUSE;sp|O89086|RBM3_MOUSE;tr|Q8BG13|Q8BG13_MOUSE;tr|Q5RJV3|Q5RJV3_MOUSE	tr|Q545K5|Q545K5_MOUSE;sp|O89086|RBM3_MOUSE;tr|Q8BG13|Q8BG13_MOUSE	4;4;2;1	4;4;2;1	4;4;2;1	>tr|Q545K5|Q545K5_MOUSE MCG116386, isoform CRA_a OS=Mus musculus GN=Rbm3 PE=2 SV=1;>sp|O89086|RBM3_MOUSE RNA-binding protein 3 OS=Mus musculus GN=Rbm3 PE=2 SV=1;>tr|Q8BG13|Q8BG13_MOUSE Putative RNA-binding protein 3 OS=Mus musculus GN=Rbm3 PE=1 SV=1	4	4	4	4	3	4	3	1	3	4	3	0	4	3	4	4	3	4	3	1	3	4	3	0	4	3	4	4	3	4	3	1	3	4	3	0	4	3	4	4	24.2	24.2	24.2	16604
sp|O89112|LANC1_MOUSE;tr|B2KGR2|B2KGR2_MOUSE;tr|Q8CHW0|Q8CHW0_MOUSE	sp|O89112|LANC1_MOUSE;tr|B2KGR2|B2KGR2_MOUSE	7;6;1	7;6;1	7;6;1	>sp|O89112|LANC1_MOUSE LanC-like protein 1 OS=Mus musculus GN=Lancl1 PE=1 SV=1;>tr|B2KGR2|B2KGR2_MOUSE LanC-like protein 1 (Fragment) OS=Mus musculus GN=Lancl1 PE=1 SV=1	3	7	7	7	7	5	7	6	7	5	7	5	7	5	7	5	7	5	7	6	7	5	7	5	7	5	7	5	7	5	7	6	7	5	7	5	7	5	7	5	15.5	15.5	15.5	45341
tr|Q7JCZ1|Q7JCZ1_MOUSE;tr|A0A075DC90|A0A075DC90_MOUSE;sp|P00405|COX2_MOUSE	tr|Q7JCZ1|Q7JCZ1_MOUSE;tr|A0A075DC90|A0A075DC90_MOUSE;sp|P00405|COX2_MOUSE	6;6;6	6;6;6	6;6;6	>tr|Q7JCZ1|Q7JCZ1_MOUSE Cytochrome c oxidase subunit 2 OS=Mus musculus GN=mt-Co2 PE=2 SV=1;>tr|A0A075DC90|A0A075DC90_MOUSE Cytochrome c oxidase subunit 2 OS=Mus musculus GN=COX2 PE=3 SV=1;>sp|P00405|COX2_MOUSE Cytochrome c oxidase subunit 2 OS=Mus musculus	3	6	6	6	5	4	5	5	5	4	6	5	5	5	5	5	5	4	5	5	5	4	6	5	5	5	5	5	5	4	5	5	5	4	6	5	5	5	5	5	32.2	32.2	32.2	25976
tr|Q99KF5|Q99KF5_MOUSE;sp|P00493|HPRT_MOUSE	tr|Q99KF5|Q99KF5_MOUSE;sp|P00493|HPRT_MOUSE	7;7	7;7	7;7	>tr|Q99KF5|Q99KF5_MOUSE Hypoxanthine guanine phosphoribosyl transferase 1 OS=Mus musculus GN=Hprt PE=2 SV=1;>sp|P00493|HPRT_MOUSE Hypoxanthine-guanine phosphoribosyltransferase OS=Mus musculus GN=Hprt1 PE=1 SV=3	2	7	7	7	6	6	7	7	7	6	6	5	7	6	6	5	6	6	7	7	7	6	6	5	7	6	6	5	6	6	7	7	7	6	6	5	7	6	6	5	36.2	36.2	36.2	24544
tr|Q8C5B4|Q8C5B4_MOUSE;sp|P00688|AMYP_MOUSE;sp|P00687|AMY1_MOUSE;tr|G3UXY7|G3UXY7_MOUSE;tr|Q61299|Q61299_MOUSE;tr|Q61297|Q61297_MOUSE;tr|Q61298|Q61298_MOUSE;tr|E9PV85|E9PV85_MOUSE;tr|D3YYQ5|D3YYQ5_MOUSE;tr|Q99KE6|Q99KE6_MOUSE;CON__Q3MHH8	tr|Q8C5B4|Q8C5B4_MOUSE;sp|P00688|AMYP_MOUSE;sp|P00687|AMY1_MOUSE;tr|G3UXY7|G3UXY7_MOUSE;tr|Q61299|Q61299_MOUSE;tr|Q61297|Q61297_MOUSE;tr|Q61298|Q61298_MOUSE;tr|E9PV85|E9PV85_MOUSE;tr|D3YYQ5|D3YYQ5_MOUSE;tr|Q99KE6|Q99KE6_MOUSE;CON__Q3MHH8	2;2;2;1;1;1;1;1;1;1;1	2;2;2;1;1;1;1;1;1;1;1	2;2;2;1;1;1;1;1;1;1;1	>tr|Q8C5B4|Q8C5B4_MOUSE Alpha-amylase OS=Mus musculus PE=2 SV=1;>sp|P00688|AMYP_MOUSE Pancreatic alpha-amylase OS=Mus musculus GN=Amy2 PE=1 SV=2;>sp|P00687|AMY1_MOUSE Alpha-amylase 1 OS=Mus musculus GN=Amy1 PE=1 SV=2;>tr|G3UXY7|G3UXY7_MOUSE Alpha-amylase (	11	2	2	2	0	0	0	1	0	1	0	1	1	2	0	0	0	0	0	1	0	1	0	1	1	2	0	0	0	0	0	1	0	1	0	1	1	2	0	0	3.9	3.9	3.9	57336
sp|P00920|CAH2_MOUSE;tr|A0A0A6YX78|A0A0A6YX78_MOUSE	sp|P00920|CAH2_MOUSE	8;3	8;3	8;3	>sp|P00920|CAH2_MOUSE Carbonic anhydrase 2 OS=Mus musculus GN=Ca2 PE=1 SV=4	2	8	8	8	7	4	8	5	7	5	8	6	8	6	8	8	7	4	8	5	7	5	8	6	8	6	8	8	7	4	8	5	7	5	8	6	8	6	8	8	40.8	40.8	40.8	29032
sp|P01027|CO3_MOUSE;tr|B5APU1|B5APU1_MOUSE;tr|Q207D2|Q207D2_MOUSE;tr|E1APH6|E1APH6_MOUSE;tr|H3BL60|H3BL60_MOUSE;tr|H3BKW9|H3BKW9_MOUSE	sp|P01027|CO3_MOUSE	51;6;6;6;4;2	51;6;6;6;4;2	45;6;6;6;2;2	>sp|P01027|CO3_MOUSE Complement C3 OS=Mus musculus GN=C3 PE=1 SV=3	6	51	51	45	45	41	41	36	42	39	44	40	43	38	41	39	45	41	41	36	42	39	44	40	43	38	41	39	39	37	37	32	38	35	38	36	39	34	37	35	33.4	33.4	29.6	186.48
tr|B2RXW7|B2RXW7_MOUSE;tr|B2RWX2|B2RWX2_MOUSE;sp|P01029|CO4B_MOUSE;tr|Q9QUF9|Q9QUF9_MOUSE;tr|Q3TYN1|Q3TYN1_MOUSE;tr|Q3TAT4|Q3TAT4_MOUSE;tr|V9GZQ6|V9GZQ6_MOUSE;tr|V9GZJ5|V9GZJ5_MOUSE;tr|B9EIU2|B9EIU2_MOUSE;tr|Q9Z0J3|Q9Z0J3_MOUSE;tr|Q9Z0D8|Q9Z0D8_MOUSE;tr|Q9QUF8|Q9QUF8_MOUSE;tr|V9GZG9|V9GZG9_MOUSE;tr|Q9QUF7|Q9QUF7_MOUSE;tr|V9GZK7|V9GZK7_MOUSE;tr|Q6P3Y0|Q6P3Y0_MOUSE;tr|O88305|O88305_MOUSE;tr|V9GZK9|…	tr|B2RXW7|B2RXW7_MOUSE;tr|B2RWX2|B2RWX2_MOUSE;sp|P01029|CO4B_MOUSE;tr|Q9QUF9|Q9QUF9_MOUSE;tr|Q3TYN1|Q3TYN1_MOUSE;tr|Q3TAT4|Q3TAT4_MOUSE;tr|V9GZQ6|V9GZQ6_MOUSE;tr|V9GZJ5|V9GZJ5_MOUSE;tr|B9EIU2|B9EIU2_MOUSE	7;7;7;4;4;4;4;4;4;3;3;3;3;2;1;1;1;1	7;7;7;4;4;4;4;4;4;3;3;3;3;2;1;1;1;1	7;7;7;4;4;4;4;4;4;3;3;3;3;2;1;1;1;1	>tr|B2RXW7|B2RXW7_MOUSE Complement component 4B (Childo blood group) OS=Mus musculus GN=C4b PE=2 SV=1;>tr|B2RWX2|B2RWX2_MOUSE Complement component 4B (Childo blood group) OS=Mus musculus GN=C4b PE=2 SV=1;>sp|P01029|CO4B_MOUSE Complement C4-B OS=Mus musculu	18	7	7	7	5	3	4	3	5	3	3	3	4	4	4	3	5	3	4	3	5	3	3	3	4	4	4	3	5	3	4	3	5	3	3	3	4	4	4	3	5.1	5.1	5.1	192.9
tr|Q53YX2|Q53YX2_MOUSE;sp|P01831|THY1_MOUSE	tr|Q53YX2|Q53YX2_MOUSE;sp|P01831|THY1_MOUSE	6;6	6;6	6;6	>tr|Q53YX2|Q53YX2_MOUSE CD90.1 OS=Mus musculus GN=Thy1 PE=2 SV=1;>sp|P01831|THY1_MOUSE Thy-1 membrane glycoprotein OS=Mus musculus GN=Thy1 PE=1 SV=1	2	6	6	6	4	2	5	3	4	4	6	4	6	5	6	5	4	2	5	3	4	4	6	4	6	5	6	5	4	2	5	3	4	4	6	4	6	5	6	5	33.3	33.3	33.3	18108
tr|A0A075B5P3|A0A075B5P3_MOUSE;sp|P01867|IGG2B_MOUSE;tr|A0A0F7R1P3|A0A0F7R1P3_MOUSE;tr|A0A0F7QZE4|A0A0F7QZE4_MOUSE;tr|Q91Z05|Q91Z05_MOUSE;tr|Q8R3H6|Q8R3H6_MOUSE;tr|Q569X1|Q569X1_MOUSE;tr|Q5R3X7|Q5R3X7_MOUSE;tr|A0A0A6YVP0|A0A0A6YVP0_MOUSE;tr|Q5R3Y0|Q5R3Y0_MOUSE;tr|Q5R3X8|Q5R3X8_MOUSE	tr|A0A075B5P3|A0A075B5P3_MOUSE;sp|P01867|IGG2B_MOUSE;tr|A0A0F7R1P3|A0A0F7R1P3_MOUSE;tr|A0A0F7QZE4|A0A0F7QZE4_MOUSE;tr|Q91Z05|Q91Z05_MOUSE;tr|Q8R3H6|Q8R3H6_MOUSE;tr|Q569X1|Q569X1_MOUSE	5;5;5;5;5;5;5;2;2;1;1	5;5;5;5;5;5;5;2;2;1;1	5;5;5;5;5;5;5;2;2;1;1	>tr|A0A075B5P3|A0A075B5P3_MOUSE Protein Ighg2b (Fragment) OS=Mus musculus GN=Ighg2b PE=1 SV=1;>sp|P01867|IGG2B_MOUSE Ig gamma-2B chain C region OS=Mus musculus GN=Igh-3 PE=1 SV=3;>tr|A0A0F7R1P3|A0A0F7R1P3_MOUSE MAb 106 heavy chain OS=Mus musculus GN=HC PE=	11	5	5	5	4	2	5	2	5	2	3	2	4	1	4	2	4	2	5	2	5	2	3	2	4	1	4	2	4	2	5	2	5	2	3	2	4	1	4	2	23.8	23.8	23.8	36568
tr|A0A075B5P4|A0A075B5P4_MOUSE;sp|P01868|IGHG1_MOUSE;tr|A0A0A6YWR2|A0A0A6YWR2_MOUSE;sp|P01869|IGH1M_MOUSE;tr|A0A0B6VMB2|A0A0B6VMB2_MOUSE;tr|U5LP42|U5LP42_MOUSE;tr|Q99LC4|Q99LC4_MOUSE;tr|A0A0C6E3V3|A0A0C6E3V3_MOUSE;tr|I6L985|I6L985_MOUSE	tr|A0A075B5P4|A0A075B5P4_MOUSE;sp|P01868|IGHG1_MOUSE;tr|A0A0A6YWR2|A0A0A6YWR2_MOUSE;sp|P01869|IGH1M_MOUSE;tr|A0A0B6VMB2|A0A0B6VMB2_MOUSE;tr|U5LP42|U5LP42_MOUSE;tr|Q99LC4|Q99LC4_MOUSE;tr|A0A0C6E3V3|A0A0C6E3V3_MOUSE;tr|I6L985|I6L985_MOUSE	2;2;2;2;2;2;2;2;2	2;2;2;2;2;2;2;2;2	2;2;2;2;2;2;2;2;2	>tr|A0A075B5P4|A0A075B5P4_MOUSE Ig gamma-1 chain C region secreted form (Fragment) OS=Mus musculus GN=Ighg1 PE=1 SV=1;>sp|P01868|IGHG1_MOUSE Ig gamma-1 chain C region secreted form OS=Mus musculus GN=Ighg1 PE=1 SV=1;>tr|A0A0A6YWR2|A0A0A6YWR2_MOUSE Ig gamma	9	2	2	2	2	2	2	2	2	2	2	1	2	1	2	1	2	2	2	2	2	2	2	1	2	1	2	1	2	2	2	2	2	2	2	1	2	1	2	1	6.8	6.8	6.8	35633
sp|P01872|IGHM_MOUSE;tr|A0A075B5P6|A0A075B5P6_MOUSE;tr|A0A075B6A0|A0A075B6A0_MOUSE;tr|Q65ZL8|Q65ZL8_MOUSE	sp|P01872|IGHM_MOUSE;tr|A0A075B5P6|A0A075B5P6_MOUSE;tr|A0A075B6A0|A0A075B6A0_MOUSE	9;9;9;1	9;9;9;1	9;9;9;1	>sp|P01872|IGHM_MOUSE Ig mu chain C region OS=Mus musculus GN=Ighm PE=1 SV=2;>tr|A0A075B5P6|A0A075B5P6_MOUSE Ig mu chain C region (Fragment) OS=Mus musculus GN=Ighm PE=1 SV=1;>tr|A0A075B6A0|A0A075B6A0_MOUSE Ig mu chain C region (Fragment) OS=Mus musculus G	4	9	9	9	9	6	9	6	9	7	8	6	9	7	8	7	9	6	9	6	9	7	8	6	9	7	8	7	9	6	9	6	9	7	8	6	9	7	8	7	25.1	25.1	25.1	49971
sp|P01898|HA10_MOUSE;tr|Q8HWL1|Q8HWL1_MOUSE;tr|Q31142|Q31142_MOUSE;tr|Q31193|Q31193_MOUSE;tr|P79569|P79569_MOUSE;tr|O19453|O19453_MOUSE;tr|Q3UWA5|Q3UWA5_MOUSE;sp|P01896|HA1Z_MOUSE;tr|A0A0B4J1G3|A0A0B4J1G3_MOUSE;tr|Q66JU6|Q66JU6_MOUSE;tr|Q0WXH4|Q0WXH4_MOUSE;tr|Q31154|Q31154_MOUSE;tr|F2WVG9|F2WVG9_MOUSE;tr|F2WVG7|F2WVG7_MOUSE;tr|Q921P3|Q921P3_MOUSE;tr|O19467|O19467_MOUSE;tr|D2YW38|D2YW38_MOUSE;tr|K…	sp|P01898|HA10_MOUSE;tr|Q8HWL1|Q8HWL1_MOUSE;tr|Q31142|Q31142_MOUSE	3;2;2;1;1;1;1;1;1;1;1;1;1;1;1;1;1;1;1;1;1;1;1;1;1;1;1;1;1;1;1;1;1;1;1;1;1;1;1;1;1;1;1;1;1;1;1;1;1;1;1;1;1;1;1;1;1;1;1;1;1;1;1;1;1;1;1;1;1;1;1;1;1;1;1;1;1	3;2;2;1;1;1;1;1;1;1;1;1;1;1;1;1;1;1;1;1;1;1;1;1;1;1;1;1;1;1;1;1;1;1;1;1;1;1;1;1;1;1;1;1;1;1;1;1;1;1;1;1;1;1;1;1;1;1;1;1;1;1;1;1;1;1;1;1;1;1;1;1;1;1;1;1;1	2;2;1;0;0;0;0;0;0;0;0;0;0;0;0;0;0;0;0;0;0;0;0;0;0;0;0;0;0;0;0;0;0;0;0;0;0;0;0;0;0;0;0;0;0;0;0;0;0;0;0;0;0;0;0;0;0;0;0;0;0;0;0;0;0;0;0;0;0;0;0;0;0;0;0;0;0	>sp|P01898|HA10_MOUSE H-2 class I histocompatibility antigen, Q10 alpha chain OS=Mus musculus GN=H2-Q10 PE=1 SV=3;>tr|Q8HWL1|Q8HWL1_MOUSE H2-Q10 protein (Fragment) OS=Mus musculus GN=H2-Q10 PE=2 SV=1;>tr|Q31142|Q31142_MOUSE MHC H-2K antigen OS=Mus musculus	77	3	3	2	3	1	2	1	3	1	2	1	2	0	2	0	3	1	2	1	3	1	2	1	2	0	2	0	2	1	2	1	2	1	1	1	2	0	2	0	10.5	10.5	7.4	37251
tr|Q54AH9|Q54AH9_MOUSE;tr|Q549D9|Q549D9_MOUSE;tr|A8DV41|A8DV41_MOUSE;sp|P02089|HBB2_MOUSE;tr|A8DV59|A8DV59_MOUSE	tr|Q54AH9|Q54AH9_MOUSE;tr|Q549D9|Q549D9_MOUSE;tr|A8DV41|A8DV41_MOUSE;sp|P02089|HBB2_MOUSE;tr|A8DV59|A8DV59_MOUSE	7;7;7;7;6	1;1;1;1;1	1;1;1;1;1	>tr|Q54AH9|Q54AH9_MOUSE Beta-2-globin (Fragment) OS=Mus musculus GN=Hbb-b2 PE=2 SV=1;>tr|Q549D9|Q549D9_MOUSE Beta-globin OS=Mus musculus GN=Hbb-b2 PE=2 SV=1;>tr|A8DV41|A8DV41_MOUSE Beta-globin OS=Mus musculus GN=Hbbt2 PE=3 SV=1;>sp|P02089|HBB2_MOUSE Hemogl	5	7	1	1	7	6	7	7	7	7	7	6	7	7	6	6	1	1	1	1	1	1	1	1	1	1	1	1	1	1	1	1	1	1	1	1	1	1	1	1	44.5	8.9	8.9	15747
tr|Q3TNL9|Q3TNL9_MOUSE;tr|Q4JFN6|Q4JFN6_MOUSE;tr|G3EB90|G3EB90_MOUSE;tr|A0A075DCA9|A0A075DCA9_MOUSE;sp|P03888|NU1M_MOUSE	tr|Q3TNL9|Q3TNL9_MOUSE;tr|Q4JFN6|Q4JFN6_MOUSE;tr|G3EB90|G3EB90_MOUSE;tr|A0A075DCA9|A0A075DCA9_MOUSE;sp|P03888|NU1M_MOUSE	2;2;2;2;2	2;2;2;2;2	2;2;2;2;2	>tr|Q3TNL9|Q3TNL9_MOUSE NADH-ubiquinone oxidoreductase chain 1 (Fragment) OS=Mus musculus GN=mt-Nd1 PE=2 SV=1;>tr|Q4JFN6|Q4JFN6_MOUSE NADH-ubiquinone oxidoreductase chain 1 OS=Mus musculus GN=mt-Nd1 PE=3 SV=1;>tr|G3EB90|G3EB90_MOUSE NADH-ubiquinone oxidore	5	2	2	2	0	0	0	0	0	0	0	0	2	2	2	2	0	0	0	0	0	0	0	0	2	2	2	2	0	0	0	0	0	0	0	0	2	2	2	2	8.5	8.5	8.5	35928
tr|W0TGY1|W0TGY1_MOUSE;tr|Q9ME04|Q9ME04_MOUSE;tr|Q7JCY6|Q7JCY6_MOUSE;tr|F1JVR2|F1JVR2_MOUSE;tr|A9UIX0|A9UIX0_MOUSE;sp|P03911|NU4M_MOUSE;tr|A0A075DCI1|A0A075DCI1_MOUSE	tr|W0TGY1|W0TGY1_MOUSE;tr|Q9ME04|Q9ME04_MOUSE;tr|Q7JCY6|Q7JCY6_MOUSE;tr|F1JVR2|F1JVR2_MOUSE;tr|A9UIX0|A9UIX0_MOUSE;sp|P03911|NU4M_MOUSE;tr|A0A075DCI1|A0A075DCI1_MOUSE	2;2;2;2;2;2;2	2;2;2;2;2;2;2	2;2;2;2;2;2;2	>tr|W0TGY1|W0TGY1_MOUSE NADH-ubiquinone oxidoreductase chain 4 OS=Mus musculus GN=ND4 PE=3 SV=1;>tr|Q9ME04|Q9ME04_MOUSE NADH-ubiquinone oxidoreductase chain 4 OS=Mus musculus GN=ND4 PE=3 SV=1;>tr|Q7JCY6|Q7JCY6_MOUSE NADH-ubiquinone oxidoreductase chain 4 O	7	2	2	2	1	1	1	2	0	1	0	2	1	2	2	2	1	1	1	2	0	1	0	2	1	2	2	2	1	1	1	2	0	1	0	2	1	2	2	2	3.7	3.7	3.7	51871
tr|Q9MD82|Q9MD82_MOUSE;tr|Q7GIP3|Q7GIP3_MOUSE;tr|Q4JFM6|Q4JFM6_MOUSE;tr|N0DTI5|N0DTI5_MOUSE;tr|A0A075DCB1|A0A075DCB1_MOUSE;sp|P03921|NU5M_MOUSE;tr|Q3UQD2|Q3UQD2_MOUSE;tr|Q3UVI0|Q3UVI0_MOUSE;tr|Q3UQ68|Q3UQ68_MOUSE;tr|Q3TRR5|Q3TRR5_MOUSE	tr|Q9MD82|Q9MD82_MOUSE;tr|Q7GIP3|Q7GIP3_MOUSE;tr|Q4JFM6|Q4JFM6_MOUSE;tr|N0DTI5|N0DTI5_MOUSE;tr|A0A075DCB1|A0A075DCB1_MOUSE;sp|P03921|NU5M_MOUSE;tr|Q3UQD2|Q3UQD2_MOUSE;tr|Q3UVI0|Q3UVI0_MOUSE;tr|Q3UQ68|Q3UQ68_MOUSE;tr|Q3TRR5|Q3TRR5_MOUSE	2;2;2;2;2;2;1;1;1;1	2;2;2;2;2;2;1;1;1;1	2;2;2;2;2;2;1;1;1;1	>tr|Q9MD82|Q9MD82_MOUSE NADH-ubiquinone oxidoreductase chain 5 OS=Mus musculus GN=mt-Nd5 PE=2 SV=1;>tr|Q7GIP3|Q7GIP3_MOUSE NADH-ubiquinone oxidoreductase chain 5 OS=Mus musculus GN=ND5 PE=3 SV=1;>tr|Q4JFM6|Q4JFM6_MOUSE NADH-ubiquinone oxidoreductase chain	10	2	2	2	1	1	1	0	1	0	1	1	2	2	2	2	1	1	1	0	1	0	1	1	2	2	2	2	1	1	1	0	1	0	1	1	2	2	2	2	5.3	5.3	5.3	68474
tr|Q7JCZ0|Q7JCZ0_MOUSE;tr|A3R404|A3R404_MOUSE;sp|P03930|ATP8_MOUSE;tr|A0A075DCI0|A0A075DCI0_MOUSE	tr|Q7JCZ0|Q7JCZ0_MOUSE;tr|A3R404|A3R404_MOUSE;sp|P03930|ATP8_MOUSE;tr|A0A075DCI0|A0A075DCI0_MOUSE	2;2;2;1	2;2;2;1	2;2;2;1	>tr|Q7JCZ0|Q7JCZ0_MOUSE ATP synthase protein 8 OS=Mus musculus GN=mt-Atp8 PE=3 SV=1;>tr|A3R404|A3R404_MOUSE ATP synthase protein 8 OS=Mus musculus GN=ATP8 PE=3 SV=1;>sp|P03930|ATP8_MOUSE ATP synthase protein 8 OS=Mus musculus GN=Mtatp8 PE=1 SV=1;>tr|A0A075	4	2	2	2	2	2	2	2	2	2	2	2	2	2	2	2	2	2	2	2	2	2	2	2	2	2	2	2	2	2	2	2	2	2	2	2	2	2	2	2	34.3	34.3	34.3	77662
sp|P03995|GFAP_MOUSE;tr|A0MTM0|A0MTM0_MOUSE	sp|P03995|GFAP_MOUSE	21;1	20;1	18;1	>sp|P03995|GFAP_MOUSE Glial fibrillary acidic protein OS=Mus musculus GN=Gfap PE=1 SV=4	2	21	20	18	15	14	14	16	16	17	16	14	14	15	15	12	14	13	13	15	15	16	15	13	13	14	14	11	13	13	12	15	14	15	14	13	12	14	13	11	41.4	39.8	37.7	49899
tr|Q3UEG8|Q3UEG8_MOUSE;sp|P04186|CFAB_MOUSE;tr|B8JJM5|B8JJM5_MOUSE;tr|B8JJN0|B8JJN0_MOUSE;tr|F6VQX8|F6VQX8_MOUSE;tr|Q3U9W1|Q3U9W1_MOUSE;tr|F6XQ00|F6XQ00_MOUSE;tr|B8JJM6|B8JJM6_MOUSE;tr|H3BK95|H3BK95_MOUSE;tr|Q3U925|Q3U925_MOUSE;tr|B8JJM3|B8JJM3_MOUSE;tr|F6W2T4|F6W2T4_MOUSE;tr|Q3UAS8|Q3UAS8_MOUSE	tr|Q3UEG8|Q3UEG8_MOUSE;sp|P04186|CFAB_MOUSE;tr|B8JJM5|B8JJM5_MOUSE;tr|B8JJN0|B8JJN0_MOUSE;tr|F6VQX8|F6VQX8_MOUSE;tr|Q3U9W1|Q3U9W1_MOUSE;tr|F6XQ00|F6XQ00_MOUSE;tr|B8JJM6|B8JJM6_MOUSE;tr|H3BK95|H3BK95_MOUSE;tr|Q3U925|Q3U925_MOUSE	8;8;8;8;7;6;6;6;4;4;3;3;3	8;8;8;8;7;6;6;6;4;4;3;3;3	8;8;8;8;7;6;6;6;4;4;3;3;3	>tr|Q3UEG8|Q3UEG8_MOUSE Complement factor B, isoform CRA_a OS=Mus musculus GN=Cfb PE=2 SV=1;>sp|P04186|CFAB_MOUSE Complement factor B OS=Mus musculus GN=Cfb PE=1 SV=2;>tr|B8JJM5|B8JJM5_MOUSE Complement factor B OS=Mus musculus GN=Cfb PE=3 SV=1;>tr|B8JJN0|B	13	8	8	8	5	7	5	6	7	6	6	1	5	5	5	3	5	7	5	6	7	6	6	1	5	5	5	3	5	7	5	6	7	6	6	1	5	5	5	3	9.3	9.3	9.3	85004
tr|Q3TA19|Q3TA19_MOUSE;tr|Q3TZG9|Q3TZG9_MOUSE;tr|Q3TZ29|Q3TZ29_MOUSE;tr|Q3TZ12|Q3TZ12_MOUSE;tr|Q53ZN9|Q53ZN9_MOUSE;tr|Q3U065|Q3U065_MOUSE;tr|Q3TZJ1|Q3TZJ1_MOUSE;tr|Q3TNL6|Q3TNL6_MOUSE;tr|Q3TAJ4|Q3TAJ4_MOUSE;sp|P04919|B3AT_MOUSE	tr|Q3TA19|Q3TA19_MOUSE;tr|Q3TZG9|Q3TZG9_MOUSE;tr|Q3TZ29|Q3TZ29_MOUSE;tr|Q3TZ12|Q3TZ12_MOUSE;tr|Q53ZN9|Q53ZN9_MOUSE;tr|Q3U065|Q3U065_MOUSE;tr|Q3TZJ1|Q3TZJ1_MOUSE;tr|Q3TNL6|Q3TNL6_MOUSE;tr|Q3TAJ4|Q3TAJ4_MOUSE;sp|P04919|B3AT_MOUSE	2;2;2;2;2;2;2;2;2;2	2;2;2;2;2;2;2;2;2;2	2;2;2;2;2;2;2;2;2;2	>tr|Q3TA19|Q3TA19_MOUSE Anion exchange protein OS=Mus musculus GN=Slc4a1 PE=2 SV=1;>tr|Q3TZG9|Q3TZG9_MOUSE Anion exchange protein (Fragment) OS=Mus musculus GN=Slc4a1 PE=2 SV=1;>tr|Q3TZ29|Q3TZ29_MOUSE Anion exchange protein (Fragment) OS=Mus musculus GN=Sl	10	2	2	2	1	0	1	1	0	0	0	1	2	1	2	2	1	0	1	1	0	0	0	1	2	1	2	2	1	0	1	1	0	0	0	1	2	1	2	2	3.6	3.6	3.6	58725
tr|Q9QYT9|Q9QYT9_MOUSE;tr|Q4FJQ7|Q4FJQ7_MOUSE;tr|Q3UG89|Q3UG89_MOUSE;tr|Q3UF68|Q3UF68_MOUSE;tr|Q3UBH0|Q3UBH0_MOUSE;tr|Q3TZI7|Q3TZI7_MOUSE;sp|P04925|PRIO_MOUSE	tr|Q9QYT9|Q9QYT9_MOUSE;tr|Q4FJQ7|Q4FJQ7_MOUSE;tr|Q3UG89|Q3UG89_MOUSE;tr|Q3UF68|Q3UF68_MOUSE;tr|Q3UBH0|Q3UBH0_MOUSE;tr|Q3TZI7|Q3TZI7_MOUSE;sp|P04925|PRIO_MOUSE	5;5;5;5;5;5;5	5;5;5;5;5;5;5	5;5;5;5;5;5;5	>tr|Q9QYT9|Q9QYT9_MOUSE Major prion protein OS=Mus musculus GN=Prnpb PE=3 SV=1;>tr|Q4FJQ7|Q4FJQ7_MOUSE Major prion protein OS=Mus musculus GN=Prnp PE=2 SV=1;>tr|Q3UG89|Q3UG89_MOUSE Major prion protein OS=Mus musculus GN=Prnp PE=2 SV=1;>tr|Q3UF68|Q3UF68_MOU	7	5	5	5	3	1	3	2	3	1	2	0	3	2	5	3	3	1	3	2	3	1	2	0	3	2	5	3	3	1	3	2	3	1	2	0	3	2	5	3	15.7	15.7	15.7	28009
sp|P05063|ALDOC_MOUSE	sp|P05063|ALDOC_MOUSE	31	26	26	>sp|P05063|ALDOC_MOUSE Fructose-bisphosphate aldolase C OS=Mus musculus GN=Aldoc PE=1 SV=4	1	31	26	26	26	27	26	26	28	28	26	23	25	26	26	26	25	23	25	23	25	25	24	22	24	25	24	24	25	23	25	23	25	25	24	22	24	25	24	24	71.6	55.1	55.1	39394
tr|Q5FWB7|Q5FWB7_MOUSE;sp|P05064|ALDOA_MOUSE;tr|Q6NY00|Q6NY00_MOUSE;tr|A6ZI44|A6ZI44_MOUSE;tr|D3YWI1|D3YWI1_MOUSE;tr|Q9CPQ9|Q9CPQ9_MOUSE;tr|A6ZI46|A6ZI46_MOUSE;tr|D3Z510|D3Z510_MOUSE;tr|D3YV98|D3YV98_MOUSE;tr|A6ZI47|A6ZI47_MOUSE	tr|Q5FWB7|Q5FWB7_MOUSE;sp|P05064|ALDOA_MOUSE;tr|Q6NY00|Q6NY00_MOUSE;tr|A6ZI44|A6ZI44_MOUSE;tr|D3YWI1|D3YWI1_MOUSE;tr|Q9CPQ9|Q9CPQ9_MOUSE;tr|A6ZI46|A6ZI46_MOUSE;tr|D3Z510|D3Z510_MOUSE;tr|D3YV98|D3YV98_MOUSE	33;33;32;31;25;22;22;17;17;13	33;33;32;31;25;22;22;17;17;13	28;28;28;26;20;19;19;17;17;12	>tr|Q5FWB7|Q5FWB7_MOUSE Fructose-bisphosphate aldolase OS=Mus musculus GN=Aldoa PE=2 SV=1;>sp|P05064|ALDOA_MOUSE Fructose-bisphosphate aldolase A OS=Mus musculus GN=Aldoa PE=1 SV=2;>tr|Q6NY00|Q6NY00_MOUSE Fructose-bisphosphate aldolase OS=Mus musculus GN=A	10	33	33	28	25	30	26	29	27	29	26	27	27	28	25	29	25	30	26	29	27	29	26	27	27	28	25	29	24	26	25	26	24	26	24	26	26	27	23	27	74.5	74.5	62.1	39355
sp|P05132|KAPCA_MOUSE;tr|J9JDU9|J9JDU9_MOUSE;tr|Q8C4J3|Q8C4J3_MOUSE;tr|Q8CBP8|Q8CBP8_MOUSE	sp|P05132|KAPCA_MOUSE;tr|J9JDU9|J9JDU9_MOUSE	13;7;4;4	13;7;4;4	3;2;0;0	>sp|P05132|KAPCA_MOUSE cAMP-dependent protein kinase catalytic subunit alpha OS=Mus musculus GN=Prkaca PE=1 SV=3;>tr|J9JDU9|J9JDU9_MOUSE cAMP-dependent protein kinase catalytic subunit alpha isoform (Fragment) OS=Mus musculus GN=Prkaca PE=2 SV=1	4	13	13	3	7	12	11	12	11	12	9	11	10	11	10	12	7	12	11	12	11	12	9	11	10	11	10	12	1	3	3	3	3	3	3	3	3	2	3	3	29.6	29.6	12.3	40.57
sp|P05201|AATC_MOUSE;tr|F7ALS6|F7ALS6_MOUSE	sp|P05201|AATC_MOUSE	26;7	26;7	26;7	>sp|P05201|AATC_MOUSE Aspartate aminotransferase, cytoplasmic OS=Mus musculus GN=Got1 PE=1 SV=3	2	26	26	26	23	21	23	21	25	21	23	18	23	21	23	22	23	21	23	21	25	21	23	18	23	21	23	22	23	21	23	21	25	21	23	18	23	21	23	22	57.6	57.6	57.6	46247
sp|P05202|AATM_MOUSE	sp|P05202|AATM_MOUSE	30	30	30	>sp|P05202|AATM_MOUSE Aspartate aminotransferase, mitochondrial OS=Mus musculus GN=Got2 PE=1 SV=1	1	30	30	30	25	26	25	24	26	26	24	21	25	27	27	25	25	26	25	24	26	26	24	21	25	27	27	25	25	26	25	24	26	26	24	21	25	27	27	25	50.9	50.9	50.9	47411
tr|Q80XU2|Q80XU2_MOUSE;sp|P05480|SRC_MOUSE;tr|Q3UKD6|Q3UKD6_MOUSE;tr|Q8BQI4|Q8BQI4_MOUSE;tr|Q8BPC1|Q8BPC1_MOUSE;sp|Q62270|SRMS_MOUSE;tr|Q0VBH4|Q0VBH4_MOUSE;sp|Q922K9|FRK_MOUSE;tr|A4FUV7|A4FUV7_MOUSE;tr|B2RUR6|B2RUR6_MOUSE;tr|A4FUV6|A4FUV6_MOUSE;sp|Q62190|RON_MOUSE;tr|F8VQL0|F8VQL0_MOUSE;sp|P16056|MET_MOUSE	tr|Q80XU2|Q80XU2_MOUSE;sp|P05480|SRC_MOUSE;tr|Q3UKD6|Q3UKD6_MOUSE	12;12;11;1;1;1;1;1;1;1;1;1;1;1	12;12;11;1;1;1;1;1;1;1;1;1;1;1	6;6;5;1;1;1;1;1;1;1;1;1;1;1	>tr|Q80XU2|Q80XU2_MOUSE Non-specific protein-tyrosine kinase OS=Mus musculus GN=Src PE=1 SV=1;>sp|P05480|SRC_MOUSE Neuronal proto-oncogene tyrosine-protein kinase Src OS=Mus musculus GN=Src PE=1 SV=4;>tr|Q3UKD6|Q3UKD6_MOUSE Non-specific protein-tyrosine ki	14	12	12	6	8	8	11	11	10	10	7	6	12	10	12	10	8	8	11	11	10	10	7	6	12	10	12	10	5	4	5	5	6	6	4	3	6	5	6	6	21.3	21.3	12.5	59.89
tr|Q564E2|Q564E2_MOUSE;tr|Q3TI99|Q3TI99_MOUSE;sp|P06151|LDHA_MOUSE;tr|G5E8N5|G5E8N5_MOUSE;tr|Q3UDU4|Q3UDU4_MOUSE;tr|Q3TCI7|Q3TCI7_MOUSE;tr|D3Z736|D3Z736_MOUSE;tr|D3YZQ9|D3YZQ9_MOUSE;tr|Q6NXW3|Q6NXW3_MOUSE	tr|Q564E2|Q564E2_MOUSE;tr|Q3TI99|Q3TI99_MOUSE;sp|P06151|LDHA_MOUSE;tr|G5E8N5|G5E8N5_MOUSE;tr|Q3UDU4|Q3UDU4_MOUSE;tr|Q3TCI7|Q3TCI7_MOUSE;tr|D3Z736|D3Z736_MOUSE;tr|D3YZQ9|D3YZQ9_MOUSE	20;20;20;20;19;19;13;13;8	20;20;20;20;19;19;13;13;8	2;2;2;2;1;2;2;2;2	>tr|Q564E2|Q564E2_MOUSE L-lactate dehydrogenase OS=Mus musculus GN=Ldha PE=2 SV=1;>tr|Q3TI99|Q3TI99_MOUSE L-lactate dehydrogenase OS=Mus musculus GN=Ldha PE=2 SV=1;>sp|P06151|LDHA_MOUSE L-lactate dehydrogenase A chain OS=Mus musculus GN=Ldha PE=1 SV=3;>tr|	9	20	20	2	20	17	18	19	20	18	13	12	19	19	20	16	20	17	18	19	20	18	13	12	19	19	20	16	2	1	2	2	2	2	2	2	2	2	2	2	46.1	46.1	5.1	36498
tr|Q9DBN0|Q9DBN0_MOUSE;sp|P06728|APOA4_MOUSE;tr|Q810I7|Q810I7_MOUSE	tr|Q9DBN0|Q9DBN0_MOUSE;sp|P06728|APOA4_MOUSE;tr|Q810I7|Q810I7_MOUSE	18;18;15	18;18;15	18;18;15	>tr|Q9DBN0|Q9DBN0_MOUSE Putative uncharacterized protein OS=Mus musculus GN=Apoa4 PE=2 SV=1;>sp|P06728|APOA4_MOUSE Apolipoprotein A-IV OS=Mus musculus GN=Apoa4 PE=1 SV=3;>tr|Q810I7|Q810I7_MOUSE Apoa4 protein OS=Mus musculus GN=Apoa4 PE=2 SV=1	3	18	18	18	13	14	16	13	15	13	16	14	15	16	15	14	13	14	16	13	15	13	16	14	15	16	15	14	13	14	16	13	15	13	16	14	15	16	15	14	51.1	51.1	51.1	45043
sp|P06745|G6PI_MOUSE;tr|B7ZWL9|B7ZWL9_MOUSE	sp|P06745|G6PI_MOUSE;tr|B7ZWL9|B7ZWL9_MOUSE	32;19	32;19	2;1	>sp|P06745|G6PI_MOUSE Glucose-6-phosphate isomerase OS=Mus musculus GN=Gpi PE=1 SV=4;>tr|B7ZWL9|B7ZWL9_MOUSE Glucose-6-phosphate isomerase OS=Mus musculus GN=Gpi1 PE=2 SV=1	2	32	32	2	30	31	30	30	29	28	24	27	28	26	31	30	30	31	30	30	29	28	24	27	28	26	31	30	2	2	2	2	2	2	2	2	2	2	2	2	50.9	50.9	3.9	62766
tr|Q99LF5|Q99LF5_MOUSE;tr|Q921S3|Q921S3_MOUSE;sp|P06801|MAOX_MOUSE;tr|Q3TQP6|Q3TQP6_MOUSE;tr|Q3TQW1|Q3TQW1_MOUSE;tr|Q61829|Q61829_MOUSE	tr|Q99LF5|Q99LF5_MOUSE;tr|Q921S3|Q921S3_MOUSE;sp|P06801|MAOX_MOUSE;tr|Q3TQP6|Q3TQP6_MOUSE;tr|Q3TQW1|Q3TQW1_MOUSE	12;12;12;11;6;1	12;12;12;11;6;1	12;12;12;11;6;1	>tr|Q99LF5|Q99LF5_MOUSE Me1 protein OS=Mus musculus GN=Me1 PE=2 SV=1;>tr|Q921S3|Q921S3_MOUSE Malic enzyme OS=Mus musculus GN=Me1 PE=2 SV=1;>sp|P06801|MAOX_MOUSE NADP-dependent malic enzyme OS=Mus musculus GN=Me1 PE=1 SV=2;>tr|Q3TQP6|Q3TQP6_MOUSE Malic enzy	6	12	12	12	2	7	11	10	7	6	4	5	8	5	8	5	2	7	11	10	7	6	4	5	8	5	8	5	2	7	11	10	7	6	4	5	8	5	8	5	24.6	24.6	24.6	63839
sp|P06837|NEUM_MOUSE	sp|P06837|NEUM_MOUSE	14	14	14	>sp|P06837|NEUM_MOUSE Neuromodulin OS=Mus musculus GN=Gap43 PE=1 SV=1	1	14	14	14	10	13	11	13	12	11	9	12	10	14	11	14	10	13	11	13	12	11	9	12	10	14	11	14	10	13	11	13	12	11	9	12	10	14	11	14	71.4	71.4	71.4	23632
tr|D6RGQ0|D6RGQ0_MOUSE;sp|P06909|CFAH_MOUSE;tr|E9Q8I0|E9Q8I0_MOUSE;tr|E9Q8H9|E9Q8H9_MOUSE;tr|A0A0A6YVP8|A0A0A6YVP8_MOUSE;tr|A0A0A6YWP4|A0A0A6YWP4_MOUSE;tr|Q61407|Q61407_MOUSE;tr|Q8R0I8|Q8R0I8_MOUSE;tr|Q8C5S1|Q8C5S1_MOUSE;tr|Q61405|Q61405_MOUSE;tr|Q4LDF6|Q4LDF6_MOUSE	tr|D6RGQ0|D6RGQ0_MOUSE;sp|P06909|CFAH_MOUSE;tr|E9Q8I0|E9Q8I0_MOUSE;tr|E9Q8H9|E9Q8H9_MOUSE;tr|A0A0A6YVP8|A0A0A6YVP8_MOUSE;tr|A0A0A6YWP4|A0A0A6YWP4_MOUSE	17;17;17;16;10;10;2;2;1;1;1	17;17;17;16;10;10;2;2;1;1;1	16;16;16;15;9;9;2;2;1;1;1	>tr|D6RGQ0|D6RGQ0_MOUSE Complement factor H OS=Mus musculus GN=Cfh PE=1 SV=1;>sp|P06909|CFAH_MOUSE Complement factor H OS=Mus musculus GN=Cfh PE=1 SV=2;>tr|E9Q8I0|E9Q8I0_MOUSE Complement factor H OS=Mus musculus GN=Cfh PE=1 SV=1;>tr|E9Q8H9|E9Q8H9_MOUSE Com	11	17	17	16	13	10	13	14	12	9	11	7	14	10	13	7	13	10	13	14	12	9	11	7	14	10	13	7	12	9	12	13	11	8	10	6	13	9	12	6	20.2	20.2	19.5	125.05
tr|Q5M9K1|Q5M9K1_MOUSE;sp|P07309|TTHY_MOUSE;tr|Q9D6A4|Q9D6A4_MOUSE	tr|Q5M9K1|Q5M9K1_MOUSE;sp|P07309|TTHY_MOUSE;tr|Q9D6A4|Q9D6A4_MOUSE	6;6;4	6;6;4	6;6;4	>tr|Q5M9K1|Q5M9K1_MOUSE Transthyretin OS=Mus musculus GN=Ttr PE=2 SV=1;>sp|P07309|TTHY_MOUSE Transthyretin OS=Mus musculus GN=Ttr PE=1 SV=1;>tr|Q9D6A4|Q9D6A4_MOUSE Transthyretin OS=Mus musculus GN=Ttr PE=2 SV=1	3	6	6	6	6	4	6	5	5	5	6	5	6	5	6	5	6	4	6	5	5	5	6	5	6	5	6	5	6	4	6	5	5	5	6	5	6	5	6	5	46.9	46.9	46.9	15776
tr|Q9D6U7|Q9D6U7_MOUSE;tr|A2RTA0|A2RTA0_MOUSE;sp|P07310|KCRM_MOUSE	tr|Q9D6U7|Q9D6U7_MOUSE;tr|A2RTA0|A2RTA0_MOUSE;sp|P07310|KCRM_MOUSE	3;3;3	1;1;1	1;1;1	>tr|Q9D6U7|Q9D6U7_MOUSE Putative uncharacterized protein OS=Mus musculus GN=Ckm PE=2 SV=1;>tr|A2RTA0|A2RTA0_MOUSE Creatine kinase, muscle OS=Mus musculus GN=Ckm PE=2 SV=1;>sp|P07310|KCRM_MOUSE Creatine kinase M-type OS=Mus musculus GN=Ckm PE=2 SV=1	3	3	1	1	2	3	3	3	2	3	2	3	3	3	3	3	1	1	1	1	1	1	1	1	1	1	1	1	1	1	1	1	1	1	1	1	1	1	1	1	9.2	3.7	3.7	43.03
tr|B0V2N8|B0V2N8_MOUSE;tr|B0V2N7|B0V2N7_MOUSE;tr|Q9CZI7|Q9CZI7_MOUSE;tr|Q542G9|Q542G9_MOUSE;sp|P07356|ANXA2_MOUSE;tr|Q3UCD3|Q3UCD3_MOUSE;tr|Q99KH3|Q99KH3_MOUSE;tr|B0V2N5|B0V2N5_MOUSE	tr|B0V2N8|B0V2N8_MOUSE;tr|B0V2N7|B0V2N7_MOUSE;tr|Q9CZI7|Q9CZI7_MOUSE;tr|Q542G9|Q542G9_MOUSE;sp|P07356|ANXA2_MOUSE;tr|Q3UCD3|Q3UCD3_MOUSE	5;5;5;5;5;4;1;1	5;5;5;5;5;4;1;1	5;5;5;5;5;4;1;1	>tr|B0V2N8|B0V2N8_MOUSE Annexin (Fragment) OS=Mus musculus GN=Anxa2 PE=1 SV=1;>tr|B0V2N7|B0V2N7_MOUSE Annexin (Fragment) OS=Mus musculus GN=Anxa2 PE=1 SV=1;>tr|Q9CZI7|Q9CZI7_MOUSE Annexin OS=Mus musculus GN=Anxa2 PE=2 SV=1;>tr|Q542G9|Q542G9_MOUSE Annexin O	8	5	5	5	5	5	4	2	4	4	3	4	5	5	4	3	5	5	4	2	4	4	3	4	5	5	4	3	5	5	4	2	4	4	3	4	5	5	4	3	30.7	30.7	30.7	19596
tr|Q546G4|Q546G4_MOUSE;sp|P07724|ALBU_MOUSE;tr|K7R066|K7R066_MOUSE	tr|Q546G4|Q546G4_MOUSE;sp|P07724|ALBU_MOUSE	60;60;17	60;60;17	55;55;14	>tr|Q546G4|Q546G4_MOUSE Albumin 1 OS=Mus musculus GN=Alb PE=2 SV=1;>sp|P07724|ALBU_MOUSE Serum albumin OS=Mus musculus GN=Alb PE=1 SV=3	3	60	60	55	55	50	56	50	54	50	56	45	58	51	56	51	55	50	56	50	54	50	56	45	58	51	56	51	51	46	52	46	50	46	52	41	54	47	52	46	83.4	83.4	81.9	68692
sp|P07759|SPA3K_MOUSE	sp|P07759|SPA3K_MOUSE	20	20	14	>sp|P07759|SPA3K_MOUSE Serine protease inhibitor A3K OS=Mus musculus GN=Serpina3k PE=1 SV=2	1	20	20	14	20	17	19	16	19	16	19	16	20	17	19	15	20	17	19	16	19	16	19	16	20	17	19	15	14	12	13	12	13	12	13	11	14	12	13	11	49.5	49.5	35.4	46879
tr|Q80Y52|Q80Y52_MOUSE;tr|Q3UIF3|Q3UIF3_MOUSE;sp|P07901|HS90A_MOUSE;tr|Q3TKA2|Q3TKA2_MOUSE;tr|A0PJ91|A0PJ91_MOUSE;tr|Q3TKB9|Q3TKB9_MOUSE;tr|Q3TKG0|Q3TKG0_MOUSE;tr|Q8C5U3|Q8C5U3_MOUSE;tr|Q3TJU7|Q3TJU7_MOUSE;tr|B7ZC50|B7ZC50_MOUSE;tr|Q8C2A9|Q8C2A9_MOUSE;tr|A2A6A2|A2A6A2_MOUSE;tr|B7ZC49|B7ZC49_MOUSE	tr|Q80Y52|Q80Y52_MOUSE;tr|Q3UIF3|Q3UIF3_MOUSE;sp|P07901|HS90A_MOUSE;tr|Q3TKA2|Q3TKA2_MOUSE;tr|A0PJ91|A0PJ91_MOUSE;tr|Q3TKB9|Q3TKB9_MOUSE;tr|Q3TKG0|Q3TKG0_MOUSE;tr|Q8C5U3|Q8C5U3_MOUSE;tr|Q3TJU7|Q3TJU7_MOUSE	27;27;27;25;24;23;23;22;18;10;10;7;7	17;17;17;15;14;14;14;14;13;4;4;3;3	17;17;17;15;14;14;14;14;13;4;4;3;3	>tr|Q80Y52|Q80Y52_MOUSE Heat shock protein 90, alpha (Cytosolic), class A member 1 OS=Mus musculus GN=Hsp90aa1 PE=2 SV=2;>tr|Q3UIF3|Q3UIF3_MOUSE Putative uncharacterized protein OS=Mus musculus GN=Hsp90aa1 PE=2 SV=1;>sp|P07901|HS90A_MOUSE Heat shock protei	13	27	17	17	18	20	24	22	25	22	24	24	22	22	23	25	12	13	16	14	17	14	16	15	15	13	16	16	12	13	16	14	17	14	16	15	15	13	16	16	32.6	22	22	84787
sp|P07934|PHKG1_MOUSE	sp|P07934|PHKG1_MOUSE	2	2	2	>sp|P07934|PHKG1_MOUSE Phosphorylase b kinase gamma catalytic chain, skeletal muscle/heart isoform OS=Mus musculus GN=Phkg1 PE=2 SV=3	1	2	2	2	1	1	1	2	2	2	1	1	2	1	1	1	1	1	1	2	2	2	1	1	2	1	1	1	1	1	1	2	2	2	1	1	2	1	1	1	4.4	4.4	4.4	44959
sp|P08003|PDIA4_MOUSE	sp|P08003|PDIA4_MOUSE	5	5	5	>sp|P08003|PDIA4_MOUSE Protein disulfide-isomerase A4 OS=Mus musculus GN=Pdia4 PE=1 SV=3	1	5	5	5	2	5	3	3	4	4	3	5	4	4	4	3	2	5	3	3	4	4	3	5	4	4	4	3	2	5	3	3	4	4	3	5	4	4	4	3	9.4	9.4	9.4	71982
tr|Q91V38|Q91V38_MOUSE;tr|Q3UAD6|Q3UAD6_MOUSE;sp|P08113|ENPL_MOUSE;tr|Q3UBU0|Q3UBU0_MOUSE;tr|Q3TUD6|Q3TUD6_MOUSE;tr|Q8CCY5|Q8CCY5_MOUSE;tr|F7C312|F7C312_MOUSE;tr|Q8C2R2|Q8C2R2_MOUSE;tr|Q9CW12|Q9CW12_MOUSE	tr|Q91V38|Q91V38_MOUSE;tr|Q3UAD6|Q3UAD6_MOUSE;sp|P08113|ENPL_MOUSE;tr|Q3UBU0|Q3UBU0_MOUSE;tr|Q3TUD6|Q3TUD6_MOUSE;tr|Q8CCY5|Q8CCY5_MOUSE;tr|F7C312|F7C312_MOUSE	24;24;24;23;17;17;13;9;6	22;22;22;21;17;17;13;7;6	22;22;22;21;17;17;13;7;6	>tr|Q91V38|Q91V38_MOUSE Heat shock protein 90, beta (Grp94), member 1 OS=Mus musculus GN=Hsp90b1 PE=2 SV=1;>tr|Q3UAD6|Q3UAD6_MOUSE Heat shock protein 90kDa beta (Grp94), member 1 OS=Mus musculus GN=Hsp90b1 PE=2 SV=1;>sp|P08113|ENPL_MOUSE Endoplasmin OS=Mus	9	24	22	22	22	21	21	23	22	21	18	20	21	22	21	20	20	19	19	21	20	19	17	18	19	20	19	19	20	19	19	21	20	19	17	18	19	20	19	19	28.9	27.2	27.2	92489
tr|Q4FK40|Q4FK40_MOUSE;tr|Q3UBS0|Q3UBS0_MOUSE;tr|Q3TXU4|Q3TXU4_MOUSE;sp|P08226|APOE_MOUSE;tr|Q6GTX3|Q6GTX3_MOUSE;tr|Q3UEE7|Q3UEE7_MOUSE;tr|Q3TX45|Q3TX45_MOUSE;tr|G3UWN5|G3UWN5_MOUSE;tr|E9Q327|E9Q327_MOUSE;tr|G3UZM8|G3UZM8_MOUSE;tr|Q3UF21|Q3UF21_MOUSE	tr|Q4FK40|Q4FK40_MOUSE;tr|Q3UBS0|Q3UBS0_MOUSE;tr|Q3TXU4|Q3TXU4_MOUSE;sp|P08226|APOE_MOUSE;tr|Q6GTX3|Q6GTX3_MOUSE;tr|Q3UEE7|Q3UEE7_MOUSE;tr|Q3TX45|Q3TX45_MOUSE;tr|G3UWN5|G3UWN5_MOUSE	16;16;16;16;15;15;13;8;6;5;4	16;16;16;16;15;15;13;8;6;5;4	16;16;16;16;15;15;13;8;6;5;4	>tr|Q4FK40|Q4FK40_MOUSE Apoe protein OS=Mus musculus GN=Apoe PE=2 SV=1;>tr|Q3UBS0|Q3UBS0_MOUSE Putative uncharacterized protein OS=Mus musculus GN=Apoe PE=2 SV=1;>tr|Q3TXU4|Q3TXU4_MOUSE Apolipoprotein E, isoform CRA_h OS=Mus musculus GN=Apoe PE=2 SV=1;>sp|	11	16	16	16	11	13	12	13	12	13	13	12	13	13	12	13	11	13	12	13	12	13	13	12	13	13	12	13	11	13	12	13	12	13	13	12	13	13	12	13	46	46	46	35847
sp|P08228|SODC_MOUSE;tr|Q8C355|Q8C355_MOUSE	sp|P08228|SODC_MOUSE	14;1	14;1	14;1	>sp|P08228|SODC_MOUSE Superoxide dismutase [Cu-Zn] OS=Mus musculus GN=Sod1 PE=1 SV=2	2	14	14	14	11	12	8	12	9	11	11	10	12	10	12	10	11	12	8	12	9	11	11	10	12	10	12	10	11	12	8	12	9	11	11	10	12	10	12	10	59.1	59.1	59.1	15942
sp|P08249|MDHM_MOUSE;tr|A0A0G2JF23|A0A0G2JF23_MOUSE;tr|A0A0G2JGY4|A0A0G2JGY4_MOUSE	sp|P08249|MDHM_MOUSE	22;7;4	22;7;4	22;7;4	>sp|P08249|MDHM_MOUSE Malate dehydrogenase, mitochondrial OS=Mus musculus GN=Mdh2 PE=1 SV=3	3	22	22	22	19	21	20	19	21	20	20	18	20	20	18	20	19	21	20	19	21	20	20	18	20	20	18	20	19	21	20	19	21	20	20	18	20	20	18	20	60.4	60.4	60.4	35611
tr|Q8BGR3|Q8BGR3_MOUSE;sp|P08414|KCC4_MOUSE	tr|Q8BGR3|Q8BGR3_MOUSE;sp|P08414|KCC4_MOUSE	8;8	8;8	8;8	>tr|Q8BGR3|Q8BGR3_MOUSE Calcium/calmodulin-dependent protein kinase IV OS=Mus musculus GN=Camk4 PE=1 SV=1;>sp|P08414|KCC4_MOUSE Calcium/calmodulin-dependent protein kinase type IV OS=Mus musculus GN=Camk4 PE=1 SV=2	2	8	8	8	3	5	4	6	2	5	3	6	4	6	4	8	3	5	4	6	2	5	3	6	4	6	4	8	3	5	4	6	2	5	3	6	4	6	4	8	19.2	19.2	19.2	52542
tr|Q05DD2|Q05DD2_MOUSE;sp|P08551|NFL_MOUSE	tr|Q05DD2|Q05DD2_MOUSE;sp|P08551|NFL_MOUSE	17;17	15;15	15;15	>tr|Q05DD2|Q05DD2_MOUSE Nefl protein (Fragment) OS=Mus musculus GN=Nefl PE=2 SV=1;>sp|P08551|NFL_MOUSE Neurofilament light polypeptide OS=Mus musculus GN=Nefl PE=1 SV=5	2	17	15	15	10	11	12	16	10	9	10	11	12	10	12	10	8	10	10	14	9	8	8	10	10	9	10	9	8	10	10	14	9	8	8	10	10	9	10	9	30	28.4	28.4	57825
sp|P08553|NFM_MOUSE;tr|D3YZ35|D3YZ35_MOUSE	sp|P08553|NFM_MOUSE;tr|D3YZ35|D3YZ35_MOUSE	9;8	7;7	7;7	>sp|P08553|NFM_MOUSE Neurofilament medium polypeptide OS=Mus musculus GN=Nefm PE=1 SV=4;>tr|D3YZ35|D3YZ35_MOUSE Neurofilament medium polypeptide OS=Mus musculus GN=Nefm PE=1 SV=1	2	9	7	7	7	3	6	7	2	1	7	5	6	3	7	7	5	2	4	5	1	0	5	4	4	2	5	6	5	2	4	5	1	0	5	4	4	2	5	6	10.5	8.5	8.5	95915
tr|E9PUZ8|E9PUZ8_MOUSE;tr|Q80SX2|Q80SX2_MOUSE;tr|Q3UW06|Q3UW06_MOUSE;sp|P08607|C4BPA_MOUSE;tr|F6QLW4|F6QLW4_MOUSE	tr|E9PUZ8|E9PUZ8_MOUSE;tr|Q80SX2|Q80SX2_MOUSE;tr|Q3UW06|Q3UW06_MOUSE;sp|P08607|C4BPA_MOUSE;tr|F6QLW4|F6QLW4_MOUSE	2;2;2;2;1	2;2;2;2;1	2;2;2;2;1	>tr|E9PUZ8|E9PUZ8_MOUSE C4b-binding protein (Fragment) OS=Mus musculus GN=C4bp PE=1 SV=1;>tr|Q80SX2|Q80SX2_MOUSE C4b-binding protein alpha-chain OS=Mus musculus GN=C4bp PE=2 SV=1;>tr|Q3UW06|Q3UW06_MOUSE Putative uncharacterized protein OS=Mus musculus GN=C	5	2	2	2	2	1	1	1	1	2	1	2	0	1	0	1	2	1	1	1	1	2	1	2	0	1	0	1	2	1	1	1	1	2	1	2	0	1	0	1	9	9	9	27845
sp|P08752|GNAI2_MOUSE;tr|A0A0A6YWA9|A0A0A6YWA9_MOUSE;tr|Q8JZT4|Q8JZT4_MOUSE;tr|Q922Y6|Q922Y6_MOUSE	sp|P08752|GNAI2_MOUSE;tr|A0A0A6YWA9|A0A0A6YWA9_MOUSE	15;8;6;3	13;7;6;3	8;6;2;1	>sp|P08752|GNAI2_MOUSE Guanine nucleotide-binding protein G(i) subunit alpha-2 OS=Mus musculus GN=Gnai2 PE=1 SV=5;>tr|A0A0A6YWA9|A0A0A6YWA9_MOUSE Guanine nucleotide-binding protein G(i) subunit alpha-2 (Fragment) OS=Mus musculus GN=Gnai2 PE=1 SV=1	4	15	13	8	13	12	13	12	14	15	12	11	13	12	15	15	11	10	11	10	12	13	10	9	11	10	13	13	6	5	6	6	7	8	6	6	6	6	8	8	46.2	39.7	26.8	40489
tr|Q3UDR2|Q3UDR2_MOUSE;tr|Q3URP6|Q3URP6_MOUSE;tr|Q3UBY9|Q3UBY9_MOUSE;tr|Q3U738|Q3U738_MOUSE;tr|Q3TWE3|Q3TWE3_MOUSE;tr|Q3THC3|Q3THC3_MOUSE;tr|Q3TF72|Q3TF72_MOUSE;sp|P09103|PDIA1_MOUSE;tr|Q3TIM0|Q3TIM0_MOUSE;tr|Q3TGS0|Q3TGS0_MOUSE;tr|Q3UJA8|Q3UJA8_MOUSE;tr|Q3UA23|Q3UA23_MOUSE;tr|Q3TT76|Q3TT76_MOUSE;tr|E9Q8G8|E9Q8G8_MOUSE;tr|Q3TIQ5|Q3TIQ5_MOUSE	tr|Q3UDR2|Q3UDR2_MOUSE;tr|Q3URP6|Q3URP6_MOUSE;tr|Q3UBY9|Q3UBY9_MOUSE;tr|Q3U738|Q3U738_MOUSE;tr|Q3TWE3|Q3TWE3_MOUSE;tr|Q3THC3|Q3THC3_MOUSE;tr|Q3TF72|Q3TF72_MOUSE;sp|P09103|PDIA1_MOUSE;tr|Q3TIM0|Q3TIM0_MOUSE;tr|Q3TGS0|Q3TGS0_MOUSE;tr|Q3UJA8|Q3UJA8_MOUSE;tr|Q3UA23|Q3UA23_MOUSE;tr|Q3TT76|Q3TT76_MOUSE	20;20;20;20;20;20;20;20;19;19;19;19;15;6;5	20;20;20;20;20;20;20;20;19;19;19;19;15;6;5	20;20;20;20;20;20;20;20;19;19;19;19;15;6;5	>tr|Q3UDR2|Q3UDR2_MOUSE Protein disulfide-isomerase (Fragment) OS=Mus musculus GN=P4hb PE=2 SV=1;>tr|Q3URP6|Q3URP6_MOUSE Protein disulfide-isomerase OS=Mus musculus GN=P4hb PE=2 SV=1;>tr|Q3UBY9|Q3UBY9_MOUSE Protein disulfide-isomerase OS=Mus musculus GN=P4	15	20	20	20	16	17	18	19	17	15	15	14	18	17	18	19	16	17	18	19	17	15	15	14	18	17	18	19	16	17	18	19	17	15	15	14	18	17	18	19	41.2	41.2	41.2	56.6
tr|Q8CE30|Q8CE30_MOUSE;tr|Q8CD23|Q8CD23_MOUSE;tr|Q3TL52|Q3TL52_MOUSE;tr|Q3TGR3|Q3TGR3_MOUSE;sp|P09405|NUCL_MOUSE;tr|Q3TT41|Q3TT41_MOUSE;tr|Q9CT46|Q9CT46_MOUSE	tr|Q8CE30|Q8CE30_MOUSE;tr|Q8CD23|Q8CD23_MOUSE;tr|Q3TL52|Q3TL52_MOUSE;tr|Q3TGR3|Q3TGR3_MOUSE;sp|P09405|NUCL_MOUSE;tr|Q3TT41|Q3TT41_MOUSE	11;11;11;11;11;10;5	11;11;11;11;11;10;5	11;11;11;11;11;10;5	>tr|Q8CE30|Q8CE30_MOUSE Putative uncharacterized protein OS=Mus musculus GN=Ncl PE=2 SV=1;>tr|Q8CD23|Q8CD23_MOUSE Putative uncharacterized protein OS=Mus musculus GN=Ncl PE=2 SV=1;>tr|Q3TL52|Q3TL52_MOUSE Putative uncharacterized protein OS=Mus musculus GN=	7	11	11	11	9	10	8	7	9	9	8	8	9	9	9	10	9	10	8	7	9	9	8	8	9	9	9	10	9	10	8	7	9	9	8	8	9	9	9	10	17.1	17.1	17.1	76711
sp|P09411|PGK1_MOUSE;tr|S4R2M7|S4R2M7_MOUSE;sp|P09041|PGK2_MOUSE;tr|B0LAA9|B0LAA9_MOUSE	sp|P09411|PGK1_MOUSE;tr|S4R2M7|S4R2M7_MOUSE	34;25;9;7	34;25;9;7	34;25;9;7	>sp|P09411|PGK1_MOUSE Phosphoglycerate kinase 1 OS=Mus musculus GN=Pgk1 PE=1 SV=4;>tr|S4R2M7|S4R2M7_MOUSE Phosphoglycerate kinase OS=Mus musculus GN=Pgk1 PE=1 SV=1	4	34	34	34	30	27	31	27	29	28	27	27	30	30	29	26	30	27	31	27	29	28	27	27	30	30	29	26	30	27	31	27	29	28	27	27	30	30	29	26	73.1	73.1	73.1	44.55
tr|Q5XK22|Q5XK22_MOUSE;tr|Q3U3Q7|Q3U3Q7_MOUSE;tr|Q3TU20|Q3TU20_MOUSE;sp|P09470|ACE_MOUSE;tr|Q61265|Q61265_MOUSE;tr|Q8K233|Q8K233_MOUSE;tr|F6QCP8|F6QCP8_MOUSE	tr|Q5XK22|Q5XK22_MOUSE;tr|Q3U3Q7|Q3U3Q7_MOUSE;tr|Q3TU20|Q3TU20_MOUSE;sp|P09470|ACE_MOUSE;tr|Q61265|Q61265_MOUSE;tr|Q8K233|Q8K233_MOUSE;tr|F6QCP8|F6QCP8_MOUSE	2;2;2;2;1;1;1	2;2;2;2;1;1;1	2;2;2;2;1;1;1	>tr|Q5XK22|Q5XK22_MOUSE Ace protein (Fragment) OS=Mus musculus GN=Ace PE=2 SV=1;>tr|Q3U3Q7|Q3U3Q7_MOUSE Putative uncharacterized protein OS=Mus musculus GN=Ace PE=2 SV=1;>tr|Q3TU20|Q3TU20_MOUSE Angiotensin I converting enzyme (Peptidyl-dipeptidase A) 1 OS=	7	2	2	2	1	0	2	2	1	0	2	0	2	0	2	1	1	0	2	2	1	0	2	0	2	0	2	1	1	0	2	2	1	0	2	0	2	0	2	1	1.9	1.9	1.9	137.14
sp|P09528|FRIH_MOUSE	sp|P09528|FRIH_MOUSE	3	3	3	>sp|P09528|FRIH_MOUSE Ferritin heavy chain OS=Mus musculus GN=Fth1 PE=1 SV=2	1	3	3	3	3	2	3	3	2	3	3	2	3	3	3	3	3	2	3	3	2	3	3	2	3	3	3	3	3	2	3	3	2	3	3	2	3	3	3	3	17	17	17	21066
tr|Q4FJX9|Q4FJX9_MOUSE;sp|P09671|SODM_MOUSE;tr|Q3U8W4|Q3U8W4_MOUSE;tr|Q3TJA2|Q3TJA2_MOUSE	tr|Q4FJX9|Q4FJX9_MOUSE;sp|P09671|SODM_MOUSE;tr|Q3U8W4|Q3U8W4_MOUSE;tr|Q3TJA2|Q3TJA2_MOUSE	5;5;4;4	5;5;4;4	5;5;4;4	>tr|Q4FJX9|Q4FJX9_MOUSE Superoxide dismutase OS=Mus musculus GN=Sod2 PE=2 SV=1;>sp|P09671|SODM_MOUSE Superoxide dismutase [Mn], mitochondrial OS=Mus musculus GN=Sod2 PE=1 SV=3;>tr|Q3U8W4|Q3U8W4_MOUSE Superoxide dismutase OS=Mus musculus GN=Sod2 PE=2 SV=1;>	4	5	5	5	1	1	3	1	2	3	3	0	1	1	3	3	1	1	3	1	2	3	3	0	1	1	3	3	1	1	3	1	2	3	3	0	1	1	3	3	23.4	23.4	23.4	24603
tr|A7YL62|A7YL62_MOUSE;sp|P09813|APOA2_MOUSE	tr|A7YL62|A7YL62_MOUSE;sp|P09813|APOA2_MOUSE	3;3	3;3	2;2	>tr|A7YL62|A7YL62_MOUSE Apolipoprotein A-II OS=Mus musculus GN=Apoa2 PE=4 SV=1;>sp|P09813|APOA2_MOUSE Apolipoprotein A-II OS=Mus musculus GN=Apoa2 PE=1 SV=2	2	3	3	2	2	3	2	3	2	3	2	3	2	3	1	3	2	3	2	3	2	3	2	3	2	3	1	3	1	2	1	2	1	2	1	2	1	2	0	2	20.6	20.6	10.8	11291
tr|F8WIX8|F8WIX8_MOUSE;tr|A0AUV1|A0AUV1_MOUSE;tr|B2RVP5|B2RVP5_MOUSE;tr|A3KPD0|A3KPD0_MOUSE;sp|Q8CGP6|H2A1H_MOUSE;sp|Q3THW5|H2AV_MOUSE;sp|P0C0S6|H2AZ_MOUSE;tr|Q8CGP4|Q8CGP4_MOUSE;tr|Q149V4|Q149V4_MOUSE;sp|Q8R1M2|H2AJ_MOUSE;sp|Q64523|H2A2C_MOUSE;tr|B2RWH3|B2RWH3_MOUSE;tr|B2RVF0|B2RVF0_MOUSE;tr|A2AB79|A2AB79_MOUSE;sp|Q8CGP7|H2A1K_MOUSE;sp|Q8CGP5|H2A1F_MOUSE;sp|Q8BFU2|H2A3_MOUSE;sp|Q6GSS7|H2A2A_MOUS…	tr|F8WIX8|F8WIX8_MOUSE;tr|A0AUV1|A0AUV1_MOUSE;tr|B2RVP5|B2RVP5_MOUSE;tr|A3KPD0|A3KPD0_MOUSE;sp|Q8CGP6|H2A1H_MOUSE;sp|Q3THW5|H2AV_MOUSE;sp|P0C0S6|H2AZ_MOUSE;tr|Q8CGP4|Q8CGP4_MOUSE;tr|Q149V4|Q149V4_MOUSE;sp|Q8R1M2|H2AJ_MOUSE;sp|Q64523|H2A2C_MOUSE;tr|B2RWH3|B2RWH3_MOUSE;tr|B2RVF0|B2RVF0_MOUSE;tr|A2AB79|A2AB79_MOUSE;sp|Q8CGP7|H2A1K_MOUSE;sp|Q8CGP5|H2A1F_MOUSE;sp|Q8BFU2|H2A3_MOUSE;sp|Q6GSS7|H2A2A_MOUS…	2;2;2;2;2;2;2;2;2;2;2;2;2;2;2;2;2;2;2;2;1;1;1;1;1	2;2;2;2;2;2;2;2;2;2;2;2;2;2;2;2;2;2;2;2;1;1;1;1;1	2;2;2;2;2;2;2;2;2;2;2;2;2;2;2;2;2;2;2;2;1;1;1;1;1	>tr|F8WIX8|F8WIX8_MOUSE Histone H2A OS=Mus musculus GN=Hist1h2al PE=3 SV=1;>tr|A0AUV1|A0AUV1_MOUSE Histone H2A (Fragment) OS=Mus musculus GN=Hist1h2ah PE=2 SV=1;>tr|B2RVP5|B2RVP5_MOUSE Histone H2A OS=Mus musculus GN=H2afv PE=2 SV=1;>tr|A3KPD0|A3KPD0_MOUSE	25	2	2	2	1	1	1	1	1	1	1	2	1	1	1	1	1	1	1	1	1	1	1	2	1	1	1	1	1	1	1	1	1	1	1	2	1	1	1	1	12.8	12.8	12.8	13607
sp|P0C192|LRC4B_MOUSE;tr|D3Z2D1|D3Z2D1_MOUSE;tr|D3YZP3|D3YZP3_MOUSE	sp|P0C192|LRC4B_MOUSE;tr|D3Z2D1|D3Z2D1_MOUSE;tr|D3YZP3|D3YZP3_MOUSE	6;5;4	6;5;4	5;4;3	>sp|P0C192|LRC4B_MOUSE Leucine-rich repeat-containing protein 4B OS=Mus musculus GN=Lrrc4b PE=1 SV=1;>tr|D3Z2D1|D3Z2D1_MOUSE Leucine-rich repeat-containing protein 4B (Fragment) OS=Mus musculus GN=Lrrc4b PE=1 SV=1;>tr|D3YZP3|D3YZP3_MOUSE Leucine-rich repea	3	6	6	5	4	3	5	5	3	6	1	4	3	6	3	6	4	3	5	5	3	6	1	4	3	6	3	6	4	2	5	5	3	5	1	3	3	5	3	5	10.6	10.6	8.6	76155
tr|D3Z5R4|D3Z5R4_MOUSE;tr|E9Q2D0|E9Q2D0_MOUSE;sp|P0C7L0|WIPF3_MOUSE	tr|D3Z5R4|D3Z5R4_MOUSE;tr|E9Q2D0|E9Q2D0_MOUSE;sp|P0C7L0|WIPF3_MOUSE	2;2;2	2;2;2	2;2;2	>tr|D3Z5R4|D3Z5R4_MOUSE WAS/WASL-interacting protein family member 3 OS=Mus musculus GN=Wipf3 PE=1 SV=1;>tr|E9Q2D0|E9Q2D0_MOUSE WAS/WASL-interacting protein family member 3 OS=Mus musculus GN=Wipf3 PE=1 SV=1;>sp|P0C7L0|WIPF3_MOUSE WAS/WASL-interacting prot	3	2	2	2	1	1	1	2	0	1	1	2	1	2	1	2	1	1	1	2	0	1	1	2	1	2	1	2	1	1	1	2	0	1	1	2	1	2	1	2	4.9	4.9	4.9	45137
tr|Q4FK88|Q4FK88_MOUSE;tr|Q4FJV4|Q4FJV4_MOUSE;tr|Q3U5N9|Q3U5N9_MOUSE;tr|B7STB7|B7STB7_MOUSE;sp|P10107|ANXA1_MOUSE;tr|Q3US43|Q3US43_MOUSE	tr|Q4FK88|Q4FK88_MOUSE;tr|Q4FJV4|Q4FJV4_MOUSE;tr|Q3U5N9|Q3U5N9_MOUSE;tr|B7STB7|B7STB7_MOUSE;sp|P10107|ANXA1_MOUSE;tr|Q3US43|Q3US43_MOUSE	3;3;3;3;3;3	3;3;3;3;3;3	3;3;3;3;3;3	>tr|Q4FK88|Q4FK88_MOUSE Annexin OS=Mus musculus GN=Anxa1 PE=2 SV=1;>tr|Q4FJV4|Q4FJV4_MOUSE Annexin OS=Mus musculus GN=Anxa1 PE=2 SV=1;>tr|Q3U5N9|Q3U5N9_MOUSE Annexin OS=Mus musculus GN=Anxa1 PE=2 SV=1;>tr|B7STB7|B7STB7_MOUSE Annexin OS=Mus musculus GN=Anxa	6	3	3	3	2	3	0	0	3	2	0	1	0	0	0	0	2	3	0	0	3	2	0	1	0	0	0	0	2	3	0	0	3	2	0	1	0	0	0	0	8.7	8.7	8.7	38734
tr|Q58E64|Q58E64_MOUSE;tr|Q3UA81|Q3UA81_MOUSE;tr|Q3TII3|Q3TII3_MOUSE;sp|P10126|EF1A1_MOUSE;tr|Q3UZQ3|Q3UZQ3_MOUSE;tr|D3Z3I8|D3Z3I8_MOUSE;tr|D3YZ68|D3YZ68_MOUSE	tr|Q58E64|Q58E64_MOUSE;tr|Q3UA81|Q3UA81_MOUSE;tr|Q3TII3|Q3TII3_MOUSE;sp|P10126|EF1A1_MOUSE;tr|Q3UZQ3|Q3UZQ3_MOUSE;tr|D3Z3I8|D3Z3I8_MOUSE;tr|D3YZ68|D3YZ68_MOUSE	16;16;16;16;15;12;12	16;16;16;16;15;12;12	9;9;9;9;8;8;8	>tr|Q58E64|Q58E64_MOUSE Elongation factor 1-alpha OS=Mus musculus GN=Eef1a1 PE=2 SV=1;>tr|Q3UA81|Q3UA81_MOUSE Elongation factor 1-alpha OS=Mus musculus GN=Eef1a1 PE=2 SV=1;>tr|Q3TII3|Q3TII3_MOUSE Elongation factor 1-alpha OS=Mus musculus GN=Eef1a1 PE=2 SV=	7	16	16	9	13	15	15	14	15	13	13	14	13	14	15	15	13	15	15	14	15	13	13	14	13	14	15	15	7	8	8	7	8	7	7	7	7	7	8	8	28.4	28.4	14.3	50113
tr|Q9DD05|Q9DD05_MOUSE;sp|P10518|HEM2_MOUSE;tr|O89061|O89061_MOUSE;tr|Q8VCZ1|Q8VCZ1_MOUSE	tr|Q9DD05|Q9DD05_MOUSE;sp|P10518|HEM2_MOUSE;tr|O89061|O89061_MOUSE	7;7;4;3	7;7;4;3	7;7;4;3	>tr|Q9DD05|Q9DD05_MOUSE Delta-aminolevulinic acid dehydratase OS=Mus musculus GN=Alad PE=2 SV=1;>sp|P10518|HEM2_MOUSE Delta-aminolevulinic acid dehydratase OS=Mus musculus GN=Alad PE=1 SV=1;>tr|O89061|O89061_MOUSE Delta-aminolevulinic acid dehydratase (Fra	4	7	7	7	6	7	6	6	6	7	7	7	7	7	7	7	6	7	6	6	6	7	7	7	7	7	7	7	6	7	6	6	6	7	7	7	7	7	7	7	19.7	19.7	19.7	36039
tr|Q6LAF6|Q6LAF6_MOUSE;tr|Q3TVS6|Q3TVS6_MOUSE;tr|Q3TC17|Q3TC17_MOUSE;sp|P10605|CATB_MOUSE	tr|Q6LAF6|Q6LAF6_MOUSE;tr|Q3TVS6|Q3TVS6_MOUSE;tr|Q3TC17|Q3TC17_MOUSE;sp|P10605|CATB_MOUSE	4;4;4;4	4;4;4;4	4;4;4;4	>tr|Q6LAF6|Q6LAF6_MOUSE Cathepsin B (Fragment) OS=Mus musculus GN=Ctsb PE=2 SV=1;>tr|Q3TVS6|Q3TVS6_MOUSE Putative uncharacterized protein OS=Mus musculus GN=Ctsb PE=2 SV=1;>tr|Q3TC17|Q3TC17_MOUSE Putative uncharacterized protein OS=Mus musculus GN=Ctsb PE=	4	4	4	4	3	4	4	4	4	4	4	4	4	4	3	4	3	4	4	4	4	4	4	4	4	4	3	4	3	4	4	4	4	4	4	4	4	4	3	4	20.6	20.6	20.6	20923
tr|Q52KC1|Q52KC1_MOUSE;sp|P10630|IF4A2_MOUSE;tr|Q8BTU6|Q8BTU6_MOUSE;tr|E9Q561|E9Q561_MOUSE;tr|A2AFK7|A2AFK7_MOUSE;tr|E9PV04|E9PV04_MOUSE;sp|Q91VC3|IF4A3_MOUSE;tr|D6RJ60|D6RJ60_MOUSE;tr|D6RJ11|D6RJ11_MOUSE	tr|Q52KC1|Q52KC1_MOUSE;sp|P10630|IF4A2_MOUSE;tr|Q8BTU6|Q8BTU6_MOUSE;tr|E9Q561|E9Q561_MOUSE	15;15;13;12;2;2;2;1;1	15;15;13;12;2;2;2;1;1	7;7;5;7;0;0;0;0;0	>tr|Q52KC1|Q52KC1_MOUSE Eukaryotic translation initiation factor 4A2 OS=Mus musculus GN=Eif4a2 PE=2 SV=1;>sp|P10630|IF4A2_MOUSE Eukaryotic initiation factor 4A-II OS=Mus musculus GN=Eif4a2 PE=2 SV=2;>tr|Q8BTU6|Q8BTU6_MOUSE Eukaryotic initiation factor 4A-I	9	15	15	7	15	13	15	14	15	15	15	15	15	14	15	15	15	13	15	14	15	15	15	15	15	14	15	15	7	5	7	6	7	7	7	7	7	7	7	7	37.1	37.1	16.5	46402
tr|A0A0A0MQC7|A0A0A0MQC7_MOUSE;sp|P10637|TAU_MOUSE;tr|A2A5Y6|A2A5Y6_MOUSE;tr|Q3UH19|Q3UH19_MOUSE;tr|Q8C5K4|Q8C5K4_MOUSE;tr|Q76M61|Q76M61_MOUSE	tr|A0A0A0MQC7|A0A0A0MQC7_MOUSE;sp|P10637|TAU_MOUSE;tr|A2A5Y6|A2A5Y6_MOUSE;tr|Q3UH19|Q3UH19_MOUSE	18;18;18;16;8;2	18;18;18;16;8;2	3;3;3;1;0;0	>tr|A0A0A0MQC7|A0A0A0MQC7_MOUSE Microtubule-associated protein OS=Mus musculus GN=Mapt PE=1 SV=1;>sp|P10637|TAU_MOUSE Microtubule-associated protein tau OS=Mus musculus GN=Mapt PE=1 SV=3;>tr|A2A5Y6|A2A5Y6_MOUSE Microtubule-associated protein OS=Mus musculu	6	18	18	3	15	17	17	16	17	17	17	14	16	15	16	12	15	17	17	16	17	17	17	14	16	15	16	12	2	2	2	2	2	2	2	3	2	2	2	1	28	28	6.4	76259
sp|P10639|THIO_MOUSE	sp|P10639|THIO_MOUSE	4	4	4	>sp|P10639|THIO_MOUSE Thioredoxin OS=Mus musculus GN=Txn PE=1 SV=3	1	4	4	4	3	4	3	4	3	4	3	2	3	3	3	4	3	4	3	4	3	4	3	2	3	3	3	4	3	4	3	4	3	4	3	2	3	3	3	4	31.4	31.4	31.4	11675
sp|P10649|GSTM1_MOUSE;tr|A2AE89|A2AE89_MOUSE;tr|F6WHQ7|F6WHQ7_MOUSE;sp|P19639|GSTM4_MOUSE	sp|P10649|GSTM1_MOUSE;tr|A2AE89|A2AE89_MOUSE;tr|F6WHQ7|F6WHQ7_MOUSE	17;13;12;5	17;13;12;5	13;9;10;4	>sp|P10649|GSTM1_MOUSE Glutathione S-transferase Mu 1 OS=Mus musculus GN=Gstm1 PE=1 SV=2;>tr|A2AE89|A2AE89_MOUSE Glutathione S-transferase Mu 1 (Fragment) OS=Mus musculus GN=Gstm1 PE=1 SV=1;>tr|F6WHQ7|F6WHQ7_MOUSE Glutathione S-transferase Mu 1 (Fragment)	4	17	17	13	12	11	10	11	12	14	13	13	15	12	13	12	12	11	10	11	12	14	13	13	15	12	13	12	8	7	6	7	8	10	9	9	11	8	9	8	66.5	66.5	50.5	25.97
tr|Q3TN39|Q3TN39_MOUSE;sp|P10852|4F2_MOUSE;tr|Q8BTJ9|Q8BTJ9_MOUSE;tr|Q60849|Q60849_MOUSE;tr|Q3U144|Q3U144_MOUSE;tr|Q3TIP1|Q3TIP1_MOUSE	tr|Q3TN39|Q3TN39_MOUSE;sp|P10852|4F2_MOUSE;tr|Q8BTJ9|Q8BTJ9_MOUSE;tr|Q60849|Q60849_MOUSE;tr|Q3U144|Q3U144_MOUSE	18;18;16;15;13;4	18;18;16;15;13;4	18;18;16;15;13;4	>tr|Q3TN39|Q3TN39_MOUSE Putative uncharacterized protein OS=Mus musculus GN=Slc3a2 PE=2 SV=1;>sp|P10852|4F2_MOUSE 4F2 cell-surface antigen heavy chain OS=Mus musculus GN=Slc3a2 PE=1 SV=1;>tr|Q8BTJ9|Q8BTJ9_MOUSE Putative uncharacterized protein OS=Mus muscu	6	18	18	18	14	17	16	18	17	16	14	14	16	14	15	14	14	17	16	18	17	16	14	14	16	14	15	14	14	17	16	18	17	16	14	14	16	14	15	14	31.6	31.6	31.6	58327
sp|P11031|TCP4_MOUSE	sp|P11031|TCP4_MOUSE	2	2	2	>sp|P11031|TCP4_MOUSE Activated RNA polymerase II transcriptional coactivator p15 OS=Mus musculus GN=Sub1 PE=1 SV=3	1	2	2	2	1	1	1	1	1	0	1	0	1	1	1	0	1	1	1	1	1	0	1	0	1	1	1	0	1	1	1	1	1	0	1	0	1	1	1	0	15.7	15.7	15.7	14427
sp|P11087|CO1A1_MOUSE;tr|Q99LL6|Q99LL6_MOUSE;sp|P28481|CO2A1_MOUSE	sp|P11087|CO1A1_MOUSE	7;3;1	7;3;1	7;3;1	>sp|P11087|CO1A1_MOUSE Collagen alpha-1(I) chain OS=Mus musculus GN=Col1a1 PE=1 SV=4	3	7	7	7	0	0	1	0	0	0	0	0	6	5	1	1	0	0	1	0	0	0	0	0	6	5	1	1	0	0	1	0	0	0	0	0	6	5	1	1	6.5	6.5	6.5	138.03
tr|B7ZNJ1|B7ZNJ1_MOUSE;tr|Q3UH17|Q3UH17_MOUSE;tr|A0A087WS56|A0A087WS56_MOUSE;tr|B9EHT6|B9EHT6_MOUSE;tr|Q3TCF1|Q3TCF1_MOUSE;tr|A0A087WSN6|A0A087WSN6_MOUSE;tr|Q3UHL6|Q3UHL6_MOUSE;tr|Q3UGY5|Q3UGY5_MOUSE;tr|A0A087WR50|A0A087WR50_MOUSE;sp|P11276|FINC_MOUSE;tr|Q3TBB4|Q3TBB4_MOUSE;tr|Q3UHR1|Q3UHR1_MOUSE;tr|Q8R3F3|Q8R3F3_MOUSE;tr|Q3UZF9|Q3UZF9_MOUSE;tr|A0A087WS99|A0A087WS99_MOUSE;tr|Q3TCL7|Q3TCL7_MOUSE;t…	tr|B7ZNJ1|B7ZNJ1_MOUSE;tr|Q3UH17|Q3UH17_MOUSE;tr|A0A087WS56|A0A087WS56_MOUSE;tr|B9EHT6|B9EHT6_MOUSE;tr|Q3TCF1|Q3TCF1_MOUSE;tr|A0A087WSN6|A0A087WSN6_MOUSE;tr|Q3UHL6|Q3UHL6_MOUSE;tr|Q3UGY5|Q3UGY5_MOUSE;tr|A0A087WR50|A0A087WR50_MOUSE;sp|P11276|FINC_MOUSE;tr|Q3TBB4|Q3TBB4_MOUSE;tr|Q3UHR1|Q3UHR1_MOUSE;tr|Q8R3F3|Q8R3F3_MOUSE;tr|Q3UZF9|Q3UZF9_MOUSE	6;6;6;6;6;6;6;6;6;6;5;5;3;3;2;2;1	6;6;6;6;6;6;6;6;6;6;5;5;3;3;2;2;1	6;6;6;6;6;6;6;6;6;6;5;5;3;3;2;2;1	>tr|B7ZNJ1|B7ZNJ1_MOUSE Fibronectin OS=Mus musculus GN=Fn1 PE=1 SV=1;>tr|Q3UH17|Q3UH17_MOUSE Putative uncharacterized protein OS=Mus musculus GN=Fn1 PE=2 SV=1;>tr|A0A087WS56|A0A087WS56_MOUSE Fibronectin OS=Mus musculus GN=Fn1 PE=1 SV=1;>tr|B9EHT6|B9EHT6_MO	17	6	6	6	4	3	5	2	4	2	3	3	4	4	3	1	4	3	5	2	4	2	3	3	4	4	3	1	4	3	5	2	4	2	3	3	4	4	3	1	4.2	4.2	4.2	239.72
sp|P11352|GPX1_MOUSE;tr|A0A0A6YY34|A0A0A6YY34_MOUSE;tr|A0A0A6YVV2|A0A0A6YVV2_MOUSE	sp|P11352|GPX1_MOUSE;tr|A0A0A6YY34|A0A0A6YY34_MOUSE;tr|A0A0A6YVV2|A0A0A6YVV2_MOUSE	4;3;3	4;3;3	4;3;3	>sp|P11352|GPX1_MOUSE Glutathione peroxidase 1 OS=Mus musculus GN=Gpx1 PE=1 SV=2;>tr|A0A0A6YY34|A0A0A6YY34_MOUSE Glutathione peroxidase OS=Mus musculus GN=Gpx1 PE=1 SV=1;>tr|A0A0A6YVV2|A0A0A6YVV2_MOUSE Glutathione peroxidase OS=Mus musculus GN=Gpx1 PE=1 SV	3	4	4	4	2	4	2	4	3	4	3	4	4	4	4	3	2	4	2	4	3	4	3	4	4	4	4	3	2	4	2	4	3	4	3	4	4	4	4	3	28.9	28.9	28.9	22329
tr|Q5EBJ0|Q5EBJ0_MOUSE;sp|P11404|FABPH_MOUSE	tr|Q5EBJ0|Q5EBJ0_MOUSE;sp|P11404|FABPH_MOUSE	8;8	8;8	8;8	>tr|Q5EBJ0|Q5EBJ0_MOUSE Fatty acid binding protein 3, muscle and heart OS=Mus musculus GN=Fabp3 PE=2 SV=1;>sp|P11404|FABPH_MOUSE Fatty acid-binding protein, heart OS=Mus musculus GN=Fabp3 PE=1 SV=5	2	8	8	8	5	6	7	6	6	6	7	6	6	7	7	7	5	6	7	6	6	6	7	6	6	7	7	7	5	6	7	6	6	6	7	6	6	7	7	7	57.1	57.1	57.1	14819
tr|Q8VH34|Q8VH34_MOUSE;tr|Q3TX84|Q3TX84_MOUSE;tr|Q3TA96|Q3TA96_MOUSE;sp|P11438|LAMP1_MOUSE;tr|Q9DC13|Q9DC13_MOUSE;tr|Q922T9|Q922T9_MOUSE	tr|Q8VH34|Q8VH34_MOUSE;tr|Q3TX84|Q3TX84_MOUSE;tr|Q3TA96|Q3TA96_MOUSE;sp|P11438|LAMP1_MOUSE;tr|Q9DC13|Q9DC13_MOUSE;tr|Q922T9|Q922T9_MOUSE	2;2;2;2;2;1	2;2;2;2;2;1	2;2;2;2;2;1	>tr|Q8VH34|Q8VH34_MOUSE LAMP-1 OS=Mus musculus GN=Lamp1 PE=2 SV=1;>tr|Q3TX84|Q3TX84_MOUSE Putative uncharacterized protein OS=Mus musculus GN=Lamp1 PE=2 SV=1;>tr|Q3TA96|Q3TA96_MOUSE Lysosomal membrane glycoprotein 1, isoform CRA_c OS=Mus musculus GN=Lamp1	6	2	2	2	1	2	2	2	2	1	2	2	2	2	1	2	1	2	2	2	2	1	2	2	2	2	1	2	1	2	2	2	2	1	2	2	2	2	1	2	5.7	5.7	5.7	43879
tr|Q71LX8|Q71LX8_MOUSE;sp|P11499|HS90B_MOUSE;tr|Q80YC2|Q80YC2_MOUSE;tr|Q811H6|Q811H6_MOUSE;tr|E9PX27|E9PX27_MOUSE;tr|E9Q3D6|E9Q3D6_MOUSE;tr|D3Z1R1|D3Z1R1_MOUSE;tr|E9Q0C3|E9Q0C3_MOUSE;REV__sp|Q8BL66|EEA1_MOUSE	tr|Q71LX8|Q71LX8_MOUSE;sp|P11499|HS90B_MOUSE	32;32;13;13;8;8;6;6;1	32;32;13;13;8;8;6;6;1	19;19;9;9;2;5;0;5;0	>tr|Q71LX8|Q71LX8_MOUSE Heat shock protein 84b OS=Mus musculus GN=Hsp90ab1 PE=2 SV=1;>sp|P11499|HS90B_MOUSE Heat shock protein HSP 90-beta OS=Mus musculus GN=Hsp90ab1 PE=1 SV=3	9	32	32	19	19	25	27	26	26	27	25	29	25	27	26	27	19	25	27	26	26	27	25	29	25	27	26	27	10	15	16	15	15	16	15	17	15	15	16	16	41.4	41.4	27.8	83.28
tr|Q8JZT0|Q8JZT0_MOUSE;sp|P11589|MUP2_MOUSE	tr|Q8JZT0|Q8JZT0_MOUSE;sp|P11589|MUP2_MOUSE	4;4	4;4	1;1	>tr|Q8JZT0|Q8JZT0_MOUSE Mup1 protein OS=Mus musculus PE=2 SV=1;>sp|P11589|MUP2_MOUSE Major urinary protein 2 OS=Mus musculus GN=Mup2 PE=1 SV=1	2	4	4	1	2	2	2	2	2	2	3	1	3	1	2	2	2	2	2	2	2	2	3	1	3	1	2	2	0	0	0	0	0	0	1	0	0	0	0	1	46.8	46.8	9.6	10797
sp|P11798|KCC2A_MOUSE;tr|Q80TN1|Q80TN1_MOUSE;tr|F8WIS9|F8WIS9_MOUSE;tr|F8WHB5|F8WHB5_MOUSE;tr|F6WHR9|F6WHR9_MOUSE;tr|D3Z7K9|D3Z7K9_MOUSE	sp|P11798|KCC2A_MOUSE;tr|Q80TN1|Q80TN1_MOUSE;tr|F8WIS9|F8WIS9_MOUSE	33;33;30;12;6;2	33;33;30;12;6;2	22;22;19;12;2;2	>sp|P11798|KCC2A_MOUSE Calcium/calmodulin-dependent protein kinase type II subunit alpha OS=Mus musculus GN=Camk2a PE=1 SV=2;>tr|Q80TN1|Q80TN1_MOUSE MKIAA0968 protein (Fragment) OS=Mus musculus GN=Camk2a PE=2 SV=3;>tr|F8WIS9|F8WIS9_MOUSE Calcium/calmodulin	6	33	33	22	20	27	25	29	20	27	28	28	29	31	30	30	20	27	25	29	20	27	28	28	29	31	30	30	15	18	18	20	15	19	20	20	21	21	21	20	54	54	40	54114
sp|P11881|ITPR1_MOUSE;tr|Q3UVA1|Q3UVA1_MOUSE;tr|Q6NV80|Q6NV80_MOUSE;tr|Q8C8N0|Q8C8N0_MOUSE;tr|Q8C7X9|Q8C7X9_MOUSE;sp|Q9Z329|ITPR2_MOUSE;tr|Q922U9|Q922U9_MOUSE;tr|Q497U9|Q497U9_MOUSE;tr|Q3UWL5|Q3UWL5_MOUSE;tr|Q8CED6|Q8CED6_MOUSE;tr|Q8BNX2|Q8BNX2_MOUSE	sp|P11881|ITPR1_MOUSE	19;6;5;4;4;3;1;1;1;1;1	19;6;5;4;4;3;1;1;1;1;1	17;6;4;3;4;2;0;0;0;0;0	>sp|P11881|ITPR1_MOUSE Inositol 1,4,5-trisphosphate receptor type 1 OS=Mus musculus GN=Itpr1 PE=1 SV=2	11	19	19	17	9	10	6	11	4	8	10	6	12	10	13	14	9	10	6	11	4	8	10	6	12	10	13	14	8	9	5	10	3	7	9	6	10	9	11	13	7	7	6.5	313.16
sp|P11983|TCPA_MOUSE;tr|W0TYI4|W0TYI4_MOUSE;tr|F2Z483|F2Z483_MOUSE;tr|Q6LBL9|Q6LBL9_MOUSE;tr|Q62291|Q62291_MOUSE;tr|Q9QZ34|Q9QZ34_MOUSE;tr|Q62289|Q62289_MOUSE;tr|Q9QZ36|Q9QZ36_MOUSE;tr|Q9QZ35|Q9QZ35_MOUSE;tr|Q62290|Q62290_MOUSE;tr|Q9QZ33|Q9QZ33_MOUSE	sp|P11983|TCPA_MOUSE	18;8;4;4;3;3;3;3;3;3;3	18;8;4;4;3;3;3;3;3;3;3	18;8;4;4;3;3;3;3;3;3;3	>sp|P11983|TCPA_MOUSE T-complex protein 1 subunit alpha OS=Mus musculus GN=Tcp1 PE=1 SV=3	11	18	18	18	10	13	16	17	11	11	11	11	13	12	13	13	10	13	16	17	11	11	11	11	13	12	13	13	10	13	16	17	11	11	11	11	13	12	13	13	41	41	41	60448
tr|Q8BPC7|Q8BPC7_MOUSE;tr|Q6GR78|Q6GR78_MOUSE;tr|Q53ZT3|Q53ZT3_MOUSE;sp|P12023|A4_MOUSE;tr|Q3TXI9|Q3TXI9_MOUSE;tr|Q3TWF3|Q3TWF3_MOUSE;tr|Q3TVS1|Q3TVS1_MOUSE;tr|Q8BPV5|Q8BPV5_MOUSE;tr|Q3U775|Q3U775_MOUSE;tr|Q3U9N6|Q3U9N6_MOUSE;tr|Q3TPZ7|Q3TPZ7_MOUSE;tr|Q7TT34|Q7TT34_MOUSE;tr|Q64348|Q64348_MOUSE;sp|Q06335|APLP2_MOUSE;tr|Q60709|Q60709_MOUSE;tr|Q3UDL6|Q3UDL6_MOUSE;tr|Q61482|Q61482_MOUSE	tr|Q8BPC7|Q8BPC7_MOUSE;tr|Q6GR78|Q6GR78_MOUSE;tr|Q53ZT3|Q53ZT3_MOUSE;sp|P12023|A4_MOUSE;tr|Q3TXI9|Q3TXI9_MOUSE;tr|Q3TWF3|Q3TWF3_MOUSE;tr|Q3TVS1|Q3TVS1_MOUSE	7;7;7;7;6;6;4;3;1;1;1;1;1;1;1;1;1	7;7;7;7;6;6;4;3;1;1;1;1;1;1;1;1;1	7;7;7;7;6;6;4;3;1;1;1;1;1;1;1;1;1	>tr|Q8BPC7|Q8BPC7_MOUSE Putative uncharacterized protein (Fragment) OS=Mus musculus GN=App PE=2 SV=1;>tr|Q6GR78|Q6GR78_MOUSE Amyloid beta (A4) protein OS=Mus musculus GN=App PE=2 SV=1;>tr|Q53ZT3|Q53ZT3_MOUSE Amyloid-beta protein-like protein long isoform O	17	7	7	7	6	5	6	6	6	6	6	6	5	5	5	7	6	5	6	6	6	6	6	6	5	5	5	7	6	5	6	6	6	6	6	6	5	5	5	7	20.8	20.8	20.8	43989
sp|P12382|PFKAL_MOUSE;tr|Q8CD98|Q8CD98_MOUSE	sp|P12382|PFKAL_MOUSE;tr|Q8CD98|Q8CD98_MOUSE	14;8	9;7	9;7	>sp|P12382|PFKAL_MOUSE ATP-dependent 6-phosphofructokinase, liver type OS=Mus musculus GN=Pfkl PE=1 SV=4;>tr|Q8CD98|Q8CD98_MOUSE Putative uncharacterized protein OS=Mus musculus GN=Pfkl PE=2 SV=1	2	14	9	9	9	10	10	8	7	9	8	9	12	12	12	12	4	5	5	4	3	4	3	4	7	7	7	7	4	5	5	4	3	4	3	4	7	7	7	7	19	11.7	11.7	85359
sp|P12658|CALB1_MOUSE;tr|Q8CEF3|Q8CEF3_MOUSE;tr|Q8C5H2|Q8C5H2_MOUSE	sp|P12658|CALB1_MOUSE;tr|Q8CEF3|Q8CEF3_MOUSE;tr|Q8C5H2|Q8C5H2_MOUSE	7;6;5	6;5;4	6;5;4	>sp|P12658|CALB1_MOUSE Calbindin OS=Mus musculus GN=Calb1 PE=1 SV=2;>tr|Q8CEF3|Q8CEF3_MOUSE Putative uncharacterized protein OS=Mus musculus GN=Calb1 PE=2 SV=1;>tr|Q8C5H2|Q8C5H2_MOUSE Putative uncharacterized protein OS=Mus musculus GN=Calb1 PE=2 SV=1	3	7	6	6	5	6	7	6	5	7	5	5	6	6	5	7	4	5	6	5	4	6	4	4	5	5	4	6	4	5	6	5	4	6	4	4	5	5	4	6	21.1	16.9	16.9	29994
sp|P12787|COX5A_MOUSE	sp|P12787|COX5A_MOUSE	4	4	4	>sp|P12787|COX5A_MOUSE Cytochrome c oxidase subunit 5A, mitochondrial OS=Mus musculus GN=Cox5a PE=1 SV=2	1	4	4	4	3	4	4	4	4	4	3	4	4	4	4	4	3	4	4	4	4	4	3	4	4	4	4	4	3	4	4	4	4	4	3	4	4	4	4	4	22.6	22.6	22.6	16101
tr|D3Z0V6|D3Z0V6_MOUSE;tr|Q921L9|Q921L9_MOUSE;sp|P12849|KAP1_MOUSE;tr|Q3TY04|Q3TY04_MOUSE	tr|D3Z0V6|D3Z0V6_MOUSE;tr|Q921L9|Q921L9_MOUSE;sp|P12849|KAP1_MOUSE;tr|Q3TY04|Q3TY04_MOUSE	7;7;7;6	4;4;4;4	4;4;4;4	>tr|D3Z0V6|D3Z0V6_MOUSE cAMP-dependent protein kinase type I-beta regulatory subunit OS=Mus musculus GN=Prkar1b PE=1 SV=1;>tr|Q921L9|Q921L9_MOUSE Protein kinase, cAMP dependent regulatory, type I beta OS=Mus musculus GN=Prkar1b PE=2 SV=1;>sp|P12849|KAP1_MO	4	7	4	4	4	7	4	7	6	7	7	6	6	7	6	5	1	4	1	4	3	4	4	3	3	4	3	2	1	4	1	4	3	4	4	3	3	4	3	2	25.7	14.8	14.8	28916
sp|P12960|CNTN1_MOUSE	sp|P12960|CNTN1_MOUSE	34	34	34	>sp|P12960|CNTN1_MOUSE Contactin-1 OS=Mus musculus GN=Cntn1 PE=1 SV=1	1	34	34	34	23	24	29	30	23	23	25	25	27	25	27	26	23	24	29	30	23	23	25	25	27	25	27	26	23	24	29	30	23	23	25	25	27	25	27	26	37.3	37.3	37.3	113.39
tr|Q6P1A9|Q6P1A9_MOUSE;tr|Q5EBG5|Q5EBG5_MOUSE;tr|Q58ET1|Q58ET1_MOUSE;sp|P12970|RL7A_MOUSE;tr|Q80UT7|Q80UT7_MOUSE;tr|Q8CDE3|Q8CDE3_MOUSE;tr|F6SSI5|F6SSI5_MOUSE;tr|V9GX35|V9GX35_MOUSE;tr|F6VBB8|F6VBB8_MOUSE	tr|Q6P1A9|Q6P1A9_MOUSE;tr|Q5EBG5|Q5EBG5_MOUSE;tr|Q58ET1|Q58ET1_MOUSE;sp|P12970|RL7A_MOUSE;tr|Q80UT7|Q80UT7_MOUSE;tr|Q8CDE3|Q8CDE3_MOUSE;tr|F6SSI5|F6SSI5_MOUSE	5;5;5;5;5;3;3;2;1	5;5;5;5;5;3;3;2;1	5;5;5;5;5;3;3;2;1	>tr|Q6P1A9|Q6P1A9_MOUSE Ribosomal protein L7A OS=Mus musculus GN=Rpl7a PE=2 SV=1;>tr|Q5EBG5|Q5EBG5_MOUSE Ribosomal protein L7A OS=Mus musculus GN=Rpl7a PE=2 SV=1;>tr|Q58ET1|Q58ET1_MOUSE MCG11348 OS=Mus musculus GN=Rpl7a PE=2 SV=1;>sp|P12970|RL7A_MOUSE 60S	9	5	5	5	3	4	4	3	4	3	3	3	4	3	4	4	3	4	4	3	4	3	3	3	4	3	4	4	3	4	4	3	4	3	3	3	4	3	4	4	17.3	17.3	17.3	30024
tr|Q6PAC1|Q6PAC1_MOUSE;tr|Q3TGJ9|Q3TGJ9_MOUSE;sp|P13020|GELS_MOUSE;tr|Q3UCW8|Q3UCW8_MOUSE;tr|Q3U9Q8|Q3U9Q8_MOUSE;CON__Q3SX14;tr|A6PWS5|A6PWS5_MOUSE	tr|Q6PAC1|Q6PAC1_MOUSE;tr|Q3TGJ9|Q3TGJ9_MOUSE;sp|P13020|GELS_MOUSE;tr|Q3UCW8|Q3UCW8_MOUSE;tr|Q3U9Q8|Q3U9Q8_MOUSE;CON__Q3SX14	12;12;12;11;11;7;2	12;12;12;11;11;7;2	12;12;12;11;11;7;2	>tr|Q6PAC1|Q6PAC1_MOUSE Gelsolin, isoform CRA_c OS=Mus musculus GN=Gsn PE=2 SV=1;>tr|Q3TGJ9|Q3TGJ9_MOUSE Putative uncharacterized protein OS=Mus musculus GN=Gsn PE=2 SV=1;>sp|P13020|GELS_MOUSE Gelsolin OS=Mus musculus GN=Gsn PE=1 SV=3;>tr|Q3UCW8|Q3UCW8_MOU	7	12	12	12	11	8	12	9	11	10	11	8	11	9	10	10	11	8	12	9	11	10	11	8	11	9	10	10	11	8	12	9	11	10	11	8	11	9	10	10	19	19	19	80762
tr|Q544K9|Q544K9_MOUSE;tr|Q3TVV7|Q3TVV7_MOUSE;sp|P13439|UMPS_MOUSE	tr|Q544K9|Q544K9_MOUSE;tr|Q3TVV7|Q3TVV7_MOUSE;sp|P13439|UMPS_MOUSE	5;5;5	5;5;5	5;5;5	>tr|Q544K9|Q544K9_MOUSE Uridine monophosphate synthetase OS=Mus musculus GN=Umps PE=2 SV=1;>tr|Q3TVV7|Q3TVV7_MOUSE Putative uncharacterized protein OS=Mus musculus GN=Umps PE=2 SV=1;>sp|P13439|UMPS_MOUSE Uridine 5-monophosphate synthase OS=Mus musculus GN	3	5	5	5	5	5	5	5	4	5	5	4	3	3	3	4	5	5	5	5	4	5	5	4	3	3	3	4	5	5	5	5	4	5	5	4	3	3	3	4	13.9	13.9	13.9	52292
sp|P13634|CAH1_MOUSE;tr|D3YYQ4|D3YYQ4_MOUSE	sp|P13634|CAH1_MOUSE	7;3	7;3	7;3	>sp|P13634|CAH1_MOUSE Carbonic anhydrase 1 OS=Mus musculus GN=Ca1 PE=2 SV=4	2	7	7	7	6	6	6	6	5	6	6	2	7	7	6	5	6	6	6	6	5	6	6	2	7	7	6	5	6	6	6	6	5	6	6	2	7	7	6	5	35.6	35.6	35.6	28.33
tr|E0CXN5|E0CXN5_MOUSE;sp|P13707|GPDA_MOUSE	tr|E0CXN5|E0CXN5_MOUSE;sp|P13707|GPDA_MOUSE	12;12	12;12	11;11	>tr|E0CXN5|E0CXN5_MOUSE Glycerol-3-phosphate dehydrogenase [NAD(+)] OS=Mus musculus GN=Gpd1 PE=1 SV=1;>sp|P13707|GPDA_MOUSE Glycerol-3-phosphate dehydrogenase [NAD(+)], cytoplasmic OS=Mus musculus GN=Gpd1 PE=1 SV=3	2	12	12	11	9	9	9	9	9	9	7	6	10	9	10	9	9	9	9	9	9	9	7	6	10	9	10	9	9	9	9	9	9	9	6	6	10	9	10	9	34	34	30.7	35231
tr|Q545P0|Q545P0_MOUSE;tr|Q3TSQ1|Q3TSQ1_MOUSE;sp|P14094|AT1B1_MOUSE;tr|Q3TV47|Q3TV47_MOUSE;tr|A0A0A6YX05|A0A0A6YX05_MOUSE;tr|Q3TRA6|Q3TRA6_MOUSE	tr|Q545P0|Q545P0_MOUSE;tr|Q3TSQ1|Q3TSQ1_MOUSE;sp|P14094|AT1B1_MOUSE;tr|Q3TV47|Q3TV47_MOUSE	13;13;13;12;5;5	13;13;13;12;5;5	13;13;13;12;5;5	>tr|Q545P0|Q545P0_MOUSE ATPase, Na+/K+ transporting, beta 1 polypeptide OS=Mus musculus GN=Atp1b1 PE=2 SV=1;>tr|Q3TSQ1|Q3TSQ1_MOUSE Putative uncharacterized protein OS=Mus musculus GN=Atp1b1 PE=2 SV=1;>sp|P14094|AT1B1_MOUSE Sodium/potassium-transporting AT	6	13	13	13	12	12	12	12	12	12	12	12	12	12	12	12	12	12	12	12	12	12	12	12	12	12	12	12	12	12	12	12	12	12	12	12	12	12	12	12	36.8	36.8	36.8	35194
tr|A4FUS1|A4FUS1_MOUSE;sp|P14131|RS16_MOUSE;tr|Q641N3|Q641N3_MOUSE;tr|Q5CZY9|Q5CZY9_MOUSE	tr|A4FUS1|A4FUS1_MOUSE;sp|P14131|RS16_MOUSE;tr|Q641N3|Q641N3_MOUSE;tr|Q5CZY9|Q5CZY9_MOUSE	6;6;6;6	6;6;6;6	6;6;6;6	>tr|A4FUS1|A4FUS1_MOUSE MCG123443 OS=Mus musculus GN=Rps16 PE=2 SV=1;>sp|P14131|RS16_MOUSE 40S ribosomal protein S16 OS=Mus musculus GN=Rps16 PE=2 SV=4;>tr|Q641N3|Q641N3_MOUSE Rps16 protein (Fragment) OS=Mus musculus GN=Rps16 PE=2 SV=1;>tr|Q5CZY9|Q5CZY9_MO	4	6	6	6	4	3	3	4	4	4	6	5	5	4	5	4	4	3	3	4	4	4	6	5	5	4	5	4	4	3	3	4	4	4	6	5	5	4	5	4	33.6	33.6	33.6	16445
tr|Q5M9N8|Q5M9N8_MOUSE;tr|Q3UBI6|Q3UBI6_MOUSE;sp|P14148|RL7_MOUSE;tr|F6XI62|F6XI62_MOUSE;tr|Q3TK73|Q3TK73_MOUSE	tr|Q5M9N8|Q5M9N8_MOUSE;tr|Q3UBI6|Q3UBI6_MOUSE;sp|P14148|RL7_MOUSE;tr|F6XI62|F6XI62_MOUSE;tr|Q3TK73|Q3TK73_MOUSE	8;8;8;8;7	8;8;8;8;7	8;8;8;8;7	>tr|Q5M9N8|Q5M9N8_MOUSE Ribosomal protein L7 OS=Mus musculus GN=Rpl7 PE=2 SV=1;>tr|Q3UBI6|Q3UBI6_MOUSE Putative uncharacterized protein OS=Mus musculus GN=Rpl7 PE=2 SV=1;>sp|P14148|RL7_MOUSE 60S ribosomal protein L7 OS=Mus musculus GN=Rpl7 PE=1 SV=2;>tr|F6	5	8	8	8	6	7	7	7	7	7	7	7	8	7	8	7	6	7	7	7	7	7	7	7	8	7	8	7	6	7	7	7	7	7	7	7	8	7	8	7	21.5	21.5	21.5	31419
sp|P14152|MDHC_MOUSE;tr|B1ATQ3|B1ATQ3_MOUSE	sp|P14152|MDHC_MOUSE	18;6	18;6	18;6	>sp|P14152|MDHC_MOUSE Malate dehydrogenase, cytoplasmic OS=Mus musculus GN=Mdh1 PE=1 SV=3	2	18	18	18	13	15	16	14	17	13	11	10	16	16	16	14	13	15	16	14	17	13	11	10	16	16	16	14	13	15	16	14	17	13	11	10	16	16	16	14	53	53	53	36511
tr|B2CY77|B2CY77_MOUSE;sp|P14206|RSSA_MOUSE	tr|B2CY77|B2CY77_MOUSE;sp|P14206|RSSA_MOUSE	7;7	7;7	7;7	>tr|B2CY77|B2CY77_MOUSE Laminin receptor (Fragment) OS=Mus musculus GN=Rpsa PE=2 SV=1;>sp|P14206|RSSA_MOUSE 40S ribosomal protein SA OS=Mus musculus GN=Rpsa PE=1 SV=4	2	7	7	7	6	5	7	6	7	6	6	5	7	5	6	7	6	5	7	6	7	6	6	5	7	5	6	7	6	5	7	6	7	6	6	5	7	5	6	7	22	22	22	32.85
tr|Q3UWP8|Q3UWP8_MOUSE;tr|B2MWM9|B2MWM9_MOUSE;sp|P14211|CALR_MOUSE	tr|Q3UWP8|Q3UWP8_MOUSE;tr|B2MWM9|B2MWM9_MOUSE;sp|P14211|CALR_MOUSE	16;16;16	16;16;16	16;16;16	>tr|Q3UWP8|Q3UWP8_MOUSE Putative uncharacterized protein (Fragment) OS=Mus musculus GN=Calr PE=2 SV=1;>tr|B2MWM9|B2MWM9_MOUSE Calreticulin OS=Mus musculus GN=Calr PE=2 SV=1;>sp|P14211|CALR_MOUSE Calreticulin OS=Mus musculus GN=Calr PE=1 SV=1	3	16	16	16	13	14	12	13	13	14	14	14	12	14	12	11	13	14	12	13	13	14	14	14	12	14	12	11	13	14	12	13	13	14	14	14	12	14	12	11	36.4	36.4	36.4	42195
tr|Q3UR55|Q3UR55_MOUSE;sp|P14231|AT1B2_MOUSE;tr|I7HIF3|I7HIF3_MOUSE	tr|Q3UR55|Q3UR55_MOUSE;sp|P14231|AT1B2_MOUSE	7;7;3	7;7;3	7;7;3	>tr|Q3UR55|Q3UR55_MOUSE ATPase, Na+/K+ transporting, beta 2 polypeptide, isoform CRA_b OS=Mus musculus GN=Atp1b2 PE=2 SV=1;>sp|P14231|AT1B2_MOUSE Sodium/potassium-transporting ATPase subunit beta-2 OS=Mus musculus GN=Atp1b2 PE=1 SV=2	3	7	7	7	5	6	7	5	6	6	6	7	7	6	7	6	5	6	7	5	6	6	6	7	7	6	7	6	5	6	7	5	6	6	6	7	7	6	7	6	16.9	16.9	16.9	33344
sp|P14576|SRP54_MOUSE	sp|P14576|SRP54_MOUSE	3	1	1	>sp|P14576|SRP54_MOUSE Signal recognition particle 54 kDa protein OS=Mus musculus GN=Srp54 PE=1 SV=2	1	3	1	1	1	2	1	3	1	3	1	3	1	3	1	3	0	1	0	1	0	1	0	1	0	1	0	1	0	1	0	1	0	1	0	1	0	1	0	1	6.2	2.2	2.2	55.72
tr|D3YZ06|D3YZ06_MOUSE;tr|Q545F4|Q545F4_MOUSE;sp|P14602|HSPB1_MOUSE;tr|Q9Z2L2|Q9Z2L2_MOUSE;tr|Q9Z2L3|Q9Z2L3_MOUSE	tr|D3YZ06|D3YZ06_MOUSE;tr|Q545F4|Q545F4_MOUSE;sp|P14602|HSPB1_MOUSE;tr|Q9Z2L2|Q9Z2L2_MOUSE	3;3;3;2;1	3;3;3;2;1	3;3;3;2;1	>tr|D3YZ06|D3YZ06_MOUSE Heat shock protein beta-1 OS=Mus musculus GN=Hspb1 PE=1 SV=1;>tr|Q545F4|Q545F4_MOUSE Hspb1 protein OS=Mus musculus GN=Hspb1 PE=2 SV=1;>sp|P14602|HSPB1_MOUSE Heat shock protein beta-1 OS=Mus musculus GN=Hspb1 PE=1 SV=3;>tr|Q9Z2L2|Q9Z	5	3	3	3	1	1	0	1	2	2	2	0	2	0	1	0	1	1	0	1	2	2	2	0	2	0	1	0	1	1	0	1	2	2	2	0	2	0	1	0	19.7	19.7	19.7	16818
sp|P14685|PSMD3_MOUSE;tr|Q8BK46|Q8BK46_MOUSE;tr|Q3ULJ5|Q3ULJ5_MOUSE;tr|Q3U5M8|Q3U5M8_MOUSE;tr|F7B7L8|F7B7L8_MOUSE	sp|P14685|PSMD3_MOUSE;tr|Q8BK46|Q8BK46_MOUSE;tr|Q3ULJ5|Q3ULJ5_MOUSE;tr|Q3U5M8|Q3U5M8_MOUSE	19;18;18;17;9	19;18;18;17;9	19;18;18;17;9	>sp|P14685|PSMD3_MOUSE 26S proteasome non-ATPase regulatory subunit 3 OS=Mus musculus GN=Psmd3 PE=1 SV=3;>tr|Q8BK46|Q8BK46_MOUSE Putative uncharacterized protein OS=Mus musculus GN=Psmd3 PE=2 SV=1;>tr|Q3ULJ5|Q3ULJ5_MOUSE Putative uncharacterized protein OS	5	19	19	19	10	13	16	15	14	10	11	11	15	13	15	11	10	13	16	15	14	10	11	11	15	13	15	11	10	13	16	15	14	10	11	11	15	13	15	11	37	37	37	60718
tr|Q3UI56|Q3UI56_MOUSE;sp|P14824|ANXA6_MOUSE;tr|F8WIT2|F8WIT2_MOUSE;tr|Q3TUI1|Q3TUI1_MOUSE;tr|Q99JX6|Q99JX6_MOUSE;tr|Q3UDK4|Q3UDK4_MOUSE;tr|Q3V2Z4|Q3V2Z4_MOUSE;tr|Q8CEX0|Q8CEX0_MOUSE	tr|Q3UI56|Q3UI56_MOUSE;sp|P14824|ANXA6_MOUSE;tr|F8WIT2|F8WIT2_MOUSE;tr|Q3TUI1|Q3TUI1_MOUSE;tr|Q99JX6|Q99JX6_MOUSE;tr|Q3UDK4|Q3UDK4_MOUSE;tr|Q3V2Z4|Q3V2Z4_MOUSE;tr|Q8CEX0|Q8CEX0_MOUSE	30;30;29;28;27;27;22;17	30;30;29;28;27;27;22;17	30;30;29;28;27;27;22;17	>tr|Q3UI56|Q3UI56_MOUSE Annexin OS=Mus musculus GN=Anxa6 PE=2 SV=1;>sp|P14824|ANXA6_MOUSE Annexin A6 OS=Mus musculus GN=Anxa6 PE=1 SV=3;>tr|F8WIT2|F8WIT2_MOUSE Annexin OS=Mus musculus GN=Anxa6 PE=1 SV=1;>tr|Q3TUI1|Q3TUI1_MOUSE Annexin OS=Mus musculus GN=An	8	30	30	30	14	23	27	25	21	18	18	21	25	21	23	21	14	23	27	25	21	18	18	21	25	21	23	21	14	23	27	25	21	18	18	21	25	21	23	21	50.4	50.4	50.4	75911
tr|Q5M8R8|Q5M8R8_MOUSE;tr|Q5FWB6|Q5FWB6_MOUSE;sp|P14869|RLA0_MOUSE;tr|E9Q070|E9Q070_MOUSE;tr|S4R1N1|S4R1N1_MOUSE;tr|D3YVM5|D3YVM5_MOUSE;tr|O89073|O89073_MOUSE	tr|Q5M8R8|Q5M8R8_MOUSE;tr|Q5FWB6|Q5FWB6_MOUSE;sp|P14869|RLA0_MOUSE;tr|E9Q070|E9Q070_MOUSE;tr|S4R1N1|S4R1N1_MOUSE;tr|D3YVM5|D3YVM5_MOUSE	7;7;7;6;5;4;1	7;7;7;6;5;4;1	7;7;7;6;5;4;1	>tr|Q5M8R8|Q5M8R8_MOUSE Ribosomal protein, large, P0 OS=Mus musculus GN=Rplp0 PE=2 SV=1;>tr|Q5FWB6|Q5FWB6_MOUSE MCG17387, isoform CRA_a OS=Mus musculus GN=Rplp0 PE=2 SV=1;>sp|P14869|RLA0_MOUSE 60S acidic ribosomal protein P0 OS=Mus musculus GN=Rplp0 PE=1 S	7	7	7	7	6	5	7	5	5	5	6	5	6	5	5	5	6	5	7	5	5	5	6	5	6	5	5	5	6	5	7	5	5	5	6	5	6	5	5	5	34.1	34.1	34.1	34216
tr|B2RQQ5|B2RQQ5_MOUSE;sp|P14873|MAP1B_MOUSE;tr|Q8CFR9|Q8CFR9_MOUSE;tr|A0PJ96|A0PJ96_MOUSE;tr|Q3UF78|Q3UF78_MOUSE;tr|Q3TYV8|Q3TYV8_MOUSE;tr|Q3TZM8|Q3TZM8_MOUSE;tr|Q3UPV4|Q3UPV4_MOUSE;tr|Q8CAI9|Q8CAI9_MOUSE	tr|B2RQQ5|B2RQQ5_MOUSE;sp|P14873|MAP1B_MOUSE	48;48;8;8;5;5;4;3;3	47;47;8;8;4;5;4;3;3	47;47;8;8;4;5;4;3;3	>tr|B2RQQ5|B2RQQ5_MOUSE Microtubule-associated protein 1B OS=Mus musculus GN=Map1b PE=2 SV=1;>sp|P14873|MAP1B_MOUSE Microtubule-associated protein 1B OS=Mus musculus GN=Map1b PE=1 SV=2	9	48	47	47	42	43	40	43	40	43	40	45	36	41	42	41	41	42	39	42	39	42	39	44	35	40	41	40	41	42	39	42	39	42	39	44	35	40	41	40	27	26.6	26.6	270.3
sp|P15105|GLNA_MOUSE;tr|V9GZG5|V9GZG5_MOUSE;tr|D3YVK1|D3YVK1_MOUSE;tr|V9GZP0|V9GZP0_MOUSE;tr|D3Z121|D3Z121_MOUSE	sp|P15105|GLNA_MOUSE;tr|V9GZG5|V9GZG5_MOUSE	13;9;6;5;3	13;9;6;5;3	13;9;6;5;3	>sp|P15105|GLNA_MOUSE Glutamine synthetase OS=Mus musculus GN=Glul PE=1 SV=6;>tr|V9GZG5|V9GZG5_MOUSE Glutamine synthetase OS=Mus musculus PE=3 SV=1	5	13	13	13	9	13	10	12	10	11	11	10	12	12	13	13	9	13	10	12	10	11	11	10	12	12	13	13	9	13	10	12	10	11	11	10	12	12	13	13	36.5	36.5	36.5	42119
sp|P15209|NTRK2_MOUSE;tr|B5BQV4|B5BQV4_MOUSE;tr|Q3UHE3|Q3UHE3_MOUSE;tr|B5BQV3|B5BQV3_MOUSE	sp|P15209|NTRK2_MOUSE	7;2;2;2	7;2;2;2	3;2;2;2	>sp|P15209|NTRK2_MOUSE BDNF/NT-3 growth factors receptor OS=Mus musculus GN=Ntrk2 PE=1 SV=1	4	7	7	3	6	3	6	5	1	1	5	2	6	3	6	7	6	3	6	5	1	1	5	2	6	3	6	7	3	1	3	1	0	1	2	0	3	1	3	3	9.1	9.1	4.8	92132
sp|P15327|PMGE_MOUSE;tr|Q3TAQ8|Q3TAQ8_MOUSE;tr|D3Z223|D3Z223_MOUSE;tr|D3YUE8|D3YUE8_MOUSE;tr|D3YYH3|D3YYH3_MOUSE	sp|P15327|PMGE_MOUSE;tr|Q3TAQ8|Q3TAQ8_MOUSE;tr|D3Z223|D3Z223_MOUSE;tr|D3YUE8|D3YUE8_MOUSE	6;5;4;3;2	6;5;4;3;2	6;5;4;3;2	>sp|P15327|PMGE_MOUSE Bisphosphoglycerate mutase OS=Mus musculus GN=Bpgm PE=2 SV=2;>tr|Q3TAQ8|Q3TAQ8_MOUSE Putative uncharacterized protein OS=Mus musculus GN=Bpgm PE=2 SV=1;>tr|D3Z223|D3Z223_MOUSE Phosphoglycerate mutase (Fragment) OS=Mus musculus GN=Bpgm	5	6	6	6	5	1	5	4	4	5	6	3	6	6	6	6	5	1	5	4	4	5	6	3	6	6	6	6	5	1	5	4	4	5	6	3	6	6	6	6	27.8	27.8	27.8	29978
tr|Q5NC80|Q5NC80_MOUSE;tr|Q5NC81|Q5NC81_MOUSE;sp|P15532|NDKA_MOUSE;tr|Q5NC79|Q5NC79_MOUSE	tr|Q5NC80|Q5NC80_MOUSE;tr|Q5NC81|Q5NC81_MOUSE;sp|P15532|NDKA_MOUSE;tr|Q5NC79|Q5NC79_MOUSE	9;9;9;5	1;1;1;0	1;1;1;0	>tr|Q5NC80|Q5NC80_MOUSE Nucleoside diphosphate kinase (Fragment) OS=Mus musculus GN=Nme1 PE=1 SV=1;>tr|Q5NC81|Q5NC81_MOUSE Nucleoside diphosphate kinase OS=Mus musculus GN=Nme1 PE=2 SV=1;>sp|P15532|NDKA_MOUSE Nucleoside diphosphate kinase A OS=Mus musculus	4	9	1	1	8	9	8	9	9	8	8	9	8	9	8	7	1	1	1	1	1	1	1	1	1	1	1	1	1	1	1	1	1	1	1	1	1	1	1	1	58.3	7.9	7.9	14092
sp|P16045|LEG1_MOUSE	sp|P16045|LEG1_MOUSE	2	2	2	>sp|P16045|LEG1_MOUSE Galectin-1 OS=Mus musculus GN=Lgals1 PE=1 SV=3	1	2	2	2	1	1	2	2	2	2	2	2	1	2	2	2	1	1	2	2	2	2	2	2	1	2	2	2	1	1	2	2	2	2	2	2	1	2	2	2	17.8	17.8	17.8	14866
sp|P16054|KPCE_MOUSE;tr|Q3U1I0|Q3U1I0_MOUSE;tr|D3YWQ8|D3YWQ8_MOUSE;tr|Q3UKY1|Q3UKY1_MOUSE;sp|P23298|KPCL_MOUSE	sp|P16054|KPCE_MOUSE	4;1;1;1;1	4;1;1;1;1	4;1;1;1;1	>sp|P16054|KPCE_MOUSE Protein kinase C epsilon type OS=Mus musculus GN=Prkce PE=1 SV=1	5	4	4	4	2	2	4	3	4	1	3	1	2	1	4	3	2	2	4	3	4	1	3	1	2	1	4	3	2	2	4	3	4	1	3	1	2	1	4	3	5	5	5	83.56
sp|P16125|LDHB_MOUSE;tr|D3Z7F0|D3Z7F0_MOUSE;tr|Q5M8R7|Q5M8R7_MOUSE	sp|P16125|LDHB_MOUSE;tr|D3Z7F0|D3Z7F0_MOUSE	18;10;8	17;9;8	17;9;8	>sp|P16125|LDHB_MOUSE L-lactate dehydrogenase B chain OS=Mus musculus GN=Ldhb PE=1 SV=2;>tr|D3Z7F0|D3Z7F0_MOUSE L-lactate dehydrogenase (Fragment) OS=Mus musculus GN=Ldhb PE=1 SV=1	3	18	17	17	17	15	16	16	18	17	18	17	18	17	17	18	16	14	15	15	17	16	17	16	17	16	16	17	16	14	15	15	17	16	17	16	17	16	16	17	43.4	39.8	39.8	36572
tr|Q3TYV5|Q3TYV5_MOUSE;sp|P16330|CN37_MOUSE;tr|Q3TYL9|Q3TYL9_MOUSE;tr|Q09J73|Q09J73_MOUSE	tr|Q3TYV5|Q3TYV5_MOUSE;sp|P16330|CN37_MOUSE;tr|Q3TYL9|Q3TYL9_MOUSE	34;34;32;9	34;34;32;9	34;34;32;9	>tr|Q3TYV5|Q3TYV5_MOUSE Cyclic nucleotide phosphodiesterase 1, isoform CRA_b OS=Mus musculus GN=Cnp PE=2 SV=1;>sp|P16330|CN37_MOUSE 2,3-cyclic-nucleotide 3-phosphodiesterase OS=Mus musculus GN=Cnp PE=1 SV=3;>tr|Q3TYL9|Q3TYL9_MOUSE Putative uncharacteriz	4	34	34	34	32	28	32	29	32	27	31	28	30	30	30	29	32	28	32	29	32	27	31	28	30	30	30	29	32	28	32	29	32	27	31	28	30	30	30	29	62.1	62.1	62.1	47123
tr|Q8VED0|Q8VED0_MOUSE;sp|P16332|MUTA_MOUSE;tr|Q9CSI4|Q9CSI4_MOUSE;tr|Q8BMR7|Q8BMR7_MOUSE;tr|Q3UFU2|Q3UFU2_MOUSE	tr|Q8VED0|Q8VED0_MOUSE;sp|P16332|MUTA_MOUSE	7;7;1;1;1	7;7;1;1;1	7;7;1;1;1	>tr|Q8VED0|Q8VED0_MOUSE Mut protein OS=Mus musculus GN=Mut PE=2 SV=1;>sp|P16332|MUTA_MOUSE Methylmalonyl-CoA mutase, mitochondrial OS=Mus musculus GN=Mut PE=1 SV=2	5	7	7	7	3	4	4	5	4	4	3	3	2	3	5	6	3	4	4	5	4	4	3	3	2	3	5	6	3	4	4	5	4	4	3	3	2	3	5	6	11.5	11.5	11.5	82817
tr|B9EIA2|B9EIA2_MOUSE;sp|P16381|DDX3L_MOUSE;tr|B9EKE9|B9EKE9_MOUSE;tr|B7ZWF1|B7ZWF1_MOUSE;tr|Q3TQX5|Q3TQX5_MOUSE;sp|Q62167|DDX3X_MOUSE;tr|Q3U484|Q3U484_MOUSE;sp|Q62095|DDX3Y_MOUSE;tr|Q3TUR4|Q3TUR4_MOUSE;sp|Q61496|DDX4_MOUSE;tr|Q3V086|Q3V086_MOUSE	tr|B9EIA2|B9EIA2_MOUSE;sp|P16381|DDX3L_MOUSE;tr|B9EKE9|B9EKE9_MOUSE;tr|B7ZWF1|B7ZWF1_MOUSE;tr|Q3TQX5|Q3TQX5_MOUSE;sp|Q62167|DDX3X_MOUSE;tr|Q3U484|Q3U484_MOUSE;sp|Q62095|DDX3Y_MOUSE	9;9;9;9;9;9;8;8;3;1;1	8;8;8;8;8;8;7;7;3;1;1	8;8;8;8;8;8;7;7;3;1;1	>tr|B9EIA2|B9EIA2_MOUSE DNA segment, Chr 1, Pasteur Institute 1 OS=Mus musculus GN=D1Pas1 PE=2 SV=1;>sp|P16381|DDX3L_MOUSE Putative ATP-dependent RNA helicase Pl10 OS=Mus musculus GN=D1Pas1 PE=2 SV=1;>tr|B9EKE9|B9EKE9_MOUSE Ddx3x protein OS=Mus musculus GN	11	9	8	8	4	6	7	8	4	5	3	4	4	6	5	7	3	5	6	7	3	5	2	3	3	5	4	6	3	5	6	7	3	5	2	3	3	5	4	6	14.2	12.6	12.6	73.14
tr|Q3UJ34|Q3UJ34_MOUSE;tr|Q3UEJ7|Q3UEJ7_MOUSE;sp|P16460|ASSY_MOUSE;tr|J3QNG0|J3QNG0_MOUSE	tr|Q3UJ34|Q3UJ34_MOUSE;tr|Q3UEJ7|Q3UEJ7_MOUSE;sp|P16460|ASSY_MOUSE;tr|J3QNG0|J3QNG0_MOUSE	14;14;14;11	14;14;14;11	14;14;14;11	>tr|Q3UJ34|Q3UJ34_MOUSE MCG19004 OS=Mus musculus GN=Ass1 PE=2 SV=1;>tr|Q3UEJ7|Q3UEJ7_MOUSE Putative uncharacterized protein OS=Mus musculus GN=Ass1 PE=2 SV=1;>sp|P16460|ASSY_MOUSE Argininosuccinate synthase OS=Mus musculus GN=Ass1 PE=1 SV=1;>tr|J3QNG0|J3QN	4	14	14	14	8	9	9	10	10	8	9	10	9	9	10	10	8	9	9	10	10	8	9	10	9	9	10	10	8	9	9	10	10	8	9	10	9	9	10	10	27.7	27.7	27.7	46584
tr|B2CSK2|B2CSK2_MOUSE;tr|A1L347|A1L347_MOUSE;sp|P16627|HS71L_MOUSE;tr|Q9QWU1|Q9QWU1_MOUSE;tr|Q91ZU4|Q91ZU4_MOUSE;tr|Q91ZU5|Q91ZU5_MOUSE;tr|Q9R2A1|Q9R2A1_MOUSE;tr|O88688|O88688_MOUSE;tr|O88687|O88687_MOUSE	tr|B2CSK2|B2CSK2_MOUSE;tr|A1L347|A1L347_MOUSE;sp|P16627|HS71L_MOUSE;tr|Q9QWU1|Q9QWU1_MOUSE;tr|Q91ZU4|Q91ZU4_MOUSE	10;10;10;7;5;4;3;2;1	1;1;1;0;0;0;1;0;0	1;1;1;0;0;0;1;0;0	>tr|B2CSK2|B2CSK2_MOUSE Heat shock protein 1-like protein OS=Mus musculus PE=3 SV=1;>tr|A1L347|A1L347_MOUSE Heat shock protein 1-like OS=Mus musculus GN=Hspa1l PE=2 SV=1;>sp|P16627|HS71L_MOUSE Heat shock 70 kDa protein 1-like OS=Mus musculus GN=Hspa1l PE=2	9	10	1	1	9	9	8	8	10	9	8	9	10	8	10	6	1	0	0	0	1	1	0	0	1	0	1	0	1	0	0	0	1	1	0	0	1	0	1	0	17.8	2.5	2.5	70606
tr|Q9D2D1|Q9D2D1_MOUSE;tr|Q544R6|Q544R6_MOUSE;sp|P16675|PPGB_MOUSE;tr|G3X8T3|G3X8T3_MOUSE	tr|Q9D2D1|Q9D2D1_MOUSE;tr|Q544R6|Q544R6_MOUSE;sp|P16675|PPGB_MOUSE;tr|G3X8T3|G3X8T3_MOUSE	2;2;2;2	2;2;2;2	2;2;2;2	>tr|Q9D2D1|Q9D2D1_MOUSE Carboxypeptidase OS=Mus musculus GN=Ctsa PE=2 SV=1;>tr|Q544R6|Q544R6_MOUSE Carboxypeptidase OS=Mus musculus GN=Ctsa PE=2 SV=1;>sp|P16675|PPGB_MOUSE Lysosomal protective protein OS=Mus musculus GN=Ctsa PE=1 SV=1;>tr|G3X8T3|G3X8T3_MOU	4	2	2	2	0	0	1	1	0	0	2	0	2	0	2	0	0	0	1	1	0	0	2	0	2	0	2	0	0	0	1	1	0	0	2	0	2	0	2	0	4	4	4	53829
tr|D2KHZ9|D2KHZ9_MOUSE;sp|P16858|G3P_MOUSE;tr|A0A0A0MQF6|A0A0A0MQF6_MOUSE;tr|S4R1W1|S4R1W1_MOUSE;tr|S4R257|S4R257_MOUSE;tr|D3YYI5|D3YYI5_MOUSE;tr|Q3TUZ9|Q3TUZ9_MOUSE;tr|Q6IWE3|Q6IWE3_MOUSE;tr|Q4VBD1|Q4VBD1_MOUSE;tr|S4R1W8|S4R1W8_MOUSE;tr|Q8CEV2|Q8CEV2_MOUSE;tr|W8QM43|W8QM43_MOUSE;tr|Q2VWQ4|Q2VWQ4_MOUSE;tr|S4R1N5|S4R1N5_MOUSE;tr|Q8BJ40|Q8BJ40_MOUSE;tr|V9GXA7|V9GXA7_MOUSE;tr|V9GXK0|V9GXK0_MOUSE	tr|D2KHZ9|D2KHZ9_MOUSE;sp|P16858|G3P_MOUSE;tr|A0A0A0MQF6|A0A0A0MQF6_MOUSE;tr|S4R1W1|S4R1W1_MOUSE;tr|S4R257|S4R257_MOUSE;tr|D3YYI5|D3YYI5_MOUSE	27;27;26;24;23;14;13;6;6;4;4;3;2;2;2;1;1	27;27;26;24;23;14;13;6;6;4;4;3;2;2;2;1;1	22;22;21;19;20;11;8;6;3;4;4;2;2;2;2;1;0	>tr|D2KHZ9|D2KHZ9_MOUSE Glyceraldehyde-3-phosphate dehydrogenase OS=Mus musculus GN=GAPDH PE=2 SV=1;>sp|P16858|G3P_MOUSE Glyceraldehyde-3-phosphate dehydrogenase OS=Mus musculus GN=Gapdh PE=1 SV=2;>tr|A0A0A0MQF6|A0A0A0MQF6_MOUSE Glyceraldehyde-3-phosphate	17	27	27	22	23	19	23	17	22	17	21	16	22	23	23	21	23	19	23	17	22	17	21	16	22	23	23	21	18	14	18	12	17	12	16	11	17	18	18	16	67.9	67.9	62.2	35.81
sp|P17156|HSP72_MOUSE;tr|B7U582|B7U582_MOUSE	sp|P17156|HSP72_MOUSE;tr|B7U582|B7U582_MOUSE	25;24	12;11	10;9	>sp|P17156|HSP72_MOUSE Heat shock-related 70 kDa protein 2 OS=Mus musculus GN=Hspa2 PE=1 SV=2;>tr|B7U582|B7U582_MOUSE Heat shock protein 70-2 OS=Mus musculus PE=3 SV=1	2	25	12	10	21	23	21	21	21	20	16	20	23	22	21	18	10	10	11	9	9	8	4	9	11	9	9	6	8	8	9	8	7	7	2	7	9	8	7	6	40.9	23.1	20.1	69641
tr|Q5FW97|Q5FW97_MOUSE;sp|P17182|ENOA_MOUSE;tr|Q6PHC1|Q6PHC1_MOUSE;tr|Q8CF78|Q8CF78_MOUSE;tr|B0QZL1|B0QZL1_MOUSE;tr|B1ARR7|B1ARR7_MOUSE;tr|B1ARR6|B1ARR6_MOUSE	tr|Q5FW97|Q5FW97_MOUSE;sp|P17182|ENOA_MOUSE;tr|Q6PHC1|Q6PHC1_MOUSE;tr|Q8CF78|Q8CF78_MOUSE	46;46;34;24;20;19;6	46;46;34;24;20;19;6	42;42;33;21;17;16;3	>tr|Q5FW97|Q5FW97_MOUSE Enolase 1, alpha non-neuron OS=Mus musculus GN=EG433182 PE=2 SV=1;>sp|P17182|ENOA_MOUSE Alpha-enolase OS=Mus musculus GN=Eno1 PE=1 SV=3;>tr|Q6PHC1|Q6PHC1_MOUSE Alpha-enolase OS=Mus musculus GN=Eno1 PE=1 SV=1;>tr|Q8CF78|Q8CF78_MOUSE	7	46	46	42	38	39	44	41	43	40	41	38	44	43	40	38	38	39	44	41	43	40	41	38	44	43	40	38	34	36	40	38	39	37	37	35	40	39	36	35	76.5	76.5	72.4	47.14
tr|Q545V3|Q545V3_MOUSE;sp|P17183|ENOG_MOUSE;tr|Q3UJ20|Q3UJ20_MOUSE;tr|D3Z6E4|D3Z6E4_MOUSE;tr|Q922A0|Q922A0_MOUSE;tr|D3Z2S4|D3Z2S4_MOUSE;tr|D3YVD3|D3YVD3_MOUSE;tr|Q5SX61|Q5SX61_MOUSE;tr|Q5SX60|Q5SX60_MOUSE;tr|Q5SX59|Q5SX59_MOUSE	tr|Q545V3|Q545V3_MOUSE;sp|P17183|ENOG_MOUSE;tr|Q3UJ20|Q3UJ20_MOUSE;tr|D3Z6E4|D3Z6E4_MOUSE;tr|Q922A0|Q922A0_MOUSE	32;32;31;24;24;12;11;2;2;2	29;29;28;21;21;9;8;1;1;1	27;27;26;19;19;8;7;0;0;0	>tr|Q545V3|Q545V3_MOUSE Enolase 2, gamma neuronal, isoform CRA_a OS=Mus musculus GN=Eno2 PE=2 SV=1;>sp|P17183|ENOG_MOUSE Gamma-enolase OS=Mus musculus GN=Eno2 PE=1 SV=2;>tr|Q3UJ20|Q3UJ20_MOUSE Putative uncharacterized protein OS=Mus musculus GN=Eno2 PE=2 S	10	32	29	27	25	26	30	31	27	26	27	25	29	32	28	27	22	24	27	29	24	24	24	23	26	29	25	25	21	22	25	27	23	23	22	21	25	27	23	23	71.2	70.3	68.4	47296
sp|P17426|AP2A1_MOUSE;tr|F6TPX8|F6TPX8_MOUSE;tr|F6VSP9|F6VSP9_MOUSE	sp|P17426|AP2A1_MOUSE	43;8;2	43;8;2	32;8;1	>sp|P17426|AP2A1_MOUSE AP-2 complex subunit alpha-1 OS=Mus musculus GN=Ap2a1 PE=1 SV=1	3	43	43	32	39	33	39	39	39	39	33	34	39	37	40	39	39	33	39	39	39	39	33	34	39	37	40	39	30	24	28	29	29	29	23	25	30	28	31	30	50.5	50.5	39.1	107.66
tr|Q6PEE6|Q6PEE6_MOUSE;tr|Q3U7X9|Q3U7X9_MOUSE;sp|P17427|AP2A2_MOUSE;tr|Q69ZW4|Q69ZW4_MOUSE;tr|E9PWD0|E9PWD0_MOUSE	tr|Q6PEE6|Q6PEE6_MOUSE;tr|Q3U7X9|Q3U7X9_MOUSE;sp|P17427|AP2A2_MOUSE;tr|Q69ZW4|Q69ZW4_MOUSE	40;40;40;40;1	29;29;29;29;0	29;29;29;29;0	>tr|Q6PEE6|Q6PEE6_MOUSE Adaptor protein complex AP-2, alpha 2 subunit OS=Mus musculus GN=Ap2a2 PE=2 SV=1;>tr|Q3U7X9|Q3U7X9_MOUSE Putative uncharacterized protein OS=Mus musculus GN=Ap2a2 PE=2 SV=1;>sp|P17427|AP2A2_MOUSE AP-2 complex subunit alpha-2 OS=Mus	5	40	29	29	34	26	37	32	37	31	32	28	33	33	34	31	25	17	26	22	27	21	22	19	24	24	25	22	25	17	26	22	27	21	22	19	24	24	25	22	49	37.2	37.2	104
sp|P17439|GLCM_MOUSE;tr|A0A0G2JDK2|A0A0G2JDK2_MOUSE	sp|P17439|GLCM_MOUSE;tr|A0A0G2JDK2|A0A0G2JDK2_MOUSE	3;2	3;2	3;2	>sp|P17439|GLCM_MOUSE Glucosylceramidase OS=Mus musculus GN=Gba PE=1 SV=1;>tr|A0A0G2JDK2|A0A0G2JDK2_MOUSE Glucosylceramidase OS=Mus musculus GN=Gba PE=4 SV=1	2	3	3	3	0	1	1	2	0	1	1	1	1	1	1	2	0	1	1	2	0	1	1	1	1	1	1	2	0	1	1	2	0	1	1	1	1	1	1	2	6.6	6.6	6.6	57621
sp|P17563|SBP1_MOUSE;tr|D6RHN2|D6RHN2_MOUSE;tr|G3UWK0|G3UWK0_MOUSE;tr|G3UZT2|G3UZT2_MOUSE	sp|P17563|SBP1_MOUSE	12;4;4;3	12;4;4;3	1;0;0;0	>sp|P17563|SBP1_MOUSE Selenium-binding protein 1 OS=Mus musculus GN=Selenbp1 PE=1 SV=2	4	12	12	1	10	11	11	11	11	9	10	10	11	9	10	11	10	11	11	11	11	9	10	10	11	9	10	11	1	1	1	1	1	1	1	1	1	1	1	1	32.6	32.6	2.1	52513
sp|P17665|COX7C_MOUSE	sp|P17665|COX7C_MOUSE	2	2	2	>sp|P17665|COX7C_MOUSE Cytochrome c oxidase subunit 7C, mitochondrial OS=Mus musculus GN=Cox7c PE=1 SV=1	1	2	2	2	0	1	2	1	2	2	2	1	1	2	1	2	0	1	2	1	2	2	2	1	1	2	1	2	0	1	2	1	2	2	2	1	1	2	1	2	28.6	28.6	28.6	73325
tr|G3UVV4|G3UVV4_MOUSE;tr|Q6GQU1|Q6GQU1_MOUSE;tr|Q3TJE3|Q3TJE3_MOUSE;sp|P17710|HXK1_MOUSE;tr|Q3UPC4|Q3UPC4_MOUSE;tr|Q3UE51|Q3UE51_MOUSE;tr|Q3TTB4|Q3TTB4_MOUSE;tr|D3YYR4|D3YYR4_MOUSE;tr|D3Z365|D3Z365_MOUSE;tr|E9Q5B5|E9Q5B5_MOUSE;sp|O08528|HXK2_MOUSE;tr|B4YB29|B4YB29_MOUSE;tr|E9Q9M6|E9Q9M6_MOUSE;tr|D3Z105|D3Z105_MOUSE;tr|F6QD41|F6QD41_MOUSE;tr|Q3TCB2|Q3TCB2_MOUSE;tr|E9Q3Z4|E9Q3Z4_MOUSE;tr|Q08EC2|Q0…	tr|G3UVV4|G3UVV4_MOUSE;tr|Q6GQU1|Q6GQU1_MOUSE;tr|Q3TJE3|Q3TJE3_MOUSE;sp|P17710|HXK1_MOUSE;tr|Q3UPC4|Q3UPC4_MOUSE;tr|Q3UE51|Q3UE51_MOUSE;tr|Q3TTB4|Q3TTB4_MOUSE	50;50;50;50;48;45;39;10;9;4;4;2;1;1;1;1;1;1;1;1;1;1;1;1	50;50;50;50;48;45;39;10;9;4;4;2;1;1;1;1;1;1;1;1;1;1;1;1	46;46;46;46;46;41;36;9;8;3;3;2;0;1;1;1;1;1;1;1;1;1;1;1	>tr|G3UVV4|G3UVV4_MOUSE Hexokinase OS=Mus musculus GN=Hk1 PE=1 SV=1;>tr|Q6GQU1|Q6GQU1_MOUSE Hexokinase OS=Mus musculus GN=Hk1 PE=2 SV=1;>tr|Q3TJE3|Q3TJE3_MOUSE Hexokinase OS=Mus musculus GN=Hk1 PE=2 SV=1;>sp|P17710|HXK1_MOUSE Hexokinase-1 OS=Mus musculus G	24	50	50	46	42	36	40	43	44	43	38	39	43	44	42	40	42	36	40	43	44	43	38	39	43	44	42	40	39	34	38	40	41	40	35	37	40	42	39	38	48.2	48.2	45.7	101.87
tr|Q5SVY2|Q5SVY2_MOUSE;tr|Q3UAJ1|Q3UAJ1_MOUSE;tr|Q3TE63|Q3TE63_MOUSE;sp|P17742|PPIA_MOUSE;tr|Q9CZK9|Q9CZK9_MOUSE;tr|F8VPN3|F8VPN3_MOUSE;tr|V9GXC1|V9GXC1_MOUSE;tr|V9GX31|V9GX31_MOUSE	tr|Q5SVY2|Q5SVY2_MOUSE;tr|Q3UAJ1|Q3UAJ1_MOUSE;tr|Q3TE63|Q3TE63_MOUSE;sp|P17742|PPIA_MOUSE;tr|Q9CZK9|Q9CZK9_MOUSE;tr|F8VPN3|F8VPN3_MOUSE	12;12;12;12;10;6;2;2	12;12;12;12;10;6;2;2	12;12;12;12;10;6;2;2	>tr|Q5SVY2|Q5SVY2_MOUSE Peptidyl-prolyl cis-trans isomerase OS=Mus musculus GN=Ppia PE=2 SV=1;>tr|Q3UAJ1|Q3UAJ1_MOUSE Peptidyl-prolyl cis-trans isomerase OS=Mus musculus GN=Ppia PE=2 SV=1;>tr|Q3TE63|Q3TE63_MOUSE Peptidyl-prolyl cis-trans isomerase OS=Mus m	8	12	12	12	10	11	10	7	10	8	12	8	11	9	11	9	10	11	10	7	10	8	12	8	11	9	11	9	10	11	10	7	10	8	12	8	11	9	11	9	65.2	65.2	65.2	17971
sp|P17751|TPIS_MOUSE;tr|H7BXC3|H7BXC3_MOUSE	sp|P17751|TPIS_MOUSE;tr|H7BXC3|H7BXC3_MOUSE	13;11	13;11	13;11	>sp|P17751|TPIS_MOUSE Triosephosphate isomerase OS=Mus musculus GN=Tpi1 PE=1 SV=4;>tr|H7BXC3|H7BXC3_MOUSE Triosephosphate isomerase OS=Mus musculus GN=Tpi1 PE=1 SV=1	2	13	13	13	10	10	13	11	13	11	12	11	13	12	12	13	10	10	13	11	13	11	12	11	13	12	12	13	10	10	13	11	13	11	12	11	13	12	12	13	46.2	46.2	46.2	32191
tr|Q3U2J2|Q3U2J2_MOUSE;tr|Q3TD17|Q3TD17_MOUSE;sp|P17809|GTR1_MOUSE;tr|Q8BTM5|Q8BTM5_MOUSE	tr|Q3U2J2|Q3U2J2_MOUSE;tr|Q3TD17|Q3TD17_MOUSE;sp|P17809|GTR1_MOUSE	3;3;3;1	3;3;3;1	3;3;3;1	>tr|Q3U2J2|Q3U2J2_MOUSE Putative uncharacterized protein OS=Mus musculus GN=Slc2a1 PE=2 SV=1;>tr|Q3TD17|Q3TD17_MOUSE Putative uncharacterized protein OS=Mus musculus GN=Slc2a1 PE=2 SV=1;>sp|P17809|GTR1_MOUSE Solute carrier family 2, facilitated glucose tra	4	3	3	3	1	1	1	1	1	1	1	1	2	3	3	3	1	1	1	1	1	1	1	1	2	3	3	3	1	1	1	1	1	1	1	1	2	3	3	3	8.5	8.5	8.5	54.07
tr|Q3TU85|Q3TU85_MOUSE;tr|Q3TAI8|Q3TAI8_MOUSE;tr|A1E2B8|A1E2B8_MOUSE;sp|Q61696|HS71A_MOUSE;sp|P17879|HS71B_MOUSE;tr|Q61698|Q61698_MOUSE	tr|Q3TU85|Q3TU85_MOUSE;tr|Q3TAI8|Q3TAI8_MOUSE;tr|A1E2B8|A1E2B8_MOUSE;sp|Q61696|HS71A_MOUSE;sp|P17879|HS71B_MOUSE	13;13;13;13;13;4	8;8;8;8;8;2	5;5;5;5;5;0	>tr|Q3TU85|Q3TU85_MOUSE Heat shock protein 1B OS=Mus musculus GN=Hspa1b PE=2 SV=1;>tr|Q3TAI8|Q3TAI8_MOUSE Putative uncharacterized protein OS=Mus musculus PE=2 SV=1;>tr|A1E2B8|A1E2B8_MOUSE Inducible heat shock protein 70 OS=Mus musculus PE=3 SV=1;>sp|Q6169	6	13	8	5	8	12	12	11	12	13	9	12	12	12	12	11	4	8	8	7	7	8	5	8	8	8	8	7	2	5	5	4	4	5	3	5	5	5	5	5	23.4	13.3	8.6	70078
tr|Q3U7I9|Q3U7I9_MOUSE;tr|Q3UCW4|Q3UCW4_MOUSE;tr|Q3UCD9|Q3UCD9_MOUSE;tr|Q3UAQ1|Q3UAQ1_MOUSE;tr|Q3U7P0|Q3U7P0_MOUSE;tr|Q3U651|Q3U651_MOUSE;tr|Q3TXL5|Q3TXL5_MOUSE;tr|Q3TWR6|Q3TWR6_MOUSE;tr|Q3TWD0|Q3TWD0_MOUSE;tr|Q3TIR0|Q3TIR0_MOUSE;sp|P18242|CATD_MOUSE;tr|Q8C243|Q8C243_MOUSE;tr|F6Y6L6|F6Y6L6_MOUSE;tr|Q3UC89|Q3UC89_MOUSE;tr|Q3U8W5|Q3U8W5_MOUSE;tr|Q3TJN3|Q3TJN3_MOUSE;tr|Q8VCK2|Q8VCK2_MOUSE;tr|Q3TWL1|…	tr|Q3U7I9|Q3U7I9_MOUSE;tr|Q3UCW4|Q3UCW4_MOUSE;tr|Q3UCD9|Q3UCD9_MOUSE;tr|Q3UAQ1|Q3UAQ1_MOUSE;tr|Q3U7P0|Q3U7P0_MOUSE;tr|Q3U651|Q3U651_MOUSE;tr|Q3TXL5|Q3TXL5_MOUSE;tr|Q3TWR6|Q3TWR6_MOUSE;tr|Q3TWD0|Q3TWD0_MOUSE;tr|Q3TIR0|Q3TIR0_MOUSE;sp|P18242|CATD_MOUSE;tr|Q8C243|Q8C243_MOUSE;tr|F6Y6L6|F6Y6L6_MOUSE;tr|Q3UC89|Q3UC89_MOUSE;tr|Q3U8W5|Q3U8W5_MOUSE;tr|Q3TJN3|Q3TJN3_MOUSE;tr|Q8VCK2|Q8VCK2_MOUSE;tr|Q3TWL1|…	6;6;6;6;6;6;6;6;6;6;6;6;5;5;5;5;4;4;3;2	6;6;6;6;6;6;6;6;6;6;6;6;5;5;5;5;4;4;3;2	6;6;6;6;6;6;6;6;6;6;6;6;5;5;5;5;4;4;3;2	>tr|Q3U7I9|Q3U7I9_MOUSE Putative uncharacterized protein OS=Mus musculus GN=Ctsd PE=2 SV=1;>tr|Q3UCW4|Q3UCW4_MOUSE Putative uncharacterized protein OS=Mus musculus GN=Ctsd PE=2 SV=1;>tr|Q3UCD9|Q3UCD9_MOUSE Cathepsin D, isoform CRA_a OS=Mus musculus GN=Ctsd	20	6	6	6	5	5	5	5	5	5	5	6	5	5	5	5	5	5	5	5	5	5	5	6	5	5	5	5	5	5	5	5	5	5	5	6	5	5	5	5	19.3	19.3	19.3	44314
tr|K3W4Q8|K3W4Q8_MOUSE;tr|O55108|O55108_MOUSE;tr|O55107|O55107_MOUSE;sp|P18572|BASI_MOUSE;tr|J3QP71|J3QP71_MOUSE	tr|K3W4Q8|K3W4Q8_MOUSE;tr|O55108|O55108_MOUSE;tr|O55107|O55107_MOUSE;sp|P18572|BASI_MOUSE;tr|J3QP71|J3QP71_MOUSE	5;5;5;5;4	5;5;5;5;4	5;5;5;5;4	>tr|K3W4Q8|K3W4Q8_MOUSE Basigin OS=Mus musculus GN=Bsg PE=1 SV=1;>tr|O55108|O55108_MOUSE Basigin (Fragment) OS=Mus musculus GN=Bsg PE=1 SV=1;>tr|O55107|O55107_MOUSE Basigin (Fragment) OS=Mus musculus GN=Bsg PE=2 SV=1;>sp|P18572|BASI_MOUSE Basigin OS=Mus mu	5	5	5	5	4	4	3	4	4	4	4	5	4	5	5	4	4	4	3	4	4	4	4	5	4	5	5	4	4	4	3	4	4	4	4	5	4	5	5	4	26.6	26.6	26.6	24116
tr|Q544Y7|Q544Y7_MOUSE;sp|P18760|COF1_MOUSE;tr|F8WGL3|F8WGL3_MOUSE;tr|Q9CX22|Q9CX22_MOUSE	tr|Q544Y7|Q544Y7_MOUSE;sp|P18760|COF1_MOUSE;tr|F8WGL3|F8WGL3_MOUSE;tr|Q9CX22|Q9CX22_MOUSE	6;6;5;5	6;6;5;5	4;4;3;3	>tr|Q544Y7|Q544Y7_MOUSE Cofilin 1, non-muscle OS=Mus musculus GN=Cfl1 PE=2 SV=1;>sp|P18760|COF1_MOUSE Cofilin-1 OS=Mus musculus GN=Cfl1 PE=1 SV=3;>tr|F8WGL3|F8WGL3_MOUSE Cofilin-1 OS=Mus musculus GN=Cfl1 PE=1 SV=1;>tr|Q9CX22|Q9CX22_MOUSE Putative uncharact	4	6	6	4	3	3	4	6	4	5	4	5	6	6	5	4	3	3	4	6	4	5	4	5	6	6	5	4	2	1	3	4	3	3	3	3	4	4	3	2	36.1	36.1	25.3	18559
tr|Q543S2|Q543S2_MOUSE;sp|P18872|GNAO_MOUSE;tr|D3Z2M7|D3Z2M7_MOUSE;tr|F7BLT7|F7BLT7_MOUSE;tr|Q9JJ21|Q9JJ21_MOUSE;tr|A2A610|A2A610_MOUSE;tr|A2AE31|A2AE31_MOUSE;tr|Q9WUC0|Q9WUC0_MOUSE	tr|Q543S2|Q543S2_MOUSE;sp|P18872|GNAO_MOUSE;tr|D3Z2M7|D3Z2M7_MOUSE;tr|F7BLT7|F7BLT7_MOUSE	17;17;14;9;1;1;1;1	17;17;14;9;1;1;1;1	14;14;13;9;0;0;0;0	>tr|Q543S2|Q543S2_MOUSE Guanine nucleotide binding protein, alpha o, isoform CRA_b OS=Mus musculus GN=Gnao1 PE=2 SV=1;>sp|P18872|GNAO_MOUSE Guanine nucleotide-binding protein G(o) subunit alpha OS=Mus musculus GN=Gnao1 PE=1 SV=3;>tr|D3Z2M7|D3Z2M7_MOUSE Gua	8	17	17	14	16	14	17	13	16	16	16	15	17	14	17	16	16	14	17	13	16	16	16	15	17	14	17	16	14	12	14	11	14	13	14	12	14	12	14	14	47.2	47.2	38.7	40084
sp|P19096|FAS_MOUSE;tr|Q3UHT6|Q3UHT6_MOUSE;tr|Q3TB22|Q3TB22_MOUSE;tr|O89060|O89060_MOUSE	sp|P19096|FAS_MOUSE;tr|Q3UHT6|Q3UHT6_MOUSE;tr|Q3TB22|Q3TB22_MOUSE	49;48;43;3	49;48;43;3	49;48;43;3	>sp|P19096|FAS_MOUSE Fatty acid synthase OS=Mus musculus GN=Fasn PE=1 SV=2;>tr|Q3UHT6|Q3UHT6_MOUSE Putative uncharacterized protein OS=Mus musculus GN=Fasn PE=2 SV=1;>tr|Q3TB22|Q3TB22_MOUSE Putative uncharacterized protein (Fragment) OS=Mus musculus GN=Fas	4	49	49	49	35	34	30	34	29	28	33	31	42	39	37	38	35	34	30	34	29	28	33	31	42	39	37	38	35	34	30	34	29	28	33	31	42	39	37	38	21.9	21.9	21.9	272.43
sp|P19157|GSTP1_MOUSE;tr|K9JA74|K9JA74_MOUSE;sp|P46425|GSTP2_MOUSE;tr|Q8VC73|Q8VC73_MOUSE;tr|F6RWR5|F6RWR5_MOUSE	sp|P19157|GSTP1_MOUSE	6;2;2;1;1	6;2;2;1;1	6;2;2;1;1	>sp|P19157|GSTP1_MOUSE Glutathione S-transferase P 1 OS=Mus musculus GN=Gstp1 PE=1 SV=2	5	6	6	6	5	6	5	6	6	5	4	5	6	5	6	6	5	6	5	6	6	5	4	5	6	5	6	6	5	6	5	6	6	5	4	5	6	5	6	6	32.9	32.9	32.9	23609
tr|H7BX99|H7BX99_MOUSE;tr|Q3TJ94|Q3TJ94_MOUSE;sp|P19221|THRB_MOUSE;CON__P00735	tr|H7BX99|H7BX99_MOUSE;tr|Q3TJ94|Q3TJ94_MOUSE;sp|P19221|THRB_MOUSE	4;4;4;1	4;4;4;1	4;4;4;1	>tr|H7BX99|H7BX99_MOUSE Prothrombin OS=Mus musculus GN=F2 PE=1 SV=1;>tr|Q3TJ94|Q3TJ94_MOUSE Prothrombin OS=Mus musculus GN=F2 PE=2 SV=1;>sp|P19221|THRB_MOUSE Prothrombin OS=Mus musculus GN=F2 PE=1 SV=1	4	4	4	4	2	1	2	1	1	1	2	0	2	1	2	1	2	1	2	1	1	1	2	0	2	1	2	1	2	1	2	1	1	1	2	0	2	1	2	1	7.5	7.5	7.5	70211
tr|Q80TQ3|Q80TQ3_MOUSE;sp|P19246|NFH_MOUSE	tr|Q80TQ3|Q80TQ3_MOUSE;sp|P19246|NFH_MOUSE	6;6	3;3	3;3	>tr|Q80TQ3|Q80TQ3_MOUSE MKIAA0845 protein (Fragment) OS=Mus musculus GN=Nefh PE=2 SV=1;>sp|P19246|NFH_MOUSE Neurofilament heavy polypeptide OS=Mus musculus GN=Nefh PE=1 SV=3	2	6	3	3	2	2	3	3	2	3	3	2	2	2	3	3	0	0	0	0	0	0	1	0	0	0	1	1	0	0	0	0	0	0	1	0	0	0	1	1	4.9	3.2	3.2	112.54
tr|Q5M9M0|Q5M9M0_MOUSE;sp|P19253|RL13A_MOUSE;tr|S4R281|S4R281_MOUSE;tr|E9Q5A0|E9Q5A0_MOUSE;tr|Q3TDS9|Q3TDS9_MOUSE	tr|Q5M9M0|Q5M9M0_MOUSE;sp|P19253|RL13A_MOUSE;tr|S4R281|S4R281_MOUSE;tr|E9Q5A0|E9Q5A0_MOUSE;tr|Q3TDS9|Q3TDS9_MOUSE	4;4;3;3;2	4;4;3;3;2	4;4;3;3;2	>tr|Q5M9M0|Q5M9M0_MOUSE MCG23455, isoform CRA_e OS=Mus musculus GN=Rpl13a PE=2 SV=1;>sp|P19253|RL13A_MOUSE 60S ribosomal protein L13a OS=Mus musculus GN=Rpl13a PE=1 SV=4;>tr|S4R281|S4R281_MOUSE 60S ribosomal protein L13a OS=Mus musculus GN=Rpl13a PE=1 SV=1	5	4	4	4	1	0	2	2	2	1	0	1	2	2	4	3	1	0	2	2	2	1	0	1	2	2	4	3	1	0	2	2	2	1	0	1	2	2	4	3	20.2	20.2	20.2	23464
sp|P19536|COX5B_MOUSE;tr|Q9D881|Q9D881_MOUSE;tr|F7C106|F7C106_MOUSE;tr|A0A0A6YVR0|A0A0A6YVR0_MOUSE	sp|P19536|COX5B_MOUSE;tr|Q9D881|Q9D881_MOUSE	8;8;1;1	8;8;1;1	8;8;1;1	>sp|P19536|COX5B_MOUSE Cytochrome c oxidase subunit 5B, mitochondrial OS=Mus musculus GN=Cox5b PE=1 SV=1;>tr|Q9D881|Q9D881_MOUSE Cytochrome c oxidase subunit 5B, mitochondrial OS=Mus musculus GN=Cox5b PE=1 SV=1	4	8	8	8	3	5	5	8	4	6	3	7	4	6	6	6	3	5	5	8	4	6	3	7	4	6	6	6	3	5	5	8	4	6	3	7	4	6	6	6	43	43	43	13813
tr|A2RSV8|A2RSV8_MOUSE;sp|P19783|COX41_MOUSE;tr|M0QWX7|M0QWX7_MOUSE;tr|D6RG40|D6RG40_MOUSE	tr|A2RSV8|A2RSV8_MOUSE;sp|P19783|COX41_MOUSE	9;9;4;1	9;9;4;1	9;9;4;1	>tr|A2RSV8|A2RSV8_MOUSE Cytochrome c oxidase subunit IV isoform 1 OS=Mus musculus GN=Cox4i1 PE=2 SV=1;>sp|P19783|COX41_MOUSE Cytochrome c oxidase subunit 4 isoform 1, mitochondrial OS=Mus musculus GN=Cox4i1 PE=1 SV=2	4	9	9	9	4	4	8	7	8	5	7	7	8	7	8	7	4	4	8	7	8	5	7	7	8	7	8	7	4	4	8	7	8	5	7	7	8	7	8	7	51.5	51.5	51.5	19.53
tr|Q3U9G2|Q3U9G2_MOUSE;sp|P20029|GRP78_MOUSE;tr|Q3TWF2|Q3TWF2_MOUSE;tr|Q9DC41|Q9DC41_MOUSE;tr|Q3TKF8|Q3TKF8_MOUSE;tr|Q3TI47|Q3TI47_MOUSE;tr|Q3U7T8|Q3U7T8_MOUSE;tr|Q3U6V3|Q3U6V3_MOUSE;tr|Q3UEM8|Q3UEM8_MOUSE;tr|Q3TUS2|Q3TUS2_MOUSE	tr|Q3U9G2|Q3U9G2_MOUSE;sp|P20029|GRP78_MOUSE;tr|Q3TWF2|Q3TWF2_MOUSE;tr|Q9DC41|Q9DC41_MOUSE;tr|Q3TKF8|Q3TKF8_MOUSE;tr|Q3TI47|Q3TI47_MOUSE;tr|Q3U7T8|Q3U7T8_MOUSE;tr|Q3U6V3|Q3U6V3_MOUSE;tr|Q3UEM8|Q3UEM8_MOUSE	29;29;28;27;27;27;26;26;21;9	27;27;26;25;25;25;24;24;19;9	27;27;26;25;25;25;24;24;19;9	>tr|Q3U9G2|Q3U9G2_MOUSE Putative uncharacterized protein OS=Mus musculus GN=Hspa5 PE=2 SV=1;>sp|P20029|GRP78_MOUSE 78 kDa glucose-regulated protein OS=Mus musculus GN=Hspa5 PE=1 SV=3;>tr|Q3TWF2|Q3TWF2_MOUSE Putative uncharacterized protein OS=Mus musculus	10	29	27	27	17	20	26	21	27	21	22	23	22	24	24	24	15	18	24	19	25	19	20	21	20	22	22	22	15	18	24	19	25	19	20	21	20	22	22	22	46.6	46.6	46.6	72405
tr|Q3TXR9|Q3TXR9_MOUSE;sp|P20060|HEXB_MOUSE	tr|Q3TXR9|Q3TXR9_MOUSE;sp|P20060|HEXB_MOUSE	8;8	8;8	8;8	>tr|Q3TXR9|Q3TXR9_MOUSE Beta-hexosaminidase OS=Mus musculus GN=Hexb PE=2 SV=1;>sp|P20060|HEXB_MOUSE Beta-hexosaminidase subunit beta OS=Mus musculus GN=Hexb PE=2 SV=2	2	8	8	8	6	7	6	7	5	8	6	6	7	5	6	6	6	7	6	7	5	8	6	6	7	5	6	6	6	7	6	7	5	8	6	6	7	5	6	6	14.6	14.6	14.6	61115
tr|Q6ZWX2|Q6ZWX2_MOUSE;sp|P20065|TYB4_MOUSE;tr|Q9D2R9|Q9D2R9_MOUSE;tr|A2AEH9|A2AEH9_MOUSE	tr|Q6ZWX2|Q6ZWX2_MOUSE;sp|P20065|TYB4_MOUSE	7;7;1;1	7;7;1;1	6;6;0;0	>tr|Q6ZWX2|Q6ZWX2_MOUSE Thymosin, beta 4, X chromosome OS=Mus musculus GN=Tmsb4x PE=2 SV=1;>sp|P20065|TYB4_MOUSE Thymosin beta-4 OS=Mus musculus GN=Tmsb4x PE=1 SV=1	4	7	7	6	5	7	7	7	6	7	6	5	5	7	5	7	5	7	7	7	6	7	6	5	5	7	5	7	5	6	6	6	5	6	5	5	5	6	5	6	56.8	56.8	56.8	50526
sp|P20108|PRDX3_MOUSE;tr|Q8K4K8|Q8K4K8_MOUSE	sp|P20108|PRDX3_MOUSE;tr|Q8K4K8|Q8K4K8_MOUSE	6;4	6;4	6;4	>sp|P20108|PRDX3_MOUSE Thioredoxin-dependent peroxide reductase, mitochondrial OS=Mus musculus GN=Prdx3 PE=1 SV=1;>tr|Q8K4K8|Q8K4K8_MOUSE Antioxidant protein OS=Mus musculus PE=4 SV=1	2	6	6	6	6	6	6	5	6	6	6	5	5	5	5	6	6	6	6	5	6	6	6	5	5	5	5	6	6	6	6	5	6	6	6	5	5	5	5	6	24.1	24.1	24.1	28127
sp|P20357|MTAP2_MOUSE;tr|Q3URJ7|Q3URJ7_MOUSE;tr|G3UZK9|G3UZK9_MOUSE;tr|G3UZE9|G3UZE9_MOUSE;tr|Q80X35|Q80X35_MOUSE;tr|Q80ZL4|Q80ZL4_MOUSE;tr|B2KGT5|B2KGT5_MOUSE;tr|Q3TLQ0|Q3TLQ0_MOUSE;tr|Q3TRF8|Q3TRF8_MOUSE;tr|F7ALC8|F7ALC8_MOUSE;tr|G3UWW1|G3UWW1_MOUSE;tr|G3UZV6|G3UZV6_MOUSE;tr|E9Q8Y2|E9Q8Y2_MOUSE	sp|P20357|MTAP2_MOUSE;tr|Q3URJ7|Q3URJ7_MOUSE	66;58;32;21;10;10;10;9;8;8;6;6;2	66;58;32;21;10;10;10;9;8;8;6;6;2	60;58;32;21;4;4;4;4;8;8;1;1;2	>sp|P20357|MTAP2_MOUSE Microtubule-associated protein 2 OS=Mus musculus GN=Map2 PE=1 SV=2;>tr|Q3URJ7|Q3URJ7_MOUSE Putative uncharacterized protein (Fragment) OS=Mus musculus GN=Map2 PE=2 SV=1	13	66	66	60	50	53	48	54	51	61	50	60	52	56	52	54	50	53	48	54	51	61	50	60	52	56	52	54	45	48	43	50	46	56	45	55	47	51	47	49	39	39	34.8	199.13
sp|P20491|FCERG_MOUSE	sp|P20491|FCERG_MOUSE	2	2	2	>sp|P20491|FCERG_MOUSE High affinity immunoglobulin epsilon receptor subunit gamma OS=Mus musculus GN=Fcer1g PE=1 SV=1	1	2	2	2	2	1	2	2	2	2	2	1	2	1	2	1	2	1	2	2	2	2	2	1	2	1	2	1	2	1	2	2	2	2	2	1	2	1	2	1	15.1	15.1	15.1	96523
tr|Q3V1T9|Q3V1T9_MOUSE;sp|P20918|PLMN_MOUSE;tr|Q6TCI0|Q6TCI0_MOUSE;CON__P06868	tr|Q3V1T9|Q3V1T9_MOUSE;sp|P20918|PLMN_MOUSE	18;18;8;2	18;18;8;2	18;18;8;2	>tr|Q3V1T9|Q3V1T9_MOUSE Putative uncharacterized protein OS=Mus musculus GN=Plg PE=2 SV=1;>sp|P20918|PLMN_MOUSE Plasminogen OS=Mus musculus GN=Plg PE=1 SV=3	4	18	18	18	12	12	13	12	12	13	13	11	13	13	11	13	12	12	13	12	12	13	13	11	13	13	11	13	12	12	13	12	12	13	13	11	13	13	11	13	27.6	27.6	27.6	90806
tr|Q91V47|Q91V47_MOUSE;tr|Q3UK94|Q3UK94_MOUSE;sp|P21126|UBL4A_MOUSE;tr|Q684Q9|Q684Q9_MOUSE;tr|B2M0S0|B2M0S0_MOUSE;tr|B2M0R9|B2M0R9_MOUSE	tr|Q91V47|Q91V47_MOUSE;tr|Q3UK94|Q3UK94_MOUSE;sp|P21126|UBL4A_MOUSE;tr|Q684Q9|Q684Q9_MOUSE;tr|B2M0S0|B2M0S0_MOUSE;tr|B2M0R9|B2M0R9_MOUSE	5;5;5;5;4;4	5;5;5;5;4;4	5;5;5;5;4;4	>tr|Q91V47|Q91V47_MOUSE Housekeeping protein DXS254E (Fragment) OS=Mus musculus GN=DXS254E PE=4 SV=1;>tr|Q3UK94|Q3UK94_MOUSE Ubiquitin-like 4, isoform CRA_b OS=Mus musculus GN=Ubl4 PE=2 SV=1;>sp|P21126|UBL4A_MOUSE Ubiquitin-like protein 4A OS=Mus musculus	6	5	5	5	5	5	5	4	5	5	5	4	5	5	5	5	5	5	5	4	5	5	5	4	5	5	5	5	5	5	5	4	5	5	5	4	5	5	5	5	32.2	32.2	32.2	17228
tr|Q91X95|Q91X95_MOUSE;tr|Q3UPA1|Q3UPA1_MOUSE;sp|P21278|GNA11_MOUSE	tr|Q91X95|Q91X95_MOUSE;tr|Q3UPA1|Q3UPA1_MOUSE;sp|P21278|GNA11_MOUSE	10;10;10	6;6;6	6;6;6	>tr|Q91X95|Q91X95_MOUSE Guanine nucleotide binding protein, alpha 11 OS=Mus musculus GN=Gna11 PE=2 SV=1;>tr|Q3UPA1|Q3UPA1_MOUSE Guanine nucleotide binding protein, alpha 11 OS=Mus musculus GN=Gna11 PE=2 SV=1;>sp|P21278|GNA11_MOUSE Guanine nucleotide-bindin	3	10	6	6	9	10	10	9	10	10	9	10	9	9	10	10	6	6	6	5	6	6	6	6	6	6	6	6	6	6	6	5	6	6	6	6	6	6	6	6	31.2	20.3	20.3	41.93
tr|Q3UHH5|Q3UHH5_MOUSE;sp|P21279|GNAQ_MOUSE	tr|Q3UHH5|Q3UHH5_MOUSE;sp|P21279|GNAQ_MOUSE	17;17	17;17	12;12	>tr|Q3UHH5|Q3UHH5_MOUSE Putative uncharacterized protein OS=Mus musculus GN=Gnaq PE=2 SV=1;>sp|P21279|GNAQ_MOUSE Guanine nucleotide-binding protein G(q) subunit alpha OS=Mus musculus GN=Gnaq PE=1 SV=4	2	17	17	12	12	15	15	14	15	15	13	12	13	13	16	17	12	15	15	14	15	15	13	12	13	13	16	17	8	10	10	9	10	10	9	7	9	9	11	12	44	44	29	42158
tr|Q5M9J9|Q5M9J9_MOUSE;tr|Q3UGS8|Q3UGS8_MOUSE;sp|P21300|ALD1_MOUSE	tr|Q5M9J9|Q5M9J9_MOUSE;tr|Q3UGS8|Q3UGS8_MOUSE;sp|P21300|ALD1_MOUSE	3;3;3	1;1;1	1;1;1	>tr|Q5M9J9|Q5M9J9_MOUSE Aldo-keto reductase family 1, member B7 OS=Mus musculus GN=Akr1b7 PE=2 SV=1;>tr|Q3UGS8|Q3UGS8_MOUSE Putative uncharacterized protein OS=Mus musculus GN=Akr1b7 PE=2 SV=1;>sp|P21300|ALD1_MOUSE Aldose reductase-related protein 1 OS=Mus	3	3	1	1	3	2	3	2	3	2	3	3	3	3	3	3	1	0	1	0	1	0	1	1	1	1	1	1	1	0	1	0	1	0	1	1	1	1	1	1	9.2	3.2	3.2	35988
tr|A2APX3|A2APX3_MOUSE;tr|Q3U5K7|Q3U5K7_MOUSE;tr|Q9EPX9|Q9EPX9_MOUSE;sp|P21460|CYTC_MOUSE	tr|A2APX3|A2APX3_MOUSE;tr|Q3U5K7|Q3U5K7_MOUSE;tr|Q9EPX9|Q9EPX9_MOUSE;sp|P21460|CYTC_MOUSE	3;3;3;3	3;3;3;3	3;3;3;3	>tr|A2APX3|A2APX3_MOUSE Cystatin-C (Fragment) OS=Mus musculus GN=Cst3 PE=1 SV=1;>tr|Q3U5K7|Q3U5K7_MOUSE Putative uncharacterized protein (Fragment) OS=Mus musculus GN=Cst3 PE=2 SV=1;>tr|Q9EPX9|Q9EPX9_MOUSE Cystatin C OS=Mus musculus GN=Cst3 PE=2 SV=1;>sp|P	4	3	3	3	2	2	2	2	3	2	2	2	3	3	3	1	2	2	2	2	3	2	2	2	3	3	3	1	2	2	2	2	3	2	2	2	3	3	3	1	27.5	27.5	27.5	11141
sp|P21614|VTDB_MOUSE;tr|A0A0G2JGM6|A0A0G2JGM6_MOUSE	sp|P21614|VTDB_MOUSE	20;8	20;8	20;8	>sp|P21614|VTDB_MOUSE Vitamin D-binding protein OS=Mus musculus GN=Gc PE=1 SV=2	2	20	20	20	17	13	15	11	16	11	14	11	14	12	12	12	17	13	15	11	16	11	14	11	14	12	12	12	17	13	15	11	16	11	14	11	14	12	12	12	43.7	43.7	43.7	53.6
tr|B1AZQ0|B1AZQ0_MOUSE;tr|Q3UXY8|Q3UXY8_MOUSE;sp|P22005|PENK_MOUSE	tr|B1AZQ0|B1AZQ0_MOUSE;tr|Q3UXY8|Q3UXY8_MOUSE;sp|P22005|PENK_MOUSE	2;2;2	2;2;2	2;2;2	>tr|B1AZQ0|B1AZQ0_MOUSE Proenkephalin-A (Fragment) OS=Mus musculus GN=Penk PE=1 SV=1;>tr|Q3UXY8|Q3UXY8_MOUSE Putative uncharacterized protein (Fragment) OS=Mus musculus GN=Penk PE=2 SV=1;>sp|P22005|PENK_MOUSE Proenkephalin-A OS=Mus musculus GN=Penk PE=2 SV	3	2	2	2	1	1	2	2	2	1	2	2	2	1	2	2	1	1	2	2	2	1	2	2	2	1	2	2	1	1	2	2	2	1	2	2	2	1	2	2	14	14	14	20132
tr|Q4QRK2|Q4QRK2_MOUSE;tr|Q8C3V7|Q8C3V7_MOUSE;sp|P22315|HEMH_MOUSE;tr|Q544X6|Q544X6_MOUSE;tr|Q3UC49|Q3UC49_MOUSE;tr|Q91W09|Q91W09_MOUSE	tr|Q4QRK2|Q4QRK2_MOUSE;tr|Q8C3V7|Q8C3V7_MOUSE;sp|P22315|HEMH_MOUSE;tr|Q544X6|Q544X6_MOUSE;tr|Q3UC49|Q3UC49_MOUSE;tr|Q91W09|Q91W09_MOUSE	10;10;10;10;9;8	10;10;10;10;9;8	10;10;10;10;9;8	>tr|Q4QRK2|Q4QRK2_MOUSE Fech protein (Fragment) OS=Mus musculus GN=Fech PE=2 SV=1;>tr|Q8C3V7|Q8C3V7_MOUSE Ferrochelatase OS=Mus musculus GN=Fech PE=2 SV=1;>sp|P22315|HEMH_MOUSE Ferrochelatase, mitochondrial OS=Mus musculus GN=Fech PE=1 SV=2;>tr|Q544X6|Q544	6	10	10	10	9	8	8	9	8	9	8	7	7	8	7	9	9	8	8	9	8	9	8	7	7	8	7	9	9	8	8	9	8	9	8	7	7	8	7	9	30.3	30.3	30.3	44755
sp|P22892|AP1G1_MOUSE;tr|Q8CBB7|Q8CBB7_MOUSE;tr|Q3UKX8|Q3UKX8_MOUSE;tr|Q8CC03|Q8CC03_MOUSE;tr|Q8BSZ7|Q8BSZ7_MOUSE	sp|P22892|AP1G1_MOUSE;tr|Q8CBB7|Q8CBB7_MOUSE;tr|Q3UKX8|Q3UKX8_MOUSE;tr|Q8CC03|Q8CC03_MOUSE;tr|Q8BSZ7|Q8BSZ7_MOUSE	10;10;10;9;5	10;10;10;9;5	9;9;9;8;5	>sp|P22892|AP1G1_MOUSE AP-1 complex subunit gamma-1 OS=Mus musculus GN=Ap1g1 PE=1 SV=3;>tr|Q8CBB7|Q8CBB7_MOUSE AP-1 complex subunit gamma-1 OS=Mus musculus GN=Ap1g1 PE=1 SV=1;>tr|Q3UKX8|Q3UKX8_MOUSE Putative uncharacterized protein OS=Mus musculus GN=Ap1g1	5	10	10	9	8	8	8	9	8	9	8	7	8	7	8	7	8	8	8	9	8	9	8	7	8	7	8	7	7	7	7	8	7	8	7	6	7	6	7	7	10.5	10.5	9.2	91349
tr|Q3TKF9|Q3TKF9_MOUSE;tr|Q3UM46|Q3UM46_MOUSE;tr|Q3UL99|Q3UL99_MOUSE;tr|Q6A0B9|Q6A0B9_MOUSE;sp|P23116|EIF3A_MOUSE;tr|Q3UEK3|Q3UEK3_MOUSE;tr|Q3TRH1|Q3TRH1_MOUSE	tr|Q3TKF9|Q3TKF9_MOUSE;tr|Q3UM46|Q3UM46_MOUSE;tr|Q3UL99|Q3UL99_MOUSE;tr|Q6A0B9|Q6A0B9_MOUSE;sp|P23116|EIF3A_MOUSE;tr|Q3UEK3|Q3UEK3_MOUSE	11;11;11;11;11;10;1	11;11;11;11;11;10;1	11;11;11;11;11;10;1	>tr|Q3TKF9|Q3TKF9_MOUSE Eukaryotic translation initiation factor 3 subunit A (Fragment) OS=Mus musculus GN=Eif3a PE=2 SV=1;>tr|Q3UM46|Q3UM46_MOUSE Eukaryotic translation initiation factor 3 subunit A (Fragment) OS=Mus musculus GN=Eif3a PE=2 SV=1;>tr|Q3UL99	7	11	11	11	3	5	7	10	6	8	7	3	7	7	6	7	3	5	7	10	6	8	7	3	7	7	6	7	3	5	7	10	6	8	7	3	7	7	6	7	15.8	15.8	15.8	85952
sp|P23242|CXA1_MOUSE;tr|Q7TMQ1|Q7TMQ1_MOUSE;tr|Q8C4N2|Q8C4N2_MOUSE	sp|P23242|CXA1_MOUSE;tr|Q7TMQ1|Q7TMQ1_MOUSE;tr|Q8C4N2|Q8C4N2_MOUSE	2;2;1	2;2;1	2;2;1	>sp|P23242|CXA1_MOUSE Gap junction alpha-1 protein OS=Mus musculus GN=Gja1 PE=1 SV=2;>tr|Q7TMQ1|Q7TMQ1_MOUSE Gap junction protein OS=Mus musculus GN=Gja1 PE=2 SV=1;>tr|Q8C4N2|Q8C4N2_MOUSE Putative uncharacterized protein (Fragment) OS=Mus musculus GN=Gja1	3	2	2	2	0	0	1	1	1	1	0	0	2	2	2	2	0	0	1	1	1	1	0	0	2	2	2	2	0	0	1	1	1	1	0	0	2	2	2	2	7.3	7.3	7.3	43004
tr|Q543K9|Q543K9_MOUSE;sp|P23492|PNPH_MOUSE;tr|Q9D8C9|Q9D8C9_MOUSE	tr|Q543K9|Q543K9_MOUSE;sp|P23492|PNPH_MOUSE	7;7;2	7;7;2	7;7;2	>tr|Q543K9|Q543K9_MOUSE Purine nucleoside phosphorylase OS=Mus musculus GN=Pnp PE=1 SV=1;>sp|P23492|PNPH_MOUSE Purine nucleoside phosphorylase OS=Mus musculus GN=Pnp PE=1 SV=2	3	7	7	7	6	6	6	4	5	7	6	6	6	7	7	6	6	6	6	4	5	7	6	6	6	7	7	6	6	6	6	4	5	7	6	6	6	7	7	6	27	27	27	32263
tr|Q8BPI6|Q8BPI6_MOUSE;tr|Q545L9|Q545L9_MOUSE;sp|P23506|PIMT_MOUSE;tr|F7D432|F7D432_MOUSE;tr|E9PWE0|E9PWE0_MOUSE;tr|E0CYV0|E0CYV0_MOUSE;tr|F6V9F1|F6V9F1_MOUSE	tr|Q8BPI6|Q8BPI6_MOUSE;tr|Q545L9|Q545L9_MOUSE;sp|P23506|PIMT_MOUSE;tr|F7D432|F7D432_MOUSE;tr|E9PWE0|E9PWE0_MOUSE;tr|E0CYV0|E0CYV0_MOUSE;tr|F6V9F1|F6V9F1_MOUSE	6;6;6;6;6;6;5	6;6;6;6;6;6;5	6;6;6;6;6;6;5	>tr|Q8BPI6|Q8BPI6_MOUSE Protein-L-isoaspartate O-methyltransferase (Fragment) OS=Mus musculus GN=Pcmt1 PE=2 SV=1;>tr|Q545L9|Q545L9_MOUSE Protein-L-isoaspartate O-methyltransferase OS=Mus musculus GN=Pcmt1 PE=2 SV=1;>sp|P23506|PIMT_MOUSE Protein-L-isoaspart	7	6	6	6	4	4	4	5	3	5	3	5	4	5	5	5	4	4	4	5	3	5	3	5	4	5	5	5	4	4	4	5	3	5	3	5	4	5	5	5	23.7	23.7	23.7	22416
tr|Q5HZI6|Q5HZI6_MOUSE;sp|P23591|FCL_MOUSE	tr|Q5HZI6|Q5HZI6_MOUSE;sp|P23591|FCL_MOUSE	4;4	4;4	4;4	>tr|Q5HZI6|Q5HZI6_MOUSE Tissue specific transplantation antigen P35B OS=Mus musculus GN=Tsta3 PE=2 SV=1;>sp|P23591|FCL_MOUSE GDP-L-fucose synthase OS=Mus musculus GN=Tsta3 PE=2 SV=3	2	4	4	4	4	3	4	2	4	4	4	2	4	2	4	3	4	3	4	2	4	4	4	2	4	2	4	3	4	3	4	2	4	4	4	2	4	2	4	3	16.8	16.8	16.8	35877
tr|Q3TAW7|Q3TAW7_MOUSE;sp|P23780|BGAL_MOUSE;tr|Q8C659|Q8C659_MOUSE;tr|Q8C847|Q8C847_MOUSE;tr|Q99KV2|Q99KV2_MOUSE;tr|Q8K131|Q8K131_MOUSE	tr|Q3TAW7|Q3TAW7_MOUSE;sp|P23780|BGAL_MOUSE;tr|Q8C659|Q8C659_MOUSE;tr|Q8C847|Q8C847_MOUSE;tr|Q99KV2|Q99KV2_MOUSE;tr|Q8K131|Q8K131_MOUSE	4;4;4;4;3;3	4;4;4;4;3;3	4;4;4;4;3;3	>tr|Q3TAW7|Q3TAW7_MOUSE Beta-galactosidase OS=Mus musculus GN=Glb1 PE=2 SV=1;>sp|P23780|BGAL_MOUSE Beta-galactosidase OS=Mus musculus GN=Glb1 PE=2 SV=1;>tr|Q8C659|Q8C659_MOUSE Beta-galactosidase (Fragment) OS=Mus musculus PE=2 SV=1;>tr|Q8C847|Q8C847_MOUSE	6	4	4	4	0	3	3	3	4	2	3	3	3	3	3	3	0	3	3	3	4	2	3	3	3	3	3	3	0	3	3	3	4	2	3	3	3	3	3	3	6.5	6.5	6.5	73.12
tr|Q52L78|Q52L78_MOUSE;sp|P23927|CRYAB_MOUSE	tr|Q52L78|Q52L78_MOUSE;sp|P23927|CRYAB_MOUSE	2;2	2;2	2;2	>tr|Q52L78|Q52L78_MOUSE Cryab protein OS=Mus musculus GN=Cryab PE=2 SV=1;>sp|P23927|CRYAB_MOUSE Alpha-crystallin B chain OS=Mus musculus GN=Cryab PE=1 SV=2	2	2	2	2	0	1	0	1	1	2	0	2	1	2	2	2	0	1	0	1	1	2	0	2	1	2	2	2	0	1	0	1	1	2	0	2	1	2	2	2	12	12	12	20069
sp|P23953|EST1C_MOUSE;tr|F6XTA4|F6XTA4_MOUSE;tr|Q3UW56|Q3UW56_MOUSE;sp|Q8VCC2|EST1_MOUSE;tr|D3Z298|D3Z298_MOUSE;tr|H3BL34|H3BL34_MOUSE;tr|Q3UN14|Q3UN14_MOUSE;sp|Q64176|EST1E_MOUSE;tr|Q5FWH4|Q5FWH4_MOUSE;tr|E9PYP1|E9PYP1_MOUSE	sp|P23953|EST1C_MOUSE	15;4;2;2;1;1;1;1;1;1	15;4;2;2;1;1;1;1;1;1	9;4;0;0;0;0;0;0;0;0	>sp|P23953|EST1C_MOUSE Carboxylesterase 1C OS=Mus musculus GN=Ces1c PE=1 SV=4	10	15	15	9	15	14	15	12	14	12	13	12	14	12	14	12	15	14	15	12	14	12	13	12	14	12	14	12	9	8	9	7	9	7	8	7	9	7	9	7	33.8	33.8	22.6	61055
tr|Q3UF58|Q3UF58_MOUSE;tr|Q8C6E3|Q8C6E3_MOUSE;tr|Q542K4|Q542K4_MOUSE;tr|Q3UZE7|Q3UZE7_MOUSE;tr|Q3TVZ1|Q3TVZ1_MOUSE;sp|P24270|CATA_MOUSE;tr|Q91XI2|Q91XI2_MOUSE	tr|Q3UF58|Q3UF58_MOUSE;tr|Q8C6E3|Q8C6E3_MOUSE;tr|Q542K4|Q542K4_MOUSE;tr|Q3UZE7|Q3UZE7_MOUSE;tr|Q3TVZ1|Q3TVZ1_MOUSE;sp|P24270|CATA_MOUSE;tr|Q91XI2|Q91XI2_MOUSE	7;7;7;7;7;7;6	7;7;7;7;7;7;6	7;7;7;7;7;7;6	>tr|Q3UF58|Q3UF58_MOUSE Catalase OS=Mus musculus GN=Cat PE=2 SV=1;>tr|Q8C6E3|Q8C6E3_MOUSE Catalase OS=Mus musculus GN=Cat PE=2 SV=1;>tr|Q542K4|Q542K4_MOUSE Catalase OS=Mus musculus GN=Cat PE=2 SV=1;>tr|Q3UZE7|Q3UZE7_MOUSE Catalase OS=Mus musculus GN=Cat PE	7	7	7	7	2	6	6	6	5	6	4	4	4	4	6	3	2	6	6	6	5	6	4	4	4	4	6	3	2	6	6	6	5	6	4	4	4	4	6	3	13.3	13.3	13.3	59697
tr|Q3TJN1|Q3TJN1_MOUSE;sp|P24288|BCAT1_MOUSE;tr|Q9CXX6|Q9CXX6_MOUSE;tr|Q8CBC8|Q8CBC8_MOUSE;tr|Q3TKJ1|Q3TKJ1_MOUSE;tr|E9Q4K3|E9Q4K3_MOUSE;tr|B2KFA8|B2KFA8_MOUSE;tr|B2KFA9|B2KFA9_MOUSE;tr|F6YUH3|F6YUH3_MOUSE;tr|B2KFA6|B2KFA6_MOUSE;tr|B2KFA7|B2KFA7_MOUSE	tr|Q3TJN1|Q3TJN1_MOUSE;sp|P24288|BCAT1_MOUSE;tr|Q9CXX6|Q9CXX6_MOUSE;tr|Q8CBC8|Q8CBC8_MOUSE;tr|Q3TKJ1|Q3TKJ1_MOUSE;tr|E9Q4K3|E9Q4K3_MOUSE;tr|B2KFA8|B2KFA8_MOUSE	7;7;7;7;7;6;5;3;1;1;1	7;7;7;7;7;6;5;3;1;1;1	7;7;7;7;7;6;5;3;1;1;1	>tr|Q3TJN1|Q3TJN1_MOUSE Branched-chain-amino-acid aminotransferase OS=Mus musculus GN=Bcat1 PE=2 SV=1;>sp|P24288|BCAT1_MOUSE Branched-chain-amino-acid aminotransferase, cytosolic OS=Mus musculus GN=Bcat1 PE=2 SV=2;>tr|Q9CXX6|Q9CXX6_MOUSE Branched-chain-ami	11	7	7	7	7	6	7	6	7	6	7	7	7	7	7	7	7	6	7	6	7	6	7	7	7	7	7	7	7	6	7	6	7	6	7	7	7	7	7	7	17.9	17.9	17.9	42791
tr|Q9DCY1|Q9DCY1_MOUSE;sp|P24369|PPIB_MOUSE;tr|Q6ZQM2|Q6ZQM2_MOUSE	tr|Q9DCY1|Q9DCY1_MOUSE;sp|P24369|PPIB_MOUSE	3;3;1	3;3;1	3;3;1	>tr|Q9DCY1|Q9DCY1_MOUSE Peptidyl-prolyl cis-trans isomerase OS=Mus musculus GN=Ppib PE=2 SV=1;>sp|P24369|PPIB_MOUSE Peptidyl-prolyl cis-trans isomerase B OS=Mus musculus GN=Ppib PE=1 SV=2	3	3	3	3	2	1	2	2	2	2	3	2	2	2	2	2	2	1	2	2	2	2	3	2	2	2	2	2	2	1	2	2	2	2	3	2	2	2	2	2	16.2	16.2	16.2	23713
sp|P24472|GSTA4_MOUSE;tr|F6SC55|F6SC55_MOUSE;tr|Q9DCU1|Q9DCU1_MOUSE;sp|P30115|GSTA3_MOUSE;tr|Q8K0V9|Q8K0V9_MOUSE;tr|Q6P8Q0|Q6P8Q0_MOUSE;sp|P13745|GSTA1_MOUSE	sp|P24472|GSTA4_MOUSE	6;1;1;1;1;1;1	6;1;1;1;1;1;1	6;1;1;1;1;1;1	>sp|P24472|GSTA4_MOUSE Glutathione S-transferase A4 OS=Mus musculus GN=Gsta4 PE=1 SV=3	7	6	6	6	4	3	6	3	5	4	5	3	6	5	5	4	4	3	6	3	5	4	5	3	6	5	5	4	4	3	6	3	5	4	5	3	6	5	5	4	23	23	23	25564
sp|P24527|LKHA4_MOUSE	sp|P24527|LKHA4_MOUSE	25	25	25	>sp|P24527|LKHA4_MOUSE Leukotriene A-4 hydrolase OS=Mus musculus GN=Lta4h PE=1 SV=4	1	25	25	25	13	21	22	22	18	18	16	19	22	19	21	20	13	21	22	22	18	18	16	19	22	19	21	20	13	21	22	22	18	18	16	19	22	19	21	20	48	48	48	69.05
sp|P24529|TY3H_MOUSE;tr|E9Q9G5|E9Q9G5_MOUSE;tr|Q3UTB3|Q3UTB3_MOUSE;tr|F6VPB5|F6VPB5_MOUSE;tr|D3Z0B1|D3Z0B1_MOUSE	sp|P24529|TY3H_MOUSE;tr|E9Q9G5|E9Q9G5_MOUSE;tr|Q3UTB3|Q3UTB3_MOUSE	3;2;2;1;1	3;2;2;1;1	3;2;2;1;1	>sp|P24529|TY3H_MOUSE Tyrosine 3-monooxygenase OS=Mus musculus GN=Th PE=1 SV=3;>tr|E9Q9G5|E9Q9G5_MOUSE Tyrosine 3-monooxygenase OS=Mus musculus GN=Th PE=1 SV=1;>tr|Q3UTB3|Q3UTB3_MOUSE Tyrosine 3-monooxygenase OS=Mus musculus GN=Th PE=1 SV=1	5	3	3	3	1	2	2	1	1	0	1	1	2	2	2	2	1	2	2	1	1	0	1	1	2	2	2	2	1	2	2	1	1	0	1	1	2	2	2	2	11	11	11	55992
tr|Q3UPJ2|Q3UPJ2_MOUSE;tr|Q3UAT9|Q3UAT9_MOUSE;tr|Q3U9N8|Q3U9N8_MOUSE;sp|P24547|IMDH2_MOUSE;tr|A0A0A6YY72|A0A0A6YY72_MOUSE;tr|O89058|O89058_MOUSE;tr|A0A0A6YXS4|A0A0A6YXS4_MOUSE;tr|E0CXK0|E0CXK0_MOUSE	tr|Q3UPJ2|Q3UPJ2_MOUSE;tr|Q3UAT9|Q3UAT9_MOUSE;tr|Q3U9N8|Q3U9N8_MOUSE;sp|P24547|IMDH2_MOUSE;tr|A0A0A6YY72|A0A0A6YY72_MOUSE	7;7;7;7;4;3;2;1	7;7;7;7;4;3;2;1	6;6;6;6;4;3;1;0	>tr|Q3UPJ2|Q3UPJ2_MOUSE Inosine-5-monophosphate dehydrogenase OS=Mus musculus GN=Impdh2 PE=2 SV=1;>tr|Q3UAT9|Q3UAT9_MOUSE Inosine-5-monophosphate dehydrogenase OS=Mus musculus GN=Impdh2 PE=2 SV=1;>tr|Q3U9N8|Q3U9N8_MOUSE Inosine-5-monophosphate dehydroge	8	7	7	6	6	4	6	4	6	4	4	6	4	4	3	6	6	4	6	4	6	4	4	6	4	4	3	6	6	3	5	3	5	3	4	5	4	3	3	5	16.1	16.1	14.6	55863
sp|P24549|AL1A1_MOUSE;tr|B2RTL5|B2RTL5_MOUSE;sp|O35945|AL1A7_MOUSE	sp|P24549|AL1A1_MOUSE	16;6;6	15;5;5	15;5;5	>sp|P24549|AL1A1_MOUSE Retinal dehydrogenase 1 OS=Mus musculus GN=Aldh1a1 PE=1 SV=5	3	16	15	15	13	13	14	13	14	14	15	14	13	13	13	13	12	13	14	13	14	13	15	14	13	12	13	13	12	13	14	13	14	13	15	14	13	12	13	13	42.9	41.3	41.3	54467
tr|Q3UKQ5|Q3UKQ5_MOUSE;tr|Q3UF03|Q3UF03_MOUSE;sp|P24668|MPRD_MOUSE	tr|Q3UKQ5|Q3UKQ5_MOUSE;tr|Q3UF03|Q3UF03_MOUSE;sp|P24668|MPRD_MOUSE	4;4;4	4;4;4	4;4;4	>tr|Q3UKQ5|Q3UKQ5_MOUSE Mannose-6-phosphate receptor, cation dependent, isoform CRA_a OS=Mus musculus GN=M6pr PE=2 SV=1;>tr|Q3UF03|Q3UF03_MOUSE Putative uncharacterized protein OS=Mus musculus GN=M6pr PE=2 SV=1;>sp|P24668|MPRD_MOUSE Cation-dependent mannos	3	4	4	4	3	3	3	4	3	4	2	3	1	3	3	4	3	3	3	4	3	4	2	3	1	3	3	4	3	3	3	4	3	4	2	3	1	3	3	4	18	18	18	31172
tr|Q58EU3|Q58EU3_MOUSE;tr|Q3TXS9|Q3TXS9_MOUSE;tr|Q3TLE5|Q3TLE5_MOUSE;tr|Q3TL20|Q3TL20_MOUSE;sp|P25444|RS2_MOUSE;tr|Q3TXR5|Q3TXR5_MOUSE;tr|Q9DC49|Q9DC49_MOUSE;tr|D3YVC1|D3YVC1_MOUSE;tr|F6YTZ4|F6YTZ4_MOUSE;tr|J3QMG5|J3QMG5_MOUSE;tr|Q3UB36|Q3UB36_MOUSE;tr|D3YWJ3|D3YWJ3_MOUSE;tr|O89072|O89072_MOUSE;tr|E9Q1N8|E9Q1N8_MOUSE;tr|Q3TI78|Q3TI78_MOUSE;tr|Q3V2B9|Q3V2B9_MOUSE;tr|D3Z536|D3Z536_MOUSE	tr|Q58EU3|Q58EU3_MOUSE;tr|Q3TXS9|Q3TXS9_MOUSE;tr|Q3TLE5|Q3TLE5_MOUSE;tr|Q3TL20|Q3TL20_MOUSE;sp|P25444|RS2_MOUSE;tr|Q3TXR5|Q3TXR5_MOUSE;tr|Q9DC49|Q9DC49_MOUSE;tr|D3YVC1|D3YVC1_MOUSE;tr|F6YTZ4|F6YTZ4_MOUSE;tr|J3QMG5|J3QMG5_MOUSE;tr|Q3UB36|Q3UB36_MOUSE;tr|D3YWJ3|D3YWJ3_MOUSE;tr|O89072|O89072_MOUSE;tr|E9Q1N8|E9Q1N8_MOUSE;tr|Q3TI78|Q3TI78_MOUSE	7;7;7;7;7;6;6;6;6;6;6;6;5;5;5;3;3	7;7;7;7;7;6;6;6;6;6;6;6;5;5;5;3;3	7;7;7;7;7;6;6;6;6;6;6;6;5;5;5;3;3	>tr|Q58EU3|Q58EU3_MOUSE MCG12811, isoform CRA_b OS=Mus musculus GN=Rps2 PE=2 SV=1;>tr|Q3TXS9|Q3TXS9_MOUSE Putative uncharacterized protein OS=Mus musculus GN=Rps2 PE=2 SV=1;>tr|Q3TLE5|Q3TLE5_MOUSE Putative uncharacterized protein OS=Mus musculus GN=Rps2 PE	17	7	7	7	4	5	7	5	7	7	7	6	7	6	7	7	4	5	7	5	7	7	7	6	7	6	7	7	4	5	7	5	7	7	7	6	7	6	7	7	24.6	24.6	24.6	31231
tr|Q05DV0|Q05DV0_MOUSE;tr|Q8CEI0|Q8CEI0_MOUSE;tr|Q3U6Q5|Q3U6Q5_MOUSE;tr|Q3TCS3|Q3TCS3_MOUSE;sp|P25911|LYN_MOUSE	tr|Q05DV0|Q05DV0_MOUSE;tr|Q8CEI0|Q8CEI0_MOUSE;tr|Q3U6Q5|Q3U6Q5_MOUSE;tr|Q3TCS3|Q3TCS3_MOUSE;sp|P25911|LYN_MOUSE	3;3;3;3;3	1;1;1;1;1	1;1;1;1;1	>tr|Q05DV0|Q05DV0_MOUSE Non-specific protein-tyrosine kinase OS=Mus musculus GN=Lyn PE=2 SV=1;>tr|Q8CEI0|Q8CEI0_MOUSE Non-specific protein-tyrosine kinase OS=Mus musculus GN=Lyn PE=2 SV=1;>tr|Q3U6Q5|Q3U6Q5_MOUSE Non-specific protein-tyrosine kinase OS=Mus	5	3	1	1	2	2	2	2	2	2	1	0	2	2	3	1	0	0	0	0	0	0	0	0	0	0	1	0	0	0	0	0	0	0	0	0	0	0	1	0	6.1	2.4	2.4	46733
tr|Q3UHS6|Q3UHS6_MOUSE;sp|P26039|TLN1_MOUSE;tr|Q80TM2|Q80TM2_MOUSE;tr|Q0V930|Q0V930_MOUSE;tr|F6S1V7|F6S1V7_MOUSE	tr|Q3UHS6|Q3UHS6_MOUSE;sp|P26039|TLN1_MOUSE;tr|Q80TM2|Q80TM2_MOUSE;tr|Q0V930|Q0V930_MOUSE	31;31;31;20;1	26;26;26;15;1	14;14;14;3;1	>tr|Q3UHS6|Q3UHS6_MOUSE Putative uncharacterized protein OS=Mus musculus GN=Tln1 PE=2 SV=1;>sp|P26039|TLN1_MOUSE Talin-1 OS=Mus musculus GN=Tln1 PE=1 SV=2;>tr|Q80TM2|Q80TM2_MOUSE MKIAA1027 protein (Fragment) OS=Mus musculus GN=Tln1 PE=2 SV=4;>tr|Q0V930|Q0V	5	31	26	14	20	19	20	19	21	24	19	22	18	20	18	19	16	14	16	14	16	19	14	18	13	15	13	14	10	8	9	6	11	9	8	9	6	8	9	6	16.5	14.1	8	269.83
tr|Q4KML7|Q4KML7_MOUSE;tr|Q3UXR4|Q3UXR4_MOUSE;tr|Q3UL48|Q3UL48_MOUSE;tr|Q3TCP5|Q3TCP5_MOUSE;sp|P26040|EZRI_MOUSE;tr|Q8CBU4|Q8CBU4_MOUSE	tr|Q4KML7|Q4KML7_MOUSE;tr|Q3UXR4|Q3UXR4_MOUSE;tr|Q3UL48|Q3UL48_MOUSE;tr|Q3TCP5|Q3TCP5_MOUSE;sp|P26040|EZRI_MOUSE;tr|Q8CBU4|Q8CBU4_MOUSE	10;10;10;10;10;7	10;10;10;10;10;7	6;6;6;6;6;5	>tr|Q4KML7|Q4KML7_MOUSE Ezrin OS=Mus musculus GN=Ezr PE=2 SV=1;>tr|Q3UXR4|Q3UXR4_MOUSE Putative uncharacterized protein OS=Mus musculus GN=Ezr PE=2 SV=1;>tr|Q3UL48|Q3UL48_MOUSE Putative uncharacterized protein OS=Mus musculus GN=Ezr PE=2 SV=1;>tr|Q3TCP5|Q3	6	10	10	6	5	5	7	5	7	5	5	4	5	5	6	6	5	5	7	5	7	5	5	4	5	5	6	6	4	3	4	3	4	3	3	3	3	4	4	4	18.1	18.1	10.2	69406
tr|Q3TZQ2|Q3TZQ2_MOUSE;sp|P26041|MOES_MOUSE;tr|Q05DU4|Q05DU4_MOUSE;tr|Q8C2N4|Q8C2N4_MOUSE;tr|Q7TSG6|Q7TSG6_MOUSE;tr|Q05CE6|Q05CE6_MOUSE;tr|Q3UF33|Q3UF33_MOUSE	tr|Q3TZQ2|Q3TZQ2_MOUSE;sp|P26041|MOES_MOUSE;tr|Q05DU4|Q05DU4_MOUSE;tr|Q8C2N4|Q8C2N4_MOUSE;tr|Q7TSG6|Q7TSG6_MOUSE;tr|Q05CE6|Q05CE6_MOUSE	8;8;7;4;4;4;1	4;4;3;0;0;0;1	4;4;3;0;0;0;1	>tr|Q3TZQ2|Q3TZQ2_MOUSE Putative uncharacterized protein OS=Mus musculus GN=Msn PE=2 SV=1;>sp|P26041|MOES_MOUSE Moesin OS=Mus musculus GN=Msn PE=1 SV=3;>tr|Q05DU4|Q05DU4_MOUSE Msn protein (Fragment) OS=Mus musculus GN=Msn PE=2 SV=1;>tr|Q8C2N4|Q8C2N4_MOUSE	7	8	4	4	3	4	6	5	7	4	5	3	3	3	5	3	2	2	3	3	4	2	3	2	1	2	3	1	2	2	3	3	4	2	3	2	1	2	3	1	14.9	6.9	6.9	67735
sp|P26043|RADI_MOUSE;tr|Q3TH46|Q3TH46_MOUSE;tr|Q3U111|Q3U111_MOUSE;tr|Q3UJJ8|Q3UJJ8_MOUSE;tr|Q3TS74|Q3TS74_MOUSE	sp|P26043|RADI_MOUSE;tr|Q3TH46|Q3TH46_MOUSE;tr|Q3U111|Q3U111_MOUSE;tr|Q3UJJ8|Q3UJJ8_MOUSE;tr|Q3TS74|Q3TS74_MOUSE	9;9;9;7;5	5;5;5;5;5	5;5;5;5;5	>sp|P26043|RADI_MOUSE Radixin OS=Mus musculus GN=Rdx PE=1 SV=3;>tr|Q3TH46|Q3TH46_MOUSE Putative uncharacterized protein (Fragment) OS=Mus musculus GN=Rdx PE=2 SV=1;>tr|Q3U111|Q3U111_MOUSE Putative uncharacterized protein (Fragment) OS=Mus musculus GN=Rdx P	5	9	5	5	3	5	8	3	7	4	5	2	4	1	7	7	2	3	5	1	4	2	3	1	2	0	5	5	2	3	5	1	4	2	3	1	2	0	5	5	16	8.1	8.1	68542
tr|Q544G1|Q544G1_MOUSE;sp|P26048|GBRA2_MOUSE;tr|Q8C8J1|Q8C8J1_MOUSE	tr|Q544G1|Q544G1_MOUSE;sp|P26048|GBRA2_MOUSE	3;3;1	1;1;1	1;1;1	>tr|Q544G1|Q544G1_MOUSE Gamma-aminobutyric acid (GABA-A) receptor, subunit alpha 2 OS=Mus musculus GN=Gabra2 PE=2 SV=1;>sp|P26048|GBRA2_MOUSE Gamma-aminobutyric acid receptor subunit alpha-2 OS=Mus musculus GN=Gabra2 PE=1 SV=1	3	3	1	1	2	3	1	2	1	1	2	2	2	2	2	2	0	1	0	0	0	0	0	0	1	1	1	1	0	1	0	0	0	0	0	0	1	1	1	1	6.4	2.9	2.9	51138
tr|Q6NV50|Q6NV50_MOUSE;tr|Q545R0|Q545R0_MOUSE;tr|Q3TGQ3|Q3TGQ3_MOUSE;sp|P26231|CTNA1_MOUSE	tr|Q6NV50|Q6NV50_MOUSE;tr|Q545R0|Q545R0_MOUSE;tr|Q3TGQ3|Q3TGQ3_MOUSE;sp|P26231|CTNA1_MOUSE	6;6;6;6	2;2;2;2	2;2;2;2	>tr|Q6NV50|Q6NV50_MOUSE Catenin (Cadherin associated protein), alpha 1 OS=Mus musculus GN=Ctnna1 PE=2 SV=1;>tr|Q545R0|Q545R0_MOUSE Catenin (Cadherin associated protein), alpha 1 OS=Mus musculus GN=Ctnna1 PE=2 SV=1;>tr|Q3TGQ3|Q3TGQ3_MOUSE Putative uncharact	4	6	2	2	4	2	3	4	5	3	3	3	3	4	4	4	1	0	0	1	2	1	1	0	0	0	1	0	1	0	0	1	2	1	1	0	0	0	1	0	6.6	1.9	1.9	100.11
sp|P26262|KLKB1_MOUSE	sp|P26262|KLKB1_MOUSE	6	6	6	>sp|P26262|KLKB1_MOUSE Plasma kallikrein OS=Mus musculus GN=Klkb1 PE=1 SV=2	1	6	6	6	4	3	5	3	4	1	3	3	2	2	2	2	4	3	5	3	4	1	3	3	2	2	2	2	4	3	5	3	4	1	3	3	2	2	2	2	10.7	10.7	10.7	71382
tr|Q3U6E4|Q3U6E4_MOUSE;tr|Q0VGU2|Q0VGU2_MOUSE;sp|P26350|PTMA_MOUSE;tr|Q8C2T3|Q8C2T3_MOUSE;tr|Q3U8X6|Q3U8X6_MOUSE;tr|Q3UA54|Q3UA54_MOUSE;tr|Q8CAQ5|Q8CAQ5_MOUSE;tr|A0A087WP98|A0A087WP98_MOUSE;tr|A0A087WPN6|A0A087WPN6_MOUSE;tr|A0A087WQN2|A0A087WQN2_MOUSE;tr|J3QPK6|J3QPK6_MOUSE	tr|Q3U6E4|Q3U6E4_MOUSE;tr|Q0VGU2|Q0VGU2_MOUSE;sp|P26350|PTMA_MOUSE;tr|Q8C2T3|Q8C2T3_MOUSE;tr|Q3U8X6|Q3U8X6_MOUSE;tr|Q3UA54|Q3UA54_MOUSE;tr|Q8CAQ5|Q8CAQ5_MOUSE	4;4;4;4;4;4;3;1;1;1;1	4;4;4;4;4;4;3;1;1;1;1	4;4;4;4;4;4;3;1;1;1;1	>tr|Q3U6E4|Q3U6E4_MOUSE Putative uncharacterized protein OS=Mus musculus GN=Ptma PE=2 SV=1;>tr|Q0VGU2|Q0VGU2_MOUSE Prothymosin alpha OS=Mus musculus GN=Ptma PE=2 SV=1;>sp|P26350|PTMA_MOUSE Prothymosin alpha OS=Mus musculus GN=Ptma PE=1 SV=2;>tr|Q8C2T3|Q8C2	11	4	4	4	4	3	2	2	4	3	4	4	4	4	4	2	4	3	2	2	4	3	4	4	4	4	4	2	4	3	2	2	4	3	4	4	4	4	4	2	22.5	22.5	22.5	12325
tr|Q922I0|Q922I0_MOUSE;tr|Q3KQM4|Q3KQM4_MOUSE;tr|Q505Q1|Q505Q1_MOUSE;tr|Q80XR5|Q80XR5_MOUSE;sp|P26369|U2AF2_MOUSE	tr|Q922I0|Q922I0_MOUSE;tr|Q3KQM4|Q3KQM4_MOUSE;tr|Q505Q1|Q505Q1_MOUSE;tr|Q80XR5|Q80XR5_MOUSE;sp|P26369|U2AF2_MOUSE	3;3;3;3;3	3;3;3;3;3	3;3;3;3;3	>tr|Q922I0|Q922I0_MOUSE U2 small nuclear ribonucleoprotein auxiliary factor (U2AF) 2 OS=Mus musculus GN=U2af2 PE=2 SV=1;>tr|Q3KQM4|Q3KQM4_MOUSE Splicing factor U2AF 65 kDa subunit OS=Mus musculus GN=U2af2 PE=1 SV=1;>tr|Q505Q1|Q505Q1_MOUSE U2af2 protein (Fr	5	3	3	3	0	3	1	3	1	1	1	2	2	3	1	3	0	3	1	3	1	1	1	2	2	3	1	3	0	3	1	3	1	1	1	2	2	3	1	3	11.4	11.4	11.4	33.77
sp|P26443|DHE3_MOUSE;tr|Q3TSQ7|Q3TSQ7_MOUSE;tr|F7CFA5|F7CFA5_MOUSE	sp|P26443|DHE3_MOUSE;tr|Q3TSQ7|Q3TSQ7_MOUSE	34;18;7	34;18;7	34;18;7	>sp|P26443|DHE3_MOUSE Glutamate dehydrogenase 1, mitochondrial OS=Mus musculus GN=Glud1 PE=1 SV=1;>tr|Q3TSQ7|Q3TSQ7_MOUSE Putative uncharacterized protein (Fragment) OS=Mus musculus GN=Glud1 PE=2 SV=1	3	34	34	34	31	30	32	32	32	31	33	30	32	31	33	28	31	30	32	32	32	31	33	30	32	31	33	28	31	30	32	32	32	31	33	30	32	31	33	28	57.5	57.5	57.5	61336
tr|A1L3B8|A1L3B8_MOUSE;sp|P26516|PSMD7_MOUSE	tr|A1L3B8|A1L3B8_MOUSE;sp|P26516|PSMD7_MOUSE	5;5	5;5	5;5	>tr|A1L3B8|A1L3B8_MOUSE Proteasome (Prosome, macropain) 26S subunit, non-ATPase, 7 OS=Mus musculus GN=Psmd7 PE=2 SV=1;>sp|P26516|PSMD7_MOUSE 26S proteasome non-ATPase regulatory subunit 7 OS=Mus musculus GN=Psmd7 PE=1 SV=2	2	5	5	5	2	5	2	4	4	5	4	3	4	5	4	5	2	5	2	4	4	5	4	3	4	5	4	5	2	5	2	4	4	5	4	3	4	5	4	5	14	14	14	36539
tr|Q3U6F6|Q3U6F6_MOUSE;sp|P26638|SYSC_MOUSE;tr|Q8C483|Q8C483_MOUSE;tr|A2AFS0|A2AFS0_MOUSE;tr|Q3U8N1|Q3U8N1_MOUSE;tr|A2AFS1|A2AFS1_MOUSE;tr|Q8CEH3|Q8CEH3_MOUSE	tr|Q3U6F6|Q3U6F6_MOUSE;sp|P26638|SYSC_MOUSE;tr|Q8C483|Q8C483_MOUSE;tr|A2AFS0|A2AFS0_MOUSE;tr|Q3U8N1|Q3U8N1_MOUSE	13;13;13;11;11;5;3	13;13;13;11;11;5;3	13;13;13;11;11;5;3	>tr|Q3U6F6|Q3U6F6_MOUSE Putative uncharacterized protein OS=Mus musculus GN=Sars PE=2 SV=1;>sp|P26638|SYSC_MOUSE Serine--tRNA ligase, cytoplasmic OS=Mus musculus GN=Sars PE=2 SV=3;>tr|Q8C483|Q8C483_MOUSE Serine--tRNA ligase, cytoplasmic OS=Mus musculus GN=	7	13	13	13	9	12	12	12	9	10	9	12	11	12	11	12	9	12	12	12	9	10	9	12	11	12	11	12	9	12	12	12	9	10	9	12	11	12	11	12	32	32	32	58358
tr|A0A0A1HAM8|A0A0A1HAM8_MOUSE;sp|P26645|MARCS_MOUSE;tr|Q05BL6|Q05BL6_MOUSE	tr|A0A0A1HAM8|A0A0A1HAM8_MOUSE;sp|P26645|MARCS_MOUSE	7;7;3	7;7;3	7;7;3	>tr|A0A0A1HAM8|A0A0A1HAM8_MOUSE 80K protein OS=Mus musculus GN=Marcks PE=2 SV=1;>sp|P26645|MARCS_MOUSE Myristoylated alanine-rich C-kinase substrate OS=Mus musculus GN=Marcks PE=1 SV=2	3	7	7	7	5	5	6	6	7	5	5	2	5	4	5	5	5	5	6	6	7	5	5	2	5	4	5	5	5	5	6	6	7	5	5	2	5	4	5	5	39.2	39.2	39.2	29721
tr|Q3ULN5|Q3ULN5_MOUSE;sp|P26883|FKB1A_MOUSE;tr|Q3UBA0|Q3UBA0_MOUSE;tr|Q3UKJ3|Q3UKJ3_MOUSE;tr|F6X9I3|F6X9I3_MOUSE;tr|Q1JUQ7|Q1JUQ7_MOUSE;tr|Q1JUQ8|Q1JUQ8_MOUSE;tr|Q1JUQ6|Q1JUQ6_MOUSE	tr|Q3ULN5|Q3ULN5_MOUSE;sp|P26883|FKB1A_MOUSE;tr|Q3UBA0|Q3UBA0_MOUSE;tr|Q3UKJ3|Q3UKJ3_MOUSE;tr|F6X9I3|F6X9I3_MOUSE	3;3;2;2;2;1;1;1	3;3;2;2;2;1;1;1	3;3;2;2;2;1;1;1	>tr|Q3ULN5|Q3ULN5_MOUSE Peptidyl-prolyl cis-trans isomerase OS=Mus musculus GN=Fkbp1a PE=2 SV=1;>sp|P26883|FKB1A_MOUSE Peptidyl-prolyl cis-trans isomerase FKBP1A OS=Mus musculus GN=Fkbp1a PE=1 SV=2;>tr|Q3UBA0|Q3UBA0_MOUSE Peptidyl-prolyl cis-trans isomeras	8	3	3	3	2	3	2	3	2	3	3	3	2	3	2	3	2	3	2	3	2	3	3	3	2	3	2	3	2	3	2	3	2	3	3	3	2	3	2	3	34.3	34.3	34.3	12052
tr|A0A0B4J1F2|A0A0B4J1F2_MOUSE;tr|A0A0B4J1M9|A0A0B4J1M9_MOUSE;sp|P27546|MAP4_MOUSE;tr|A0A0G2JFT4|A0A0G2JFT4_MOUSE;tr|A0A0G2JG35|A0A0G2JG35_MOUSE;tr|E9PZ43|E9PZ43_MOUSE;tr|A0A0G2JDN7|A0A0G2JDN7_MOUSE;tr|A0A0G2JFK3|A0A0G2JFK3_MOUSE;tr|A0A0G2JDY5|A0A0G2JDY5_MOUSE;tr|A0A0G2JFH2|A0A0G2JFH2_MOUSE;tr|A0A0G2JE57|A0A0G2JE57_MOUSE;tr|Q78TF3|Q78TF3_MOUSE;tr|A0A0G2JDU1|A0A0G2JDU1_MOUSE	tr|A0A0B4J1F2|A0A0B4J1F2_MOUSE;tr|A0A0B4J1M9|A0A0B4J1M9_MOUSE;sp|P27546|MAP4_MOUSE	18;18;18;3;3;3;3;2;2;2;1;1;1	18;18;18;3;3;3;3;2;2;2;1;1;1	18;18;18;3;3;3;3;2;2;2;1;1;1	>tr|A0A0B4J1F2|A0A0B4J1F2_MOUSE Microtubule-associated protein OS=Mus musculus GN=Map4 PE=1 SV=1;>tr|A0A0B4J1M9|A0A0B4J1M9_MOUSE Microtubule-associated protein OS=Mus musculus GN=Map4 PE=1 SV=2;>sp|P27546|MAP4_MOUSE Microtubule-associated protein 4 OS=Mus	13	18	18	18	12	15	10	15	7	16	10	12	10	11	9	16	12	15	10	15	7	16	10	12	10	11	9	16	12	15	10	15	7	16	10	12	10	11	9	16	21.4	21.4	21.4	117.23
tr|Q3UE40|Q3UE40_MOUSE;sp|P27601|GNA13_MOUSE;tr|Q9D034|Q9D034_MOUSE;tr|Q8C5L2|Q8C5L2_MOUSE	tr|Q3UE40|Q3UE40_MOUSE;sp|P27601|GNA13_MOUSE	12;12;5;2	11;11;5;2	11;11;5;2	>tr|Q3UE40|Q3UE40_MOUSE Putative uncharacterized protein OS=Mus musculus GN=Gna13 PE=2 SV=1;>sp|P27601|GNA13_MOUSE Guanine nucleotide-binding protein subunit alpha-13 OS=Mus musculus GN=Gna13 PE=1 SV=1	4	12	11	11	10	9	10	9	10	10	9	8	11	9	11	10	9	8	9	8	9	9	9	7	10	8	10	9	9	8	9	8	9	9	9	7	10	8	10	9	38.2	36.1	36.1	44038
sp|P27612|PLAP_MOUSE;tr|F7D1R5|F7D1R5_MOUSE	sp|P27612|PLAP_MOUSE	9;4	9;4	9;4	>sp|P27612|PLAP_MOUSE Phospholipase A-2-activating protein OS=Mus musculus GN=Plaa PE=1 SV=4	2	9	9	9	6	7	4	4	4	4	7	5	7	6	8	7	6	7	4	4	4	4	7	5	7	6	8	7	6	7	4	4	4	4	7	5	7	6	8	7	15	15	15	87.22
tr|Q3UB90|Q3UB90_MOUSE;tr|Q3UB67|Q3UB67_MOUSE;tr|Q3UB15|Q3UB15_MOUSE;sp|P27659|RL3_MOUSE;tr|Q3T9U9|Q3T9U9_MOUSE;tr|Q3U9L3|Q3U9L3_MOUSE;tr|A0A087WNS0|A0A087WNS0_MOUSE;tr|A0A087WQK0|A0A087WQK0_MOUSE;tr|Q99N25|Q99N25_MOUSE;tr|Q9CQ09|Q9CQ09_MOUSE;tr|Q5U470|Q5U470_MOUSE;tr|E9PWZ3|E9PWZ3_MOUSE	tr|Q3UB90|Q3UB90_MOUSE;tr|Q3UB67|Q3UB67_MOUSE;tr|Q3UB15|Q3UB15_MOUSE;sp|P27659|RL3_MOUSE;tr|Q3T9U9|Q3T9U9_MOUSE;tr|Q3U9L3|Q3U9L3_MOUSE	6;6;6;6;5;5;2;2;1;1;1;1	6;6;6;6;5;5;2;2;1;1;1;1	6;6;6;6;5;5;2;2;1;1;1;1	>tr|Q3UB90|Q3UB90_MOUSE Putative uncharacterized protein OS=Mus musculus GN=Rpl3 PE=2 SV=1;>tr|Q3UB67|Q3UB67_MOUSE Putative uncharacterized protein OS=Mus musculus GN=Rpl3 PE=2 SV=1;>tr|Q3UB15|Q3UB15_MOUSE Putative uncharacterized protein OS=Mus musculus G	12	6	6	6	3	3	3	3	3	4	2	4	4	5	4	6	3	3	3	3	3	4	2	4	4	5	4	6	3	3	3	3	3	4	2	4	4	5	4	6	12.9	12.9	12.9	46079
sp|P27773|PDIA3_MOUSE;tr|F6Q404|F6Q404_MOUSE	sp|P27773|PDIA3_MOUSE	26;5	26;5	26;5	>sp|P27773|PDIA3_MOUSE Protein disulfide-isomerase A3 OS=Mus musculus GN=Pdia3 PE=1 SV=2	2	26	26	26	18	24	22	25	20	22	16	25	22	24	21	25	18	24	22	25	20	22	16	25	22	24	21	25	18	24	22	25	20	22	16	25	22	24	21	25	44.2	44.2	44.2	56678
tr|F6SZ47|F6SZ47_MOUSE;sp|P28028|BRAF_MOUSE;tr|Q9JJU6|Q9JJU6_MOUSE	tr|F6SZ47|F6SZ47_MOUSE;sp|P28028|BRAF_MOUSE	3;3;1	3;3;1	1;1;1	>tr|F6SZ47|F6SZ47_MOUSE Serine/threonine-protein kinase B-raf (Fragment) OS=Mus musculus GN=Braf PE=1 SV=1;>sp|P28028|BRAF_MOUSE Serine/threonine-protein kinase B-raf OS=Mus musculus GN=Braf PE=1 SV=3	3	3	3	1	0	1	1	1	2	1	1	0	1	0	3	1	0	1	1	1	2	1	1	0	1	0	3	1	0	0	0	0	1	0	0	0	0	0	1	0	3.5	3.5	0.9	83201
sp|P28271|ACOC_MOUSE;tr|Q8VDC3|Q8VDC3_MOUSE;sp|Q811J3|IREB2_MOUSE	sp|P28271|ACOC_MOUSE;tr|Q8VDC3|Q8VDC3_MOUSE	9;9;1	9;9;1	9;9;1	>sp|P28271|ACOC_MOUSE Cytoplasmic aconitate hydratase OS=Mus musculus GN=Aco1 PE=2 SV=3;>tr|Q8VDC3|Q8VDC3_MOUSE Aconitate hydratase OS=Mus musculus GN=aco1 PE=3 SV=1	3	9	9	9	7	6	6	7	9	8	2	6	9	7	6	5	7	6	6	7	9	8	2	6	9	7	6	5	7	6	6	7	9	8	2	6	9	7	6	5	11.4	11.4	11.4	98124
tr|Q544Z7|Q544Z7_MOUSE;sp|P28352|APEX1_MOUSE;tr|D3Z124|D3Z124_MOUSE;tr|F6QA74|F6QA74_MOUSE	tr|Q544Z7|Q544Z7_MOUSE;sp|P28352|APEX1_MOUSE;tr|D3Z124|D3Z124_MOUSE;tr|F6QA74|F6QA74_MOUSE	3;3;2;2	3;3;2;2	3;3;2;2	>tr|Q544Z7|Q544Z7_MOUSE Apurinic/apyrimidinic endonuclease 1 OS=Mus musculus GN=Apex1 PE=2 SV=1;>sp|P28352|APEX1_MOUSE DNA-(apurinic or apyrimidinic site) lyase OS=Mus musculus GN=Apex1 PE=1 SV=2;>tr|D3Z124|D3Z124_MOUSE DNA-(apurinic or apyrimidinic site)	4	3	3	3	3	3	3	3	3	3	3	3	3	3	3	3	3	3	3	3	3	3	3	3	3	3	3	3	3	3	3	3	3	3	3	3	3	3	3	3	11	11	11	35.49
tr|Q6P5I3|Q6P5I3_MOUSE;sp|P28474|ADHX_MOUSE;tr|A0A0G2JGS3|A0A0G2JGS3_MOUSE;tr|Q9D748|Q9D748_MOUSE;tr|Q548K2|Q548K2_MOUSE;tr|Q3UMM7|Q3UMM7_MOUSE;sp|Q64437|ADH7_MOUSE	tr|Q6P5I3|Q6P5I3_MOUSE;sp|P28474|ADHX_MOUSE	6;6;1;1;1;1;1	6;6;1;1;1;1;1	6;6;1;1;1;1;1	>tr|Q6P5I3|Q6P5I3_MOUSE S-(hydroxymethyl)glutathione dehydrogenase OS=Mus musculus GN=Adh5 PE=2 SV=2;>sp|P28474|ADHX_MOUSE Alcohol dehydrogenase class-3 OS=Mus musculus GN=Adh5 PE=1 SV=3	7	6	6	6	4	6	4	3	3	3	5	5	4	4	5	4	4	6	4	3	3	3	5	5	4	4	5	4	4	6	4	3	3	3	5	5	4	4	5	4	17.9	17.9	17.9	39547
tr|E9Q517|E9Q517_MOUSE;tr|E9Q3V0|E9Q3V0_MOUSE;sp|P28571|SC6A9_MOUSE;tr|E9QA02|E9QA02_MOUSE;tr|E9Q3Z2|E9Q3Z2_MOUSE	tr|E9Q517|E9Q517_MOUSE;tr|E9Q3V0|E9Q3V0_MOUSE;sp|P28571|SC6A9_MOUSE;tr|E9QA02|E9QA02_MOUSE;tr|E9Q3Z2|E9Q3Z2_MOUSE	2;2;2;1;1	2;2;2;1;1	2;2;2;1;1	>tr|E9Q517|E9Q517_MOUSE Transporter OS=Mus musculus GN=Slc6a9 PE=1 SV=1;>tr|E9Q3V0|E9Q3V0_MOUSE Transporter OS=Mus musculus GN=Slc6a9 PE=1 SV=1;>sp|P28571|SC6A9_MOUSE Sodium- and chloride-dependent glycine transporter 1 OS=Mus musculus GN=Slc6a9 PE=2 SV=3;	5	2	2	2	1	1	0	2	1	1	2	1	1	2	2	2	1	1	0	2	1	1	2	1	1	2	2	2	1	1	0	2	1	1	2	1	1	2	2	2	4	4	4	58258
tr|Q3UBP0|Q3UBP0_MOUSE;sp|P28650|PURA1_MOUSE;tr|J3QN31|J3QN31_MOUSE	tr|Q3UBP0|Q3UBP0_MOUSE;sp|P28650|PURA1_MOUSE;tr|J3QN31|J3QN31_MOUSE	11;11;11	10;10;10	10;10;10	>tr|Q3UBP0|Q3UBP0_MOUSE Adenylosuccinate synthetase isozyme 1 OS=Mus musculus GN=Adssl1 PE=2 SV=1;>sp|P28650|PURA1_MOUSE Adenylosuccinate synthetase isozyme 1 OS=Mus musculus GN=Adssl1 PE=1 SV=2;>tr|J3QN31|J3QN31_MOUSE Adenylosuccinate synthetase isozyme 1	3	11	10	10	7	8	9	10	9	9	9	9	9	10	8	9	6	7	8	9	8	8	8	8	8	9	7	9	6	7	8	9	8	8	8	8	8	9	7	9	29.1	27.1	27.1	50254
sp|P28652|KCC2B_MOUSE;tr|Q5SVI0|Q5SVI0_MOUSE;tr|Q5SVI2|Q5SVI2_MOUSE;tr|Q5SVJ0|Q5SVJ0_MOUSE;tr|Q8BL41|Q8BL41_MOUSE;tr|Q5SVJ1|Q5SVJ1_MOUSE;tr|Q5SVI3|Q5SVI3_MOUSE;tr|Q68EG2|Q68EG2_MOUSE;tr|Q5SVI1|Q5SVI1_MOUSE;tr|Q5SVI9|Q5SVI9_MOUSE;tr|Q3TY93|Q3TY93_MOUSE	sp|P28652|KCC2B_MOUSE;tr|Q5SVI0|Q5SVI0_MOUSE;tr|Q5SVI2|Q5SVI2_MOUSE;tr|Q5SVJ0|Q5SVJ0_MOUSE;tr|Q8BL41|Q8BL41_MOUSE;tr|Q5SVJ1|Q5SVJ1_MOUSE;tr|Q5SVI3|Q5SVI3_MOUSE;tr|Q68EG2|Q68EG2_MOUSE;tr|Q5SVI1|Q5SVI1_MOUSE;tr|Q5SVI9|Q5SVI9_MOUSE;tr|Q3TY93|Q3TY93_MOUSE	26;25;25;25;23;22;22;22;22;21;19	19;18;18;18;17;15;15;15;15;14;13	13;12;12;12;11;9;9;9;9;8;7	>sp|P28652|KCC2B_MOUSE Calcium/calmodulin-dependent protein kinase type II subunit beta OS=Mus musculus GN=Camk2b PE=1 SV=2;>tr|Q5SVI0|Q5SVI0_MOUSE Calcium/calmodulin-dependent protein kinase type II subunit beta OS=Mus musculus GN=Camk2b PE=1 SV=1;>tr|Q5S	11	26	19	13	17	23	20	25	16	21	21	23	21	25	23	24	12	17	15	19	12	16	15	18	16	19	17	18	7	12	9	13	6	11	9	12	10	13	11	12	45.9	35.6	27.1	60.46
tr|Q3TF41|Q3TF41_MOUSE;tr|Q8BSH9|Q8BSH9_MOUSE;sp|P28656|NP1L1_MOUSE;tr|E9PW66|E9PW66_MOUSE;tr|Q9CSP8|Q9CSP8_MOUSE	tr|Q3TF41|Q3TF41_MOUSE;tr|Q8BSH9|Q8BSH9_MOUSE;sp|P28656|NP1L1_MOUSE;tr|E9PW66|E9PW66_MOUSE;tr|Q9CSP8|Q9CSP8_MOUSE	6;6;6;6;3	4;4;4;4;3	4;4;4;4;3	>tr|Q3TF41|Q3TF41_MOUSE Nucleosome assembly protein 1-like 1, isoform CRA_d OS=Mus musculus GN=Nap1l1 PE=2 SV=1;>tr|Q8BSH9|Q8BSH9_MOUSE Nucleosome assembly protein 1-like 1, isoform CRA_b OS=Mus musculus GN=Nap1l1 PE=2 SV=1;>sp|P28656|NP1L1_MOUSE Nucleosom	5	6	4	4	6	4	6	6	6	3	6	4	5	5	6	6	4	3	4	4	4	2	4	3	4	4	4	4	4	3	4	4	4	2	4	3	4	4	4	4	15.8	12.8	12.8	42732
tr|Q3TKP3|Q3TKP3_MOUSE;sp|P28658|ATX10_MOUSE;tr|Q3TCF4|Q3TCF4_MOUSE;tr|Q8BWX1|Q8BWX1_MOUSE	tr|Q3TKP3|Q3TKP3_MOUSE;sp|P28658|ATX10_MOUSE;tr|Q3TCF4|Q3TCF4_MOUSE;tr|Q8BWX1|Q8BWX1_MOUSE	11;11;10;9	11;11;10;9	11;11;10;9	>tr|Q3TKP3|Q3TKP3_MOUSE Putative uncharacterized protein OS=Mus musculus GN=Atxn10 PE=2 SV=1;>sp|P28658|ATX10_MOUSE Ataxin-10 OS=Mus musculus GN=Atxn10 PE=1 SV=2;>tr|Q3TCF4|Q3TCF4_MOUSE Putative uncharacterized protein OS=Mus musculus GN=Atxn10 PE=2 SV=1;>	4	11	11	11	10	10	10	11	9	10	10	10	10	11	10	11	10	10	10	11	9	10	10	10	10	11	10	11	10	10	10	11	9	10	10	10	10	11	10	11	28.8	28.8	28.8	53.71
sp|P28659|CELF1_MOUSE	sp|P28659|CELF1_MOUSE	3	2	2	>sp|P28659|CELF1_MOUSE CUGBP Elav-like family member 1 OS=Mus musculus GN=Celf1 PE=1 SV=2	1	3	2	2	3	3	3	3	3	3	3	3	3	3	3	3	2	2	2	2	2	2	2	2	2	2	2	2	2	2	2	2	2	2	2	2	2	2	2	2	6.6	4.3	4.3	52107
sp|P28660|NCKP1_MOUSE;tr|A1L0U6|A1L0U6_MOUSE;tr|A2AS98|A2AS98_MOUSE;tr|Q3UDY0|Q3UDY0_MOUSE	sp|P28660|NCKP1_MOUSE;tr|A1L0U6|A1L0U6_MOUSE;tr|A2AS98|A2AS98_MOUSE	25;25;25;1	25;25;25;1	24;24;24;0	>sp|P28660|NCKP1_MOUSE Nck-associated protein 1 OS=Mus musculus GN=Nckap1 PE=1 SV=2;>tr|A1L0U6|A1L0U6_MOUSE Nckap1 protein (Fragment) OS=Mus musculus GN=Nckap1 PE=2 SV=1;>tr|A2AS98|A2AS98_MOUSE Nck-associated protein 1 OS=Mus musculus GN=Nckap1 PE=1 SV=1	4	25	25	24	17	16	15	19	14	12	14	18	21	23	22	23	17	16	15	19	14	12	14	18	21	23	22	23	17	16	15	18	13	11	14	17	21	22	22	23	23.2	23.2	22.4	128.78
sp|P28661|SEPT4_MOUSE;tr|Q5ND18|Q5ND18_MOUSE;tr|Q5ND13|Q5ND13_MOUSE;tr|Q5ND09|Q5ND09_MOUSE	sp|P28661|SEPT4_MOUSE;tr|Q5ND18|Q5ND18_MOUSE;tr|Q5ND13|Q5ND13_MOUSE;tr|Q5ND09|Q5ND09_MOUSE	6;3;3;3	5;3;3;3	5;3;3;3	>sp|P28661|SEPT4_MOUSE Septin-4 OS=Mus musculus GN=Sept4 PE=1 SV=1;>tr|Q5ND18|Q5ND18_MOUSE Septin-4 (Fragment) OS=Mus musculus GN=Sept4 PE=1 SV=1;>tr|Q5ND13|Q5ND13_MOUSE Septin-4 (Fragment) OS=Mus musculus GN=Sept4 PE=1 SV=1;>tr|Q5ND09|Q5ND09_MOUSE Septin-	4	6	5	5	4	5	4	5	4	5	4	5	3	6	3	6	4	4	4	4	4	5	3	4	3	5	3	5	4	4	4	4	4	5	3	4	3	5	3	5	12.3	12.3	12.3	54935
sp|P28663|SNAB_MOUSE;tr|D6RHL2|D6RHL2_MOUSE	sp|P28663|SNAB_MOUSE	20;9	20;9	16;9	>sp|P28663|SNAB_MOUSE Beta-soluble NSF attachment protein OS=Mus musculus GN=Napb PE=1 SV=2	2	20	20	16	18	14	19	16	19	15	14	11	19	14	18	16	18	14	19	16	19	15	14	11	19	14	18	16	14	12	15	13	15	12	11	9	15	12	14	13	69.5	69.5	55	33557
sp|P28665|MUG1_MOUSE;sp|P28666|MUG2_MOUSE;tr|V9GZF6|V9GZF6_MOUSE;CON__ENSEMBL:ENSBTAP00000024146	sp|P28665|MUG1_MOUSE	38;18;2;1	38;18;2;1	38;18;2;1	>sp|P28665|MUG1_MOUSE Murinoglobulin-1 OS=Mus musculus GN=Mug1 PE=1 SV=3	4	38	38	38	32	28	30	28	31	27	31	28	32	29	29	26	32	28	30	28	31	27	31	28	32	29	29	26	32	28	30	28	31	27	31	28	32	29	29	26	31.2	31.2	31.2	165.3
sp|P28738|KIF5C_MOUSE;tr|Q8CHF1|Q8CHF1_MOUSE;tr|Q3TY51|Q3TY51_MOUSE;tr|Q3US62|Q3US62_MOUSE;tr|Q05CD7|Q05CD7_MOUSE;sp|P33175|KIF5A_MOUSE;tr|O70402|O70402_MOUSE;tr|A2ARD4|A2ARD4_MOUSE	sp|P28738|KIF5C_MOUSE;tr|Q8CHF1|Q8CHF1_MOUSE;tr|Q3TY51|Q3TY51_MOUSE	15;15;14;6;6;6;5;3	15;15;14;6;6;6;5;3	11;11;10;2;2;2;2;2	>sp|P28738|KIF5C_MOUSE Kinesin heavy chain isoform 5C OS=Mus musculus GN=Kif5c PE=1 SV=3;>tr|Q8CHF1|Q8CHF1_MOUSE Kinesin-like protein (Fragment) OS=Mus musculus GN=mKIAA0531 PE=2 SV=1;>tr|Q3TY51|Q3TY51_MOUSE Kinesin-like protein OS=Mus musculus PE=2 SV=1	8	15	15	11	13	8	12	10	9	9	12	9	13	9	12	11	13	8	12	10	9	9	12	9	13	9	12	11	10	5	9	7	7	7	8	6	9	5	8	7	19.4	19.4	14.4	109.27
sp|P28740|KIF2A_MOUSE;tr|E0CZ72|E0CZ72_MOUSE;tr|F8VQ42|F8VQ42_MOUSE;tr|F6SUU5|F6SUU5_MOUSE;tr|Q9D481|Q9D481_MOUSE	sp|P28740|KIF2A_MOUSE;tr|E0CZ72|E0CZ72_MOUSE;tr|F8VQ42|F8VQ42_MOUSE;tr|F6SUU5|F6SUU5_MOUSE	10;10;9;5;1	10;10;9;5;1	9;9;8;4;1	>sp|P28740|KIF2A_MOUSE Kinesin-like protein KIF2A OS=Mus musculus GN=Kif2a PE=1 SV=2;>tr|E0CZ72|E0CZ72_MOUSE Kinesin-like protein OS=Mus musculus GN=Kif2a PE=1 SV=1;>tr|F8VQ42|F8VQ42_MOUSE Kinesin-like protein (Fragment) OS=Mus musculus GN=Kif2a PE=1 SV=1;	5	10	10	9	10	9	9	7	10	8	7	8	10	9	10	6	10	9	9	7	10	8	7	8	10	9	10	6	9	8	8	7	9	7	6	7	9	8	9	5	12.5	12.5	11.2	79755
tr|Q8BN32|Q8BN32_MOUSE;tr|Q3U8U8|Q3U8U8_MOUSE;sp|P29341|PABP1_MOUSE;tr|Q99KL3|Q99KL3_MOUSE;tr|Q9D4E6|Q9D4E6_MOUSE;tr|F6ZAX1|F6ZAX1_MOUSE;tr|Q9DBE3|Q9DBE3_MOUSE;tr|Q91YZ8|Q91YZ8_MOUSE;tr|D3Z5M2|D3Z5M2_MOUSE;tr|A3KFU5|A3KFU5_MOUSE;tr|A3KFU8|A3KFU8_MOUSE;tr|Q99LF8|Q99LF8_MOUSE;tr|Q6PHQ9|Q6PHQ9_MOUSE;tr|Q3UX16|Q3UX16_MOUSE;tr|Q05DT1|Q05DT1_MOUSE;tr|Q792Y0|Q792Y0_MOUSE;tr|Q62029|Q62029_MOUSE;tr|Q921B8…	tr|Q8BN32|Q8BN32_MOUSE;tr|Q3U8U8|Q3U8U8_MOUSE;sp|P29341|PABP1_MOUSE;tr|Q99KL3|Q99KL3_MOUSE	13;13;13;9;5;4;4;4;4;4;4;4;4;3;2;2;2;1;1;1;1;1;1;1;1	13;13;13;9;5;4;4;4;4;4;4;4;4;3;2;2;2;1;1;1;1;1;1;1;1	13;13;13;9;5;4;4;4;4;4;4;4;4;3;2;2;2;1;1;1;1;1;1;1;1	>tr|Q8BN32|Q8BN32_MOUSE Polyadenylate-binding protein OS=Mus musculus GN=Pabpc1 PE=2 SV=1;>tr|Q3U8U8|Q3U8U8_MOUSE Polyadenylate-binding protein OS=Mus musculus GN=Pabpc1 PE=2 SV=1;>sp|P29341|PABP1_MOUSE Polyadenylate-binding protein 1 OS=Mus musculus GN=Pa	25	13	13	13	6	12	9	12	9	11	7	10	9	10	9	12	6	12	9	12	9	11	7	10	9	10	9	12	6	12	9	12	9	11	7	10	9	10	9	12	26.6	26.6	26.6	70669
tr|Q3U2F9|Q3U2F9_MOUSE;tr|Q3THF3|Q3THF3_MOUSE;sp|P29387|GBB4_MOUSE;tr|Q3TY18|Q3TY18_MOUSE;tr|A0A0A6YVN9|A0A0A6YVN9_MOUSE;tr|V9GWY1|V9GWY1_MOUSE	tr|Q3U2F9|Q3U2F9_MOUSE;tr|Q3THF3|Q3THF3_MOUSE;sp|P29387|GBB4_MOUSE;tr|Q3TY18|Q3TY18_MOUSE	9;9;9;7;2;1	4;4;4;4;1;0	4;4;4;4;1;0	>tr|Q3U2F9|Q3U2F9_MOUSE Putative uncharacterized protein OS=Mus musculus GN=Gnb4 PE=2 SV=1;>tr|Q3THF3|Q3THF3_MOUSE Putative uncharacterized protein OS=Mus musculus GN=Gnb4 PE=2 SV=1;>sp|P29387|GBB4_MOUSE Guanine nucleotide-binding protein subunit beta-4 OS	6	9	4	4	6	6	5	6	6	7	4	4	7	6	8	6	2	2	2	2	2	3	0	1	3	2	4	2	2	2	2	2	2	3	0	1	3	2	4	2	23.8	11.8	11.8	37391
tr|Q9CPX4|Q9CPX4_MOUSE;tr|Q3UCL5|Q3UCL5_MOUSE;tr|Q3TJJ6|Q3TJJ6_MOUSE;tr|Q3THE6|Q3THE6_MOUSE;sp|P29391|FRIL1_MOUSE;tr|Q3UL79|Q3UL79_MOUSE;tr|H3BKD3|H3BKD3_MOUSE;tr|Q9CZE7|Q9CZE7_MOUSE;tr|Q3ULW5|Q3ULW5_MOUSE;tr|Q9CWA4|Q9CWA4_MOUSE;sp|P49945|FRIL2_MOUSE	tr|Q9CPX4|Q9CPX4_MOUSE;tr|Q3UCL5|Q3UCL5_MOUSE;tr|Q3TJJ6|Q3TJJ6_MOUSE;tr|Q3THE6|Q3THE6_MOUSE;sp|P29391|FRIL1_MOUSE;tr|Q3UL79|Q3UL79_MOUSE;tr|H3BKD3|H3BKD3_MOUSE;tr|Q9CZE7|Q9CZE7_MOUSE;tr|Q3ULW5|Q3ULW5_MOUSE	4;4;4;4;4;3;2;2;2;1;1	4;4;4;4;4;3;2;2;2;1;1	4;4;4;4;4;3;2;2;2;1;1	>tr|Q9CPX4|Q9CPX4_MOUSE Ferritin OS=Mus musculus GN=Ftl1 PE=1 SV=1;>tr|Q3UCL5|Q3UCL5_MOUSE Ferritin OS=Mus musculus PE=2 SV=1;>tr|Q3TJJ6|Q3TJJ6_MOUSE Ferritin OS=Mus musculus PE=2 SV=1;>tr|Q3THE6|Q3THE6_MOUSE Ferritin OS=Mus musculus PE=2 SV=1;>sp|P29391|F	11	4	4	4	0	3	3	1	4	3	1	2	3	4	4	3	0	3	3	1	4	3	1	2	3	4	4	3	0	3	3	1	4	3	1	2	3	4	4	3	31.1	31.1	31.1	20772
tr|Q3TXV7|Q3TXV7_MOUSE;tr|Q8BNS6|Q8BNS6_MOUSE;tr|Q3UCP6|Q3UCP6_MOUSE;tr|Q3U936|Q3U936_MOUSE;tr|Q3TW10|Q3TW10_MOUSE;tr|Q3TVI2|Q3TVI2_MOUSE;tr|Q3TKF6|Q3TKF6_MOUSE;tr|Q3THQ0|Q3THQ0_MOUSE;sp|P29416|HEXA_MOUSE	tr|Q3TXV7|Q3TXV7_MOUSE;tr|Q8BNS6|Q8BNS6_MOUSE;tr|Q3UCP6|Q3UCP6_MOUSE;tr|Q3U936|Q3U936_MOUSE;tr|Q3TW10|Q3TW10_MOUSE;tr|Q3TVI2|Q3TVI2_MOUSE;tr|Q3TKF6|Q3TKF6_MOUSE;tr|Q3THQ0|Q3THQ0_MOUSE;sp|P29416|HEXA_MOUSE	3;3;3;3;3;3;3;3;3	3;3;3;3;3;3;3;3;3	3;3;3;3;3;3;3;3;3	>tr|Q3TXV7|Q3TXV7_MOUSE Beta-hexosaminidase OS=Mus musculus GN=Hexa PE=2 SV=1;>tr|Q8BNS6|Q8BNS6_MOUSE Beta-hexosaminidase OS=Mus musculus GN=Hexa PE=2 SV=1;>tr|Q3UCP6|Q3UCP6_MOUSE Beta-hexosaminidase OS=Mus musculus GN=Hexa PE=2 SV=1;>tr|Q3U936|Q3U936_MOUS	9	3	3	3	1	1	2	1	1	1	0	1	2	1	1	1	1	1	2	1	1	1	0	1	2	1	1	1	1	1	2	1	1	1	0	1	2	1	1	1	5.8	5.8	5.8	59.74
tr|Q8K0X1|Q8K0X1_MOUSE;tr|Q3UPN1|Q3UPN1_MOUSE;tr|Q3TR98|Q3TR98_MOUSE;sp|P29533|VCAM1_MOUSE;tr|Q91X98|Q91X98_MOUSE;tr|A0A0G2JFP9|A0A0G2JFP9_MOUSE;tr|Q544V4|Q544V4_MOUSE	tr|Q8K0X1|Q8K0X1_MOUSE;tr|Q3UPN1|Q3UPN1_MOUSE;tr|Q3TR98|Q3TR98_MOUSE;sp|P29533|VCAM1_MOUSE;tr|Q91X98|Q91X98_MOUSE	9;9;9;9;8;2;2	9;9;9;9;8;2;2	9;9;9;9;8;2;2	>tr|Q8K0X1|Q8K0X1_MOUSE Vascular cell adhesion molecule 1 OS=Mus musculus GN=Vcam1 PE=2 SV=1;>tr|Q3UPN1|Q3UPN1_MOUSE Vascular cell adhesion protein 1 OS=Mus musculus GN=Vcam1 PE=1 SV=1;>tr|Q3TR98|Q3TR98_MOUSE Putative uncharacterized protein OS=Mus musculu	7	9	9	9	7	7	7	8	8	8	6	7	8	9	8	7	7	7	7	8	8	8	6	7	8	9	8	7	7	7	7	8	8	8	6	7	8	9	8	7	14.6	14.6	14.6	81329
tr|Q3TY05|Q3TY05_MOUSE;tr|Q3UI46|Q3UI46_MOUSE;sp|P29595|NEDD8_MOUSE	tr|Q3TY05|Q3TY05_MOUSE;tr|Q3UI46|Q3UI46_MOUSE;sp|P29595|NEDD8_MOUSE	3;3;3	3;3;3	3;3;3	>tr|Q3TY05|Q3TY05_MOUSE Putative uncharacterized protein (Fragment) OS=Mus musculus GN=Nedd8 PE=2 SV=1;>tr|Q3UI46|Q3UI46_MOUSE Neural cell expressed, developmentally down-regulated gene 8, isoform CRA_a OS=Mus musculus GN=Nedd8 PE=2 SV=1;>sp|P29595|NEDD8_M	3	3	3	3	3	2	3	3	3	3	3	1	2	3	2	2	3	2	3	3	3	3	3	1	2	3	2	2	3	2	3	3	3	3	3	1	2	3	2	2	36.8	36.8	36.8	75165
tr|Q3UEK9|Q3UEK9_MOUSE;tr|Q3UEK5|Q3UEK5_MOUSE;tr|Q3TIU3|Q3TIU3_MOUSE;sp|P29699|FETUA_MOUSE;tr|O35399|O35399_MOUSE	tr|Q3UEK9|Q3UEK9_MOUSE;tr|Q3UEK5|Q3UEK5_MOUSE;tr|Q3TIU3|Q3TIU3_MOUSE;sp|P29699|FETUA_MOUSE	8;8;8;8;3	8;8;8;8;3	8;8;8;8;3	>tr|Q3UEK9|Q3UEK9_MOUSE Alpha-2-HS-glycoprotein, isoform CRA_a OS=Mus musculus GN=Ahsg PE=2 SV=1;>tr|Q3UEK5|Q3UEK5_MOUSE Putative uncharacterized protein OS=Mus musculus GN=Ahsg PE=2 SV=1;>tr|Q3TIU3|Q3TIU3_MOUSE Putative uncharacterized protein OS=Mus musc	5	8	8	8	8	6	8	6	7	6	8	6	7	6	7	6	8	6	8	6	7	6	8	6	7	6	7	6	8	6	8	6	7	6	8	6	7	6	7	6	39.1	39.1	39.1	37325
tr|Q3UKT3|Q3UKT3_MOUSE;tr|Q3TG75|Q3TG75_MOUSE;sp|P29758|OAT_MOUSE;tr|Q3UJK5|Q3UJK5_MOUSE	tr|Q3UKT3|Q3UKT3_MOUSE;tr|Q3TG75|Q3TG75_MOUSE;sp|P29758|OAT_MOUSE;tr|Q3UJK5|Q3UJK5_MOUSE	10;10;10;9	10;10;10;9	10;10;10;9	>tr|Q3UKT3|Q3UKT3_MOUSE Putative uncharacterized protein OS=Mus musculus GN=Oat PE=2 SV=1;>tr|Q3TG75|Q3TG75_MOUSE Ornithine aminotransferase, isoform CRA_b OS=Mus musculus GN=Oat PE=2 SV=1;>sp|P29758|OAT_MOUSE Ornithine aminotransferase, mitochondrial OS=M	4	10	10	10	6	6	9	9	9	9	8	6	9	6	7	8	6	6	9	9	9	9	8	6	9	6	7	8	6	6	9	9	9	9	8	6	9	6	7	8	32.3	32.3	32.3	48353
sp|P29788|VTNC_MOUSE	sp|P29788|VTNC_MOUSE	4	4	4	>sp|P29788|VTNC_MOUSE Vitronectin OS=Mus musculus GN=Vtn PE=1 SV=2	1	4	4	4	2	2	1	1	1	1	1	2	1	1	1	1	2	2	1	1	1	1	1	2	1	1	1	1	2	2	1	1	1	1	1	2	1	1	1	1	10.3	10.3	10.3	54848
tr|Q545N7|Q545N7_MOUSE;sp|P30275|KCRU_MOUSE;tr|A2ARP5|A2ARP5_MOUSE;tr|B0R0E9|B0R0E9_MOUSE;tr|B0R0F0|B0R0F0_MOUSE;tr|B0R0E8|B0R0E8_MOUSE;sp|Q6P8J7|KCRS_MOUSE	tr|Q545N7|Q545N7_MOUSE;sp|P30275|KCRU_MOUSE;tr|A2ARP5|A2ARP5_MOUSE	19;19;11;5;5;4;2	19;19;11;5;5;4;2	19;19;11;5;5;4;2	>tr|Q545N7|Q545N7_MOUSE Creatine kinase, mitochondrial 1, ubiquitous, isoform CRA_a OS=Mus musculus GN=Ckmt1 PE=2 SV=1;>sp|P30275|KCRU_MOUSE Creatine kinase U-type, mitochondrial OS=Mus musculus GN=Ckmt1 PE=1 SV=1;>tr|A2ARP5|A2ARP5_MOUSE Creatine kinase U-	7	19	19	19	18	16	16	15	16	17	17	17	16	16	18	17	18	16	16	15	16	17	17	17	16	16	18	17	18	16	16	15	16	17	17	17	16	16	18	17	41.1	41.1	41.1	47003
sp|P30416|FKBP4_MOUSE;tr|F6S2D5|F6S2D5_MOUSE;tr|D6RDE2|D6RDE2_MOUSE;tr|F7CAT1|F7CAT1_MOUSE;tr|Q8CBS1|Q8CBS1_MOUSE	sp|P30416|FKBP4_MOUSE;tr|F6S2D5|F6S2D5_MOUSE	14;7;6;5;4	14;7;6;5;4	14;7;6;5;4	>sp|P30416|FKBP4_MOUSE Peptidyl-prolyl cis-trans isomerase FKBP4 OS=Mus musculus GN=Fkbp4 PE=1 SV=5;>tr|F6S2D5|F6S2D5_MOUSE Peptidyl-prolyl cis-trans isomerase (Fragment) OS=Mus musculus GN=Fkbp4 PE=1 SV=5	5	14	14	14	9	12	10	13	10	11	9	10	11	12	10	11	9	12	10	13	10	11	9	10	11	12	10	11	9	12	10	13	10	11	9	10	11	12	10	11	34.3	34.3	34.3	51572
tr|Q8C3M7|Q8C3M7_MOUSE;sp|P30677|GNA14_MOUSE;tr|Q8CBT5|Q8CBT5_MOUSE	tr|Q8C3M7|Q8C3M7_MOUSE;sp|P30677|GNA14_MOUSE;tr|Q8CBT5|Q8CBT5_MOUSE	5;5;4	2;2;2	2;2;2	>tr|Q8C3M7|Q8C3M7_MOUSE Putative uncharacterized protein OS=Mus musculus GN=Gna14 PE=2 SV=1;>sp|P30677|GNA14_MOUSE Guanine nucleotide-binding protein subunit alpha-14 OS=Mus musculus GN=Gna14 PE=1 SV=2;>tr|Q8CBT5|Q8CBT5_MOUSE Putative uncharacterized prote	3	5	2	2	4	3	4	4	4	3	2	3	4	4	4	5	1	0	1	1	1	0	0	0	1	1	1	2	1	0	1	1	1	0	0	0	1	1	1	2	14.4	4.8	4.8	41468
sp|P31230|AIMP1_MOUSE;tr|Q8C2U7|Q8C2U7_MOUSE;tr|Q3UZG4|Q3UZG4_MOUSE;tr|A0A0G2JDH0|A0A0G2JDH0_MOUSE;tr|Q3TUZ1|Q3TUZ1_MOUSE;tr|A0A0G2JEU9|A0A0G2JEU9_MOUSE;tr|A0A0G2JDV0|A0A0G2JDV0_MOUSE;tr|A0A0G2JDW6|A0A0G2JDW6_MOUSE	sp|P31230|AIMP1_MOUSE;tr|Q8C2U7|Q8C2U7_MOUSE;tr|Q3UZG4|Q3UZG4_MOUSE	3;3;3;1;1;1;1;1	3;3;3;1;1;1;1;1	3;3;3;1;1;1;1;1	>sp|P31230|AIMP1_MOUSE Aminoacyl tRNA synthase complex-interacting multifunctional protein 1 OS=Mus musculus GN=Aimp1 PE=1 SV=2;>tr|Q8C2U7|Q8C2U7_MOUSE Putative uncharacterized protein OS=Mus musculus GN=Aimp1 PE=2 SV=1;>tr|Q3UZG4|Q3UZG4_MOUSE Aminoacyl tR	8	3	3	3	3	3	3	3	3	3	3	3	3	3	3	3	3	3	3	3	3	3	3	3	3	3	3	3	3	3	3	3	3	3	3	3	3	3	3	3	15.2	15.2	15.2	33997
sp|P31324|KAP3_MOUSE;tr|Q3V2X9|Q3V2X9_MOUSE;tr|H3BK84|H3BK84_MOUSE	sp|P31324|KAP3_MOUSE;tr|Q3V2X9|Q3V2X9_MOUSE;tr|H3BK84|H3BK84_MOUSE	14;11;11	12;9;9	12;9;9	>sp|P31324|KAP3_MOUSE cAMP-dependent protein kinase type II-beta regulatory subunit OS=Mus musculus GN=Prkar2b PE=1 SV=3;>tr|Q3V2X9|Q3V2X9_MOUSE Putative uncharacterized protein OS=Mus musculus GN=Prkar2b PE=2 SV=1;>tr|H3BK84|H3BK84_MOUSE cAMP-dependent pr	3	14	12	12	13	12	12	12	14	14	14	11	13	13	14	12	11	10	10	10	12	12	12	9	11	11	12	10	11	10	10	10	12	12	12	9	11	11	12	10	39.7	32.7	32.7	46167
tr|Q6PCX2|Q6PCX2_MOUSE;sp|P31648|SC6A1_MOUSE;tr|Q8BPL9|Q8BPL9_MOUSE	tr|Q6PCX2|Q6PCX2_MOUSE;sp|P31648|SC6A1_MOUSE;tr|Q8BPL9|Q8BPL9_MOUSE	5;5;4	5;5;4	5;5;4	>tr|Q6PCX2|Q6PCX2_MOUSE Transporter OS=Mus musculus GN=Slc6a1 PE=2 SV=1;>sp|P31648|SC6A1_MOUSE Sodium- and chloride-dependent GABA transporter 1 OS=Mus musculus GN=Slc6a1 PE=1 SV=2;>tr|Q8BPL9|Q8BPL9_MOUSE Transporter OS=Mus musculus PE=2 SV=1	3	5	5	5	3	4	2	3	2	3	3	4	5	5	5	5	3	4	2	3	2	3	3	4	5	5	5	5	3	4	2	3	2	3	3	4	5	5	5	5	14	14	14	67.13
sp|P31650|S6A11_MOUSE;tr|Q8BKG0|Q8BKG0_MOUSE;tr|Q8CF74|Q8CF74_MOUSE;tr|D3YWZ5|D3YWZ5_MOUSE;tr|Q8BRX2|Q8BRX2_MOUSE;tr|Q99NG2|Q99NG2_MOUSE;tr|E9PXG1|E9PXG1_MOUSE;tr|F6UKB4|F6UKB4_MOUSE;tr|Q3UEF3|Q3UEF3_MOUSE;sp|P31649|S6A13_MOUSE;tr|G5E8Z4|G5E8Z4_MOUSE;sp|P31651|S6A12_MOUSE;tr|Q8R2I2|Q8R2I2_MOUSE;tr|Q6NZB4|Q6NZB4_MOUSE;sp|O55192|SC6A2_MOUSE;tr|Q3UPI8|Q3UPI8_MOUSE;sp|O35316|SC6A6_MOUSE;tr|E9Q151|E9Q…	sp|P31650|S6A11_MOUSE;tr|Q8BKG0|Q8BKG0_MOUSE	11;10;1;1;1;1;1;1;1;1;1;1;1;1;1;1;1;1;1;1;1	11;10;1;1;1;1;1;1;1;1;1;1;1;1;1;1;1;1;1;1;1	10;9;0;0;0;0;0;0;0;0;0;0;0;0;0;0;0;0;0;0;0	>sp|P31650|S6A11_MOUSE Sodium- and chloride-dependent GABA transporter 3 OS=Mus musculus GN=Slc6a11 PE=1 SV=2;>tr|Q8BKG0|Q8BKG0_MOUSE Transporter (Fragment) OS=Mus musculus GN=Slc6a11 PE=2 SV=1	21	11	11	10	7	5	7	4	7	5	10	10	9	9	10	10	7	5	7	4	7	5	10	10	9	9	10	10	6	4	6	4	7	5	9	9	8	8	9	9	14.5	14.5	13.4	69.96
tr|Q9JJE1|Q9JJE1_MOUSE;tr|Q3U3F4|Q3U3F4_MOUSE;tr|Q3TMJ8|Q3TMJ8_MOUSE;sp|P31938|MP2K1_MOUSE;tr|Q3UK05|Q3UK05_MOUSE;tr|Q3TMW4|Q3TMW4_MOUSE;tr|Q3UPM3|Q3UPM3_MOUSE;tr|M0QWN2|M0QWN2_MOUSE	tr|Q9JJE1|Q9JJE1_MOUSE;tr|Q3U3F4|Q3U3F4_MOUSE;tr|Q3TMJ8|Q3TMJ8_MOUSE;sp|P31938|MP2K1_MOUSE;tr|Q3UK05|Q3UK05_MOUSE	15;15;15;15;13;7;4;3	15;15;15;15;13;7;4;3	9;9;9;9;7;4;0;0	>tr|Q9JJE1|Q9JJE1_MOUSE Brain cDNA, clone MNCb-1208, similar to Mus musculus mitogen activated protein kinase kinase 1 (Map2k1), mRNA OS=Mus musculus GN=Map2k1 PE=2 SV=1;>tr|Q3U3F4|Q3U3F4_MOUSE Putative uncharacterized protein OS=Mus musculus GN=Map2k1 PE=	8	15	15	9	12	14	13	15	14	14	14	12	14	13	15	15	12	14	13	15	14	14	14	12	14	13	15	15	8	8	8	9	9	9	9	6	9	9	9	9	29.5	29.5	20.1	43374
sp|P32020|NLTP_MOUSE	sp|P32020|NLTP_MOUSE	2	2	2	>sp|P32020|NLTP_MOUSE Non-specific lipid-transfer protein OS=Mus musculus GN=Scp2 PE=1 SV=3	1	2	2	2	2	2	2	2	2	2	2	2	2	2	2	2	2	2	2	2	2	2	2	2	2	2	2	2	2	2	2	2	2	2	2	2	2	2	2	2	3.8	3.8	3.8	59125
tr|Q8BLF7|Q8BLF7_MOUSE;tr|Q4FJP8|Q4FJP8_MOUSE;tr|Q3TPL8|Q3TPL8_MOUSE;sp|P32037|GTR3_MOUSE;tr|Q61607|Q61607_MOUSE	tr|Q8BLF7|Q8BLF7_MOUSE;tr|Q4FJP8|Q4FJP8_MOUSE;tr|Q3TPL8|Q3TPL8_MOUSE;sp|P32037|GTR3_MOUSE	7;7;7;7;2	7;7;7;7;2	7;7;7;7;2	>tr|Q8BLF7|Q8BLF7_MOUSE Putative uncharacterized protein OS=Mus musculus GN=Slc2a3 PE=2 SV=1;>tr|Q4FJP8|Q4FJP8_MOUSE Slc2a3 protein OS=Mus musculus GN=Slc2a3 PE=2 SV=1;>tr|Q3TPL8|Q3TPL8_MOUSE Solute carrier family 2 (Facilitated glucose transporter), membe	5	7	7	7	7	7	7	7	4	7	7	7	7	7	7	6	7	7	7	7	4	7	7	7	7	7	7	6	7	7	7	7	4	7	7	7	7	7	7	6	11.8	11.8	11.8	53451
tr|Q9CYB9|Q9CYB9_MOUSE;tr|Q8BTU4|Q8BTU4_MOUSE;tr|Q564E6|Q564E6_MOUSE;tr|Q3TG93|Q3TG93_MOUSE;sp|P32067|LA_MOUSE;tr|F6SXM5|F6SXM5_MOUSE;tr|D6RI87|D6RI87_MOUSE;tr|A2AR07|A2AR07_MOUSE	tr|Q9CYB9|Q9CYB9_MOUSE;tr|Q8BTU4|Q8BTU4_MOUSE;tr|Q564E6|Q564E6_MOUSE;tr|Q3TG93|Q3TG93_MOUSE;sp|P32067|LA_MOUSE;tr|F6SXM5|F6SXM5_MOUSE	3;3;3;3;3;2;1;1	3;3;3;3;3;2;1;1	3;3;3;3;3;2;1;1	>tr|Q9CYB9|Q9CYB9_MOUSE Putative uncharacterized protein OS=Mus musculus GN=Ssb PE=2 SV=1;>tr|Q8BTU4|Q8BTU4_MOUSE Putative uncharacterized protein OS=Mus musculus GN=Ssb PE=2 SV=1;>tr|Q564E6|Q564E6_MOUSE Sjogren syndrome antigen B, isoform CRA_a OS=Mus mus	8	3	3	3	3	1	3	2	2	3	3	3	3	2	3	3	3	1	3	2	2	3	3	3	3	2	3	3	3	1	3	2	2	3	3	3	3	2	3	3	8.9	8.9	8.9	43.89
tr|Q8CHR8|Q8CHR8_MOUSE;tr|Q8BNS0|Q8BNS0_MOUSE;tr|Q5NBZ3|Q5NBZ3_MOUSE;sp|P32233|DRG1_MOUSE;tr|F7BQ65|F7BQ65_MOUSE	tr|Q8CHR8|Q8CHR8_MOUSE;tr|Q8BNS0|Q8BNS0_MOUSE;tr|Q5NBZ3|Q5NBZ3_MOUSE;sp|P32233|DRG1_MOUSE	4;4;4;4;1	4;4;4;4;1	4;4;4;4;1	>tr|Q8CHR8|Q8CHR8_MOUSE Developmentally regulated GTP binding protein 1 OS=Mus musculus GN=Drg1 PE=2 SV=1;>tr|Q8BNS0|Q8BNS0_MOUSE Putative uncharacterized protein OS=Mus musculus GN=Drg1 PE=2 SV=1;>tr|Q5NBZ3|Q5NBZ3_MOUSE Putative uncharacterized protein OS	5	4	4	4	2	3	3	3	4	3	3	3	4	3	4	4	2	3	3	3	4	3	3	3	4	3	4	4	2	3	3	3	4	3	3	3	4	3	4	4	15.5	15.5	15.5	40.54
tr|Q543J5|Q543J5_MOUSE;sp|P32261|ANT3_MOUSE;tr|A0A0A6YWH7|A0A0A6YWH7_MOUSE;tr|A0A0A6YX70|A0A0A6YX70_MOUSE;tr|A0A0A6YXS8|A0A0A6YXS8_MOUSE;tr|A0A0A6YX49|A0A0A6YX49_MOUSE;CON__P41361	tr|Q543J5|Q543J5_MOUSE;sp|P32261|ANT3_MOUSE;tr|A0A0A6YWH7|A0A0A6YWH7_MOUSE	10;10;5;3;2;2;1	10;10;5;3;2;2;1	10;10;5;3;2;2;1	>tr|Q543J5|Q543J5_MOUSE Antithrombin OS=Mus musculus GN=Serpinc1 PE=2 SV=1;>sp|P32261|ANT3_MOUSE Antithrombin-III OS=Mus musculus GN=Serpinc1 PE=1 SV=1;>tr|A0A0A6YWH7|A0A0A6YWH7_MOUSE Antithrombin-III (Fragment) OS=Mus musculus GN=Serpinc1 PE=1 SV=1	7	10	10	10	10	6	10	6	10	7	9	6	10	7	9	7	10	6	10	6	10	7	9	6	10	7	9	7	10	6	10	6	10	7	9	6	10	7	9	7	25.4	25.4	25.4	52003
tr|Q545M7|Q545M7_MOUSE;sp|P32848|PRVA_MOUSE	tr|Q545M7|Q545M7_MOUSE;sp|P32848|PRVA_MOUSE	4;4	4;4	4;4	>tr|Q545M7|Q545M7_MOUSE Parvalbumin, isoform CRA_a OS=Mus musculus GN=Pvalb PE=2 SV=1;>sp|P32848|PRVA_MOUSE Parvalbumin alpha OS=Mus musculus GN=Pvalb PE=1 SV=3	2	4	4	4	2	2	3	3	2	2	2	3	2	3	3	3	2	2	3	3	2	2	2	3	2	3	3	3	2	2	3	3	2	2	2	3	2	3	3	3	40	40	40	11.93
tr|Q6P5H4|Q6P5H4_MOUSE;tr|E9QAN4|E9QAN4_MOUSE;sp|P33173|KIF1A_MOUSE;tr|G3UW47|G3UW47_MOUSE;tr|Q6TA13|Q6TA13_MOUSE;tr|Q3UH16|Q3UH16_MOUSE;tr|E9Q9G6|E9Q9G6_MOUSE;tr|A0A087WQE8|A0A087WQE8_MOUSE;tr|Q5DTN3|Q5DTN3_MOUSE;tr|F6XNB6|F6XNB6_MOUSE	tr|Q6P5H4|Q6P5H4_MOUSE;tr|E9QAN4|E9QAN4_MOUSE;sp|P33173|KIF1A_MOUSE;tr|G3UW47|G3UW47_MOUSE;tr|Q6TA13|Q6TA13_MOUSE;tr|Q3UH16|Q3UH16_MOUSE;tr|E9Q9G6|E9Q9G6_MOUSE;tr|A0A087WQE8|A0A087WQE8_MOUSE;tr|Q5DTN3|Q5DTN3_MOUSE	8;8;8;8;8;8;8;8;6;1	8;8;8;8;8;8;8;8;6;1	7;7;7;7;7;7;7;7;5;0	>tr|Q6P5H4|Q6P5H4_MOUSE Kinesin-like protein OS=Mus musculus GN=Kif1a PE=2 SV=1;>tr|E9QAN4|E9QAN4_MOUSE Kinesin-like protein OS=Mus musculus GN=Kif1a PE=1 SV=1;>sp|P33173|KIF1A_MOUSE Kinesin-like protein KIF1A OS=Mus musculus GN=Kif1a PE=1 SV=2;>tr|G3UW47|	10	8	8	7	5	7	4	5	4	3	4	4	5	6	4	4	5	7	4	5	4	3	4	4	5	6	4	4	4	6	3	4	3	3	3	3	4	5	4	4	5.4	5.4	4.8	190.99
sp|P33174|KIF4_MOUSE;tr|Q3UWH4|Q3UWH4_MOUSE;tr|Q3UXW0|Q3UXW0_MOUSE	sp|P33174|KIF4_MOUSE;tr|Q3UWH4|Q3UWH4_MOUSE;tr|Q3UXW0|Q3UXW0_MOUSE	2;1;1	2;1;1	2;1;1	>sp|P33174|KIF4_MOUSE Chromosome-associated kinesin KIF4 OS=Mus musculus GN=Kif4 PE=1 SV=3;>tr|Q3UWH4|Q3UWH4_MOUSE Putative uncharacterized protein (Fragment) OS=Mus musculus GN=Kif4 PE=2 SV=1;>tr|Q3UXW0|Q3UXW0_MOUSE Kinesin-like protein (Fragment) OS=Mus	3	2	2	2	1	2	2	2	2	2	2	2	2	2	2	1	1	2	2	2	2	2	2	2	2	2	2	1	1	2	2	2	2	2	2	2	2	2	2	1	1.8	1.8	1.8	139.52
sp|P33622|APOC3_MOUSE;tr|E9QP56|E9QP56_MOUSE	sp|P33622|APOC3_MOUSE;tr|E9QP56|E9QP56_MOUSE	2;2	2;2	2;2	>sp|P33622|APOC3_MOUSE Apolipoprotein C-III OS=Mus musculus GN=Apoc3 PE=1 SV=2;>tr|E9QP56|E9QP56_MOUSE Apolipoprotein C-III OS=Mus musculus GN=Apoc3 PE=1 SV=1	2	2	2	2	2	2	2	2	2	2	2	2	2	2	2	2	2	2	2	2	2	2	2	2	2	2	2	2	2	2	2	2	2	2	2	2	2	2	2	2	38.4	38.4	38.4	10982
sp|P34022|RANG_MOUSE;tr|H7BX22|H7BX22_MOUSE;tr|Q3U6M5|Q3U6M5_MOUSE;tr|O08846|O08846_MOUSE	sp|P34022|RANG_MOUSE;tr|H7BX22|H7BX22_MOUSE;tr|Q3U6M5|Q3U6M5_MOUSE	4;3;3;1	4;3;3;1	4;3;3;1	>sp|P34022|RANG_MOUSE Ran-specific GTPase-activating protein OS=Mus musculus GN=Ranbp1 PE=1 SV=2;>tr|H7BX22|H7BX22_MOUSE Ran-specific GTPase-activating protein OS=Mus musculus GN=Ranbp1 PE=1 SV=1;>tr|Q3U6M5|Q3U6M5_MOUSE Putative uncharacterized protein OS=	4	4	4	4	3	4	3	3	3	3	4	4	4	3	4	3	3	4	3	3	3	3	4	4	4	3	4	3	3	4	3	3	3	3	4	4	4	3	4	3	20.7	20.7	20.7	23596
tr|Q545F0|Q545F0_MOUSE;sp|P34884|MIF_MOUSE	tr|Q545F0|Q545F0_MOUSE;sp|P34884|MIF_MOUSE	3;3	3;3	3;3	>tr|Q545F0|Q545F0_MOUSE MCG3124, isoform CRA_b OS=Mus musculus GN=Mif PE=2 SV=1;>sp|P34884|MIF_MOUSE Macrophage migration inhibitory factor OS=Mus musculus GN=Mif PE=1 SV=2	2	3	3	3	3	2	3	2	3	2	3	3	2	3	3	3	3	2	3	2	3	2	3	3	2	3	3	3	3	2	3	2	3	2	3	3	2	3	3	3	23.5	23.5	23.5	12504
sp|P34928|APOC1_MOUSE	sp|P34928|APOC1_MOUSE	3	3	3	>sp|P34928|APOC1_MOUSE Apolipoprotein C-I OS=Mus musculus GN=Apoc1 PE=1 SV=1	1	3	3	3	3	3	3	3	3	3	3	3	3	3	2	2	3	3	3	3	3	3	3	3	3	3	2	2	3	3	3	3	3	3	3	3	3	3	2	2	28.4	28.4	28.4	96963
sp|P35235|PTN11_MOUSE;tr|Q9CT18|Q9CT18_MOUSE;tr|Q05C78|Q05C78_MOUSE;tr|Q63848|Q63848_MOUSE	sp|P35235|PTN11_MOUSE;tr|Q9CT18|Q9CT18_MOUSE;tr|Q05C78|Q05C78_MOUSE	12;7;7;2	12;7;7;2	12;7;7;2	>sp|P35235|PTN11_MOUSE Tyrosine-protein phosphatase non-receptor type 11 OS=Mus musculus GN=Ptpn11 PE=1 SV=2;>tr|Q9CT18|Q9CT18_MOUSE Putative uncharacterized protein (Fragment) OS=Mus musculus GN=Ptpn11 PE=2 SV=1;>tr|Q05C78|Q05C78_MOUSE Ptpn11 protein (Fra	4	12	12	12	9	12	11	9	8	8	8	9	11	10	9	9	9	12	11	9	8	8	8	9	11	10	9	9	9	12	11	9	8	8	8	9	11	10	9	9	20.6	20.6	20.6	68.46
tr|Q543Q4|Q543Q4_MOUSE;sp|P35276|RAB3D_MOUSE;tr|D3YWL1|D3YWL1_MOUSE;tr|D3YW33|D3YW33_MOUSE;tr|Q8BP17|Q8BP17_MOUSE	tr|Q543Q4|Q543Q4_MOUSE;sp|P35276|RAB3D_MOUSE;tr|D3YWL1|D3YWL1_MOUSE;tr|D3YW33|D3YW33_MOUSE	4;4;3;3;1	1;1;1;1;0	1;1;1;1;0	>tr|Q543Q4|Q543Q4_MOUSE RAB3D, member RAS oncogene family, isoform CRA_a OS=Mus musculus GN=Rab3d PE=2 SV=1;>sp|P35276|RAB3D_MOUSE Ras-related protein Rab-3D OS=Mus musculus GN=Rab3d PE=1 SV=1;>tr|D3YWL1|D3YWL1_MOUSE Ras-related protein Rab-3D (Fragment) O	5	4	1	1	4	4	4	4	4	4	4	4	3	2	4	4	1	1	1	1	1	1	1	1	1	1	1	1	1	1	1	1	1	1	1	1	1	1	1	1	21	5	5	24416
tr|Q3TJ39|Q3TJ39_MOUSE;sp|P35278|RAB5C_MOUSE;tr|Q8C266|Q8C266_MOUSE;tr|Q3TCT9|Q3TCT9_MOUSE	tr|Q3TJ39|Q3TJ39_MOUSE;sp|P35278|RAB5C_MOUSE;tr|Q8C266|Q8C266_MOUSE;tr|Q3TCT9|Q3TCT9_MOUSE	10;10;10;8	10;10;10;8	7;7;7;5	>tr|Q3TJ39|Q3TJ39_MOUSE RAB5C, member RAS oncogene family, isoform CRA_a OS=Mus musculus GN=Rab5c PE=2 SV=1;>sp|P35278|RAB5C_MOUSE Ras-related protein Rab-5C OS=Mus musculus GN=Rab5c PE=1 SV=2;>tr|Q8C266|Q8C266_MOUSE Ras-related protein Rab-5C OS=Mus muscu	4	10	10	7	9	8	10	8	8	10	9	9	10	8	9	9	9	8	10	8	8	10	9	9	10	8	9	9	7	6	7	5	6	7	7	6	7	5	7	6	51.4	51.4	36.6	23412
tr|Q0PD54|Q0PD54_MOUSE;sp|P35279|RAB6A_MOUSE	tr|Q0PD54|Q0PD54_MOUSE;sp|P35279|RAB6A_MOUSE	10;10	1;1	1;1	>tr|Q0PD54|Q0PD54_MOUSE RAB6, member RAS oncogene family, isoform CRA_a OS=Mus musculus GN=Rab6a PE=2 SV=1;>sp|P35279|RAB6A_MOUSE Ras-related protein Rab-6A OS=Mus musculus GN=Rab6a PE=1 SV=4	2	10	1	1	9	8	9	8	9	8	9	9	10	8	9	8	1	0	0	0	0	0	1	0	1	0	0	0	1	0	0	0	0	0	1	0	1	0	0	0	48.1	10.6	10.6	23.59
tr|Q0PD35|Q0PD35_MOUSE;sp|P35282|RAB21_MOUSE;tr|Q6A0C7|Q6A0C7_MOUSE	tr|Q0PD35|Q0PD35_MOUSE;sp|P35282|RAB21_MOUSE;tr|Q6A0C7|Q6A0C7_MOUSE	5;5;5	5;5;5	5;5;5	>tr|Q0PD35|Q0PD35_MOUSE RAB21, member RAS oncogene family OS=Mus musculus GN=Rab21 PE=2 SV=1;>sp|P35282|RAB21_MOUSE Ras-related protein Rab-21 OS=Mus musculus GN=Rab21 PE=1 SV=4;>tr|Q6A0C7|Q6A0C7_MOUSE MKIAA0118 protein (Fragment) OS=Mus musculus GN=Rab21	3	5	5	5	4	4	2	2	4	4	2	3	5	2	3	3	4	4	2	2	4	4	2	3	5	2	3	3	4	4	2	2	4	4	2	3	5	2	3	3	27	27	27	24106
sp|P35283|RAB12_MOUSE;tr|A2CG35|A2CG35_MOUSE	sp|P35283|RAB12_MOUSE;tr|A2CG35|A2CG35_MOUSE	4;4	4;4	4;4	>sp|P35283|RAB12_MOUSE Ras-related protein Rab-12 OS=Mus musculus GN=Rab12 PE=1 SV=3;>tr|A2CG35|A2CG35_MOUSE Ras-related protein Rab-12 OS=Mus musculus GN=Rab12 PE=1 SV=1	2	4	4	4	4	2	4	2	3	1	4	2	4	3	3	3	4	2	4	2	3	1	4	2	4	3	3	3	4	2	4	2	3	1	4	2	4	3	3	3	20.6	20.6	20.6	27328
tr|Q0PD38|Q0PD38_MOUSE;sp|P35293|RAB18_MOUSE;tr|Q8CEH2|Q8CEH2_MOUSE	tr|Q0PD38|Q0PD38_MOUSE;sp|P35293|RAB18_MOUSE	7;7;3	7;7;3	7;7;3	>tr|Q0PD38|Q0PD38_MOUSE RAB18, member RAS oncogene family, isoform CRA_a OS=Mus musculus GN=Rab18 PE=2 SV=1;>sp|P35293|RAB18_MOUSE Ras-related protein Rab-18 OS=Mus musculus GN=Rab18 PE=2 SV=2	3	7	7	7	4	6	5	7	6	6	5	7	6	6	6	7	4	6	5	7	6	6	5	7	6	6	6	7	4	6	5	7	6	6	5	7	6	6	6	7	37.9	37.9	37.9	23035
tr|Q3TZ31|Q3TZ31_MOUSE;tr|A2AI19|A2AI19_MOUSE;tr|A2AI16|A2AI16_MOUSE;tr|A2AI20|A2AI20_MOUSE;tr|A2AI17|A2AI17_MOUSE;sp|P35438|NMDZ1_MOUSE;tr|A2AI14|A2AI14_MOUSE;tr|A2AI21|A2AI21_MOUSE	tr|Q3TZ31|Q3TZ31_MOUSE;tr|A2AI19|A2AI19_MOUSE;tr|A2AI16|A2AI16_MOUSE;tr|A2AI20|A2AI20_MOUSE;tr|A2AI17|A2AI17_MOUSE;sp|P35438|NMDZ1_MOUSE;tr|A2AI14|A2AI14_MOUSE;tr|A2AI21|A2AI21_MOUSE	3;3;3;3;3;3;3;3	3;3;3;3;3;3;3;3	3;3;3;3;3;3;3;3	>tr|Q3TZ31|Q3TZ31_MOUSE Putative uncharacterized protein (Fragment) OS=Mus musculus GN=Grin1 PE=2 SV=1;>tr|A2AI19|A2AI19_MOUSE Glutamate receptor ionotropic, NMDA 1 OS=Mus musculus GN=Grin1 PE=1 SV=1;>tr|A2AI16|A2AI16_MOUSE Glutamate receptor ionotropic, N	8	3	3	3	0	0	1	1	0	0	1	1	2	1	2	3	0	0	1	1	0	0	1	1	2	1	2	3	0	0	1	1	0	0	1	1	2	1	2	3	3.5	3.5	3.5	83181
tr|Q3TR40|Q3TR40_MOUSE;sp|P35441|TSP1_MOUSE;tr|Q8CGB2|Q8CGB2_MOUSE;tr|Q80YQ1|Q80YQ1_MOUSE;CON__Q28194	tr|Q3TR40|Q3TR40_MOUSE;sp|P35441|TSP1_MOUSE;tr|Q8CGB2|Q8CGB2_MOUSE;tr|Q80YQ1|Q80YQ1_MOUSE	9;9;9;9;4	9;9;9;9;4	9;9;9;9;4	>tr|Q3TR40|Q3TR40_MOUSE Putative uncharacterized protein OS=Mus musculus GN=Thbs1 PE=2 SV=1;>sp|P35441|TSP1_MOUSE Thrombospondin-1 OS=Mus musculus GN=Thbs1 PE=1 SV=1;>tr|Q8CGB2|Q8CGB2_MOUSE Thrombospondin 1 OS=Mus musculus GN=Thbs1 PE=2 SV=1;>tr|Q80YQ1|Q80	5	9	9	9	6	6	8	7	7	6	7	5	6	6	6	6	6	6	8	7	7	6	7	5	6	6	6	6	6	6	8	7	7	6	7	5	6	6	6	6	9.4	9.4	9.4	129.62
tr|Q3UFJ3|Q3UFJ3_MOUSE;sp|P35486|ODPA_MOUSE;tr|Q9D9X9|Q9D9X9_MOUSE;sp|P35487|ODPAT_MOUSE	tr|Q3UFJ3|Q3UFJ3_MOUSE;sp|P35486|ODPA_MOUSE	26;26;1;1	26;26;1;1	26;26;1;1	>tr|Q3UFJ3|Q3UFJ3_MOUSE Pyruvate dehydrogenase E1 component subunit alpha OS=Mus musculus GN=Pdha1 PE=2 SV=1;>sp|P35486|ODPA_MOUSE Pyruvate dehydrogenase E1 component subunit alpha, somatic form, mitochondrial OS=Mus musculus GN=Pdha1 PE=1 SV=1	4	26	26	26	19	21	20	22	19	21	18	18	20	21	21	22	19	21	20	22	19	21	18	18	20	21	21	22	19	21	20	22	19	21	18	18	20	21	21	22	47.4	47.4	47.4	43231
sp|P35505|FAAA_MOUSE;tr|D3Z2R9|D3Z2R9_MOUSE	sp|P35505|FAAA_MOUSE	5;2	5;2	5;2	>sp|P35505|FAAA_MOUSE Fumarylacetoacetase OS=Mus musculus GN=Fah PE=1 SV=2	2	5	5	5	4	4	4	5	4	5	3	4	5	5	4	5	4	4	4	5	4	5	3	4	5	5	4	5	4	4	4	5	4	5	3	4	5	5	4	5	12.9	12.9	12.9	46175
tr|Q5SUC3|Q5SUC3_MOUSE;tr|Q3TXE5|Q3TXE5_MOUSE;sp|P35564|CALX_MOUSE	tr|Q5SUC3|Q5SUC3_MOUSE;tr|Q3TXE5|Q3TXE5_MOUSE;sp|P35564|CALX_MOUSE	11;11;11	11;11;11	11;11;11	>tr|Q5SUC3|Q5SUC3_MOUSE Calnexin, isoform CRA_a OS=Mus musculus GN=Canx PE=2 SV=1;>tr|Q3TXE5|Q3TXE5_MOUSE Putative uncharacterized protein OS=Mus musculus GN=Canx PE=2 SV=1;>sp|P35564|CALX_MOUSE Calnexin OS=Mus musculus GN=Canx PE=1 SV=1	3	11	11	11	4	6	7	7	7	6	8	6	5	4	8	6	4	6	7	7	7	6	8	6	5	4	8	6	4	6	7	7	7	6	8	6	5	4	8	6	18.4	18.4	18.4	67277
tr|Q3UG16|Q3UG16_MOUSE;sp|P35585|AP1M1_MOUSE;tr|D3YZ71|D3YZ71_MOUSE;sp|Q9WVP1|AP1M2_MOUSE;tr|Q8C9K8|Q8C9K8_MOUSE;tr|S4R1Q4|S4R1Q4_MOUSE	tr|Q3UG16|Q3UG16_MOUSE;sp|P35585|AP1M1_MOUSE	12;12;4;3;1;1	12;12;4;3;1;1	12;12;4;3;1;1	>tr|Q3UG16|Q3UG16_MOUSE Adaptor-related protein complex AP-1, mu subunit 1 OS=Mus musculus GN=Ap1m1 PE=2 SV=1;>sp|P35585|AP1M1_MOUSE AP-1 complex subunit mu-1 OS=Mus musculus GN=Ap1m1 PE=1 SV=3	6	12	12	12	9	8	10	9	11	9	12	10	11	10	11	10	9	8	10	9	11	9	12	10	11	10	11	10	9	8	10	9	11	9	12	10	11	10	11	10	35.9	35.9	35.9	48542
tr|B1AXW5|B1AXW5_MOUSE;tr|B1AXW6|B1AXW6_MOUSE;sp|P35700|PRDX1_MOUSE;tr|Q3U9J9|Q3U9J9_MOUSE;tr|B1AXW4|B1AXW4_MOUSE	tr|B1AXW5|B1AXW5_MOUSE;tr|B1AXW6|B1AXW6_MOUSE;sp|P35700|PRDX1_MOUSE;tr|Q3U9J9|Q3U9J9_MOUSE;tr|B1AXW4|B1AXW4_MOUSE	11;11;11;9;7	11;11;11;9;7	10;10;10;8;7	>tr|B1AXW5|B1AXW5_MOUSE Peroxiredoxin-1 (Fragment) OS=Mus musculus GN=Prdx1 PE=1 SV=5;>tr|B1AXW6|B1AXW6_MOUSE Peroxiredoxin-1 (Fragment) OS=Mus musculus GN=Prdx1 PE=1 SV=1;>sp|P35700|PRDX1_MOUSE Peroxiredoxin-1 OS=Mus musculus GN=Prdx1 PE=1 SV=1;>tr|Q3U9J9	5	11	11	10	10	10	11	11	11	11	10	10	11	10	10	10	10	10	11	11	11	11	10	10	11	10	10	10	9	9	10	10	10	10	9	9	10	9	9	9	52.9	52.9	48.2	18927
tr|Q3UWG5|Q3UWG5_MOUSE;sp|P35762|CD81_MOUSE	tr|Q3UWG5|Q3UWG5_MOUSE;sp|P35762|CD81_MOUSE	2;2	2;2	2;2	>tr|Q3UWG5|Q3UWG5_MOUSE Tetraspanin OS=Mus musculus GN=Cd81 PE=2 SV=1;>sp|P35762|CD81_MOUSE CD81 antigen OS=Mus musculus GN=Cd81 PE=1 SV=2	2	2	2	2	1	1	1	1	1	1	1	1	2	2	2	2	1	1	1	1	1	1	1	1	2	2	2	2	1	1	1	1	1	1	1	1	2	2	2	2	17.8	17.8	17.8	25828
tr|Q8R1P3|Q8R1P3_MOUSE;tr|Q542P2|Q542P2_MOUSE;sp|P35802|GPM6A_MOUSE	tr|Q8R1P3|Q8R1P3_MOUSE;tr|Q542P2|Q542P2_MOUSE;sp|P35802|GPM6A_MOUSE	9;9;9	9;9;9	8;8;8	>tr|Q8R1P3|Q8R1P3_MOUSE Gpm6a protein OS=Mus musculus GN=Gpm6a PE=2 SV=1;>tr|Q542P2|Q542P2_MOUSE Glycoprotein m6a, isoform CRA_b OS=Mus musculus GN=Gpm6a PE=2 SV=1;>sp|P35802|GPM6A_MOUSE Neuronal membrane glycoprotein M6-a OS=Mus musculus GN=Gpm6a PE=1 SV=	3	9	9	8	9	8	9	8	9	8	8	8	9	8	9	8	9	8	9	8	9	8	8	8	9	8	9	8	8	7	8	7	8	7	7	7	8	7	8	7	21	21	18	29845
tr|Q8C2K0|Q8C2K0_MOUSE;tr|Q5BLK0|Q5BLK0_MOUSE;tr|Q3TIQ2|Q3TIQ2_MOUSE;sp|P35979|RL12_MOUSE;tr|Q6DI58|Q6DI58_MOUSE;tr|F8VQK7|F8VQK7_MOUSE	tr|Q8C2K0|Q8C2K0_MOUSE;tr|Q5BLK0|Q5BLK0_MOUSE;tr|Q3TIQ2|Q3TIQ2_MOUSE;sp|P35979|RL12_MOUSE;tr|Q6DI58|Q6DI58_MOUSE;tr|F8VQK7|F8VQK7_MOUSE	4;4;4;4;4;2	4;4;4;4;4;2	4;4;4;4;4;2	>tr|Q8C2K0|Q8C2K0_MOUSE Putative uncharacterized protein OS=Mus musculus PE=2 SV=1;>tr|Q5BLK0|Q5BLK0_MOUSE MCG18564, isoform CRA_a OS=Mus musculus GN=Rpl12 PE=2 SV=1;>tr|Q3TIQ2|Q3TIQ2_MOUSE Putative uncharacterized protein OS=Mus musculus PE=2 SV=1;>sp|P35	6	4	4	4	2	3	2	2	3	4	2	2	3	3	4	3	2	3	2	2	3	4	2	2	3	3	4	3	2	3	2	2	3	4	2	2	3	3	4	3	29.3	29.3	29.3	17806
tr|Q0QEW9|Q0QEW9_MOUSE;tr|Q642K1|Q642K1_MOUSE;tr|Q58EW0|Q58EW0_MOUSE;sp|P35980|RL18_MOUSE;tr|G3UZJ6|G3UZJ6_MOUSE;tr|G3UZK4|G3UZK4_MOUSE;tr|G3UYV6|G3UYV6_MOUSE;tr|G3UX28|G3UX28_MOUSE	tr|Q0QEW9|Q0QEW9_MOUSE;tr|Q642K1|Q642K1_MOUSE;tr|Q58EW0|Q58EW0_MOUSE;sp|P35980|RL18_MOUSE;tr|G3UZJ6|G3UZJ6_MOUSE;tr|G3UZK4|G3UZK4_MOUSE	6;6;6;6;4;4;2;1	6;6;6;6;4;4;2;1	6;6;6;6;4;4;2;1	>tr|Q0QEW9|Q0QEW9_MOUSE 60S ribosomal protein L18 (Fragment) OS=Mus musculus GN=Rpl18 PE=2 SV=1;>tr|Q642K1|Q642K1_MOUSE 60S ribosomal protein L18 OS=Mus musculus GN=Rpl18 PE=2 SV=1;>tr|Q58EW0|Q58EW0_MOUSE 60S ribosomal protein L18 OS=Mus musculus GN=Rpl18	8	6	6	6	5	4	4	5	5	5	4	4	4	5	4	5	5	4	4	5	5	5	4	4	4	5	4	5	5	4	4	5	5	5	4	4	4	5	4	5	33.7	33.7	33.7	19231
sp|P36552|HEM6_MOUSE	sp|P36552|HEM6_MOUSE	2	2	2	>sp|P36552|HEM6_MOUSE Oxygen-dependent coproporphyrinogen-III oxidase, mitochondrial OS=Mus musculus GN=Cpox PE=1 SV=2	1	2	2	2	2	2	2	2	2	2	2	1	2	2	2	2	2	2	2	2	2	2	2	1	2	2	2	2	2	2	2	2	2	2	2	1	2	2	2	2	5	5	5	49714
tr|Q52KE3|Q52KE3_MOUSE;tr|A2VDH5|A2VDH5_MOUSE;sp|P36916|GNL1_MOUSE	tr|Q52KE3|Q52KE3_MOUSE;tr|A2VDH5|A2VDH5_MOUSE;sp|P36916|GNL1_MOUSE	6;6;6	6;6;6	6;6;6	>tr|Q52KE3|Q52KE3_MOUSE Gnal1 protein (Fragment) OS=Mus musculus GN=Gnl1 PE=2 SV=1;>tr|A2VDH5|A2VDH5_MOUSE Gnal1 protein (Fragment) OS=Mus musculus GN=Gnl1 PE=2 SV=1;>sp|P36916|GNL1_MOUSE Guanine nucleotide-binding protein-like 1 OS=Mus musculus GN=Gnl1 PE	3	6	6	6	3	5	5	4	5	3	6	5	6	6	6	5	3	5	5	4	5	3	6	5	6	6	6	5	3	5	5	4	5	3	6	5	6	6	6	5	12.6	12.6	12.6	55196
tr|Q546R1|Q546R1_MOUSE;sp|P36993|PPM1B_MOUSE;tr|Q99NF7|Q99NF7_MOUSE;tr|Q5BKS2|Q5BKS2_MOUSE;tr|Q3V461|Q3V461_MOUSE	tr|Q546R1|Q546R1_MOUSE;sp|P36993|PPM1B_MOUSE;tr|Q99NF7|Q99NF7_MOUSE;tr|Q5BKS2|Q5BKS2_MOUSE	6;6;6;5;1	3;3;3;3;1	3;3;3;3;1	>tr|Q546R1|Q546R1_MOUSE Protein phosphatase 1B1 43 kDa isoform OS=Mus musculus GN=Ppm1b PE=2 SV=1;>sp|P36993|PPM1B_MOUSE Protein phosphatase 1B OS=Mus musculus GN=Ppm1b PE=1 SV=1;>tr|Q99NF7|Q99NF7_MOUSE Ppm1b protein OS=Mus musculus GN=Ppm1b PE=1 SV=1;>tr|	5	6	3	3	6	4	5	4	3	4	4	3	6	4	6	3	3	2	3	2	2	2	2	1	3	2	3	1	3	2	3	2	2	2	2	1	3	2	3	1	18.2	10.3	10.3	42795
tr|Q05DV1|Q05DV1_MOUSE;sp|P37040|NCPR_MOUSE;tr|E9Q997|E9Q997_MOUSE;tr|E9PVT9|E9PVT9_MOUSE;tr|F6R7H8|F6R7H8_MOUSE	tr|Q05DV1|Q05DV1_MOUSE;sp|P37040|NCPR_MOUSE;tr|E9Q997|E9Q997_MOUSE;tr|E9PVT9|E9PVT9_MOUSE	14;14;8;7;1	14;14;8;7;1	14;14;8;7;1	>tr|Q05DV1|Q05DV1_MOUSE NADPH--cytochrome P450 reductase OS=Mus musculus GN=Por PE=1 SV=1;>sp|P37040|NCPR_MOUSE NADPH--cytochrome P450 reductase OS=Mus musculus GN=Por PE=2 SV=2;>tr|E9Q997|E9Q997_MOUSE NADPH--cytochrome P450 reductase (Fragment) OS=Mus mus	5	14	14	14	7	7	11	7	11	8	5	7	7	6	10	11	7	7	11	7	11	8	5	7	7	6	10	11	7	7	11	7	11	8	5	7	7	6	10	11	24.8	24.8	24.8	72.93
sp|P37804|TAGL_MOUSE	sp|P37804|TAGL_MOUSE	4	4	4	>sp|P37804|TAGL_MOUSE Transgelin OS=Mus musculus GN=Tagln PE=1 SV=3	1	4	4	4	2	1	3	2	3	1	2	2	3	3	4	4	2	1	3	2	3	1	2	2	3	3	4	4	2	1	3	2	3	1	2	2	3	3	4	4	21.9	21.9	21.9	22576
tr|Q3UMP2|Q3UMP2_MOUSE;sp|P38060|HMGCL_MOUSE	tr|Q3UMP2|Q3UMP2_MOUSE;sp|P38060|HMGCL_MOUSE	3;3	3;3	3;3	>tr|Q3UMP2|Q3UMP2_MOUSE Putative uncharacterized protein OS=Mus musculus GN=Hmgcl PE=2 SV=1;>sp|P38060|HMGCL_MOUSE Hydroxymethylglutaryl-CoA lyase, mitochondrial OS=Mus musculus GN=Hmgcl PE=1 SV=2	2	3	3	3	2	2	2	3	3	2	1	0	2	3	2	2	2	2	2	3	3	2	1	0	2	3	2	2	2	2	2	3	3	2	1	0	2	3	2	2	12.6	12.6	12.6	34182
sp|P38647|GRP75_MOUSE	sp|P38647|GRP75_MOUSE	29	29	29	>sp|P38647|GRP75_MOUSE Stress-70 protein, mitochondrial OS=Mus musculus GN=Hspa9 PE=1 SV=3	1	29	29	29	15	26	25	24	25	20	19	20	25	21	24	24	15	26	25	24	25	20	19	20	25	21	24	24	15	26	25	24	25	20	19	20	25	21	24	24	45.8	45.8	45.8	73.46
sp|P39039|MBL1_MOUSE	sp|P39039|MBL1_MOUSE	2	2	2	>sp|P39039|MBL1_MOUSE Mannose-binding protein A OS=Mus musculus GN=Mbl1 PE=2 SV=1	1	2	2	2	1	1	0	1	1	1	0	1	0	0	0	0	1	1	0	1	1	1	0	1	0	0	0	0	1	1	0	1	1	1	0	1	0	0	0	0	7.5	7.5	7.5	25396
sp|P39053|DYN1_MOUSE;tr|F6TH70|F6TH70_MOUSE;tr|F6W8Z8|F6W8Z8_MOUSE;tr|D6RH60|D6RH60_MOUSE;tr|F6RRH9|F6RRH9_MOUSE	sp|P39053|DYN1_MOUSE	50;7;6;3;1	50;7;6;3;1	39;7;5;2;1	>sp|P39053|DYN1_MOUSE Dynamin-1 OS=Mus musculus GN=Dnm1 PE=1 SV=2	5	50	50	39	44	42	44	42	42	45	35	39	46	47	41	44	44	42	44	42	42	45	35	39	46	47	41	44	34	34	34	32	33	36	27	31	36	37	33	36	54.7	54.7	43.5	97802
tr|D3YZ57|D3YZ57_MOUSE;sp|P39688|FYN_MOUSE;tr|D3YZA2|D3YZA2_MOUSE;tr|D3YVZ0|D3YVZ0_MOUSE;tr|Q3TLX4|Q3TLX4_MOUSE;sp|P06240|LCK_MOUSE;tr|Q6GTF2|Q6GTF2_MOUSE;sp|P14234|FGR_MOUSE;tr|E9Q696|E9Q696_MOUSE	tr|D3YZ57|D3YZ57_MOUSE;sp|P39688|FYN_MOUSE	11;11;3;2;1;1;1;1;1	8;8;3;2;0;0;1;1;0	5;5;3;2;0;0;0;0;0	>tr|D3YZ57|D3YZ57_MOUSE Non-specific protein-tyrosine kinase OS=Mus musculus GN=Fyn PE=1 SV=1;>sp|P39688|FYN_MOUSE Tyrosine-protein kinase Fyn OS=Mus musculus GN=Fyn PE=1 SV=4	9	11	8	5	5	7	9	8	6	5	5	5	8	7	11	9	3	5	6	5	4	3	3	3	5	4	8	6	1	4	5	4	3	3	2	3	4	4	5	4	20.5	16.2	10.4	54426
sp|P40124|CAP1_MOUSE;tr|Q3UVJ2|Q3UVJ2_MOUSE;tr|Q3U0U5|Q3U0U5_MOUSE;tr|Q3UNQ0|Q3UNQ0_MOUSE;tr|Q3TC53|Q3TC53_MOUSE;tr|B1ARS0|B1ARS0_MOUSE	sp|P40124|CAP1_MOUSE;tr|Q3UVJ2|Q3UVJ2_MOUSE;tr|Q3U0U5|Q3U0U5_MOUSE;tr|Q3UNQ0|Q3UNQ0_MOUSE;tr|Q3TC53|Q3TC53_MOUSE	19;18;18;17;17;5	19;18;18;17;17;5	18;17;17;16;16;5	>sp|P40124|CAP1_MOUSE Adenylyl cyclase-associated protein 1 OS=Mus musculus GN=Cap1 PE=1 SV=4;>tr|Q3UVJ2|Q3UVJ2_MOUSE Adenylyl cyclase-associated protein OS=Mus musculus GN=Cap1 PE=2 SV=1;>tr|Q3U0U5|Q3U0U5_MOUSE Adenylyl cyclase-associated protein OS=Mus m	6	19	19	18	17	17	15	18	17	15	14	16	16	16	17	15	17	17	15	18	17	15	14	16	16	16	17	15	16	16	14	17	16	14	13	15	15	15	16	14	56.3	56.3	54.6	51564
sp|P40142|TKT_MOUSE;tr|Q9Z2L5|Q9Z2L5_MOUSE;tr|O55021|O55021_MOUSE;tr|E0CY51|E0CY51_MOUSE	sp|P40142|TKT_MOUSE	24;3;2;1	24;3;2;1	24;3;2;1	>sp|P40142|TKT_MOUSE Transketolase OS=Mus musculus GN=Tkt PE=1 SV=1	4	24	24	24	22	21	23	23	24	20	21	20	23	19	21	18	22	21	23	23	24	20	21	20	23	19	21	18	22	21	23	23	24	20	21	20	23	19	21	18	39.2	39.2	39.2	67.63
tr|Q3UII2|Q3UII2_MOUSE;sp|P40237|CD82_MOUSE;tr|A2AIJ1|A2AIJ1_MOUSE;tr|A2AIJ2|A2AIJ2_MOUSE	tr|Q3UII2|Q3UII2_MOUSE;sp|P40237|CD82_MOUSE;tr|A2AIJ1|A2AIJ1_MOUSE	4;4;2;1	4;4;2;1	4;4;2;1	>tr|Q3UII2|Q3UII2_MOUSE Tetraspanin OS=Mus musculus GN=Cd82 PE=2 SV=1;>sp|P40237|CD82_MOUSE CD82 antigen OS=Mus musculus GN=Cd82 PE=1 SV=1;>tr|A2AIJ1|A2AIJ1_MOUSE Tetraspanin (Fragment) OS=Mus musculus GN=Cd82 PE=1 SV=1	4	4	4	4	4	4	3	4	4	4	3	4	4	3	4	3	4	4	3	4	4	4	3	4	4	3	4	3	4	4	3	4	4	4	3	4	4	3	4	3	13.2	13.2	13.2	29628
sp|P40240|CD9_MOUSE	sp|P40240|CD9_MOUSE	3	3	3	>sp|P40240|CD9_MOUSE CD9 antigen OS=Mus musculus GN=Cd9 PE=1 SV=2	1	3	3	3	0	1	1	0	1	0	0	0	2	3	2	2	0	1	1	0	1	0	0	0	2	3	2	2	0	1	1	0	1	0	0	0	2	3	2	2	10.2	10.2	10.2	25258
sp|P40336|VP26A_MOUSE;tr|Q6PE78|Q6PE78_MOUSE	sp|P40336|VP26A_MOUSE;tr|Q6PE78|Q6PE78_MOUSE	8;5	7;4	7;4	>sp|P40336|VP26A_MOUSE Vacuolar protein sorting-associated protein 26A OS=Mus musculus GN=Vps26a PE=1 SV=1;>tr|Q6PE78|Q6PE78_MOUSE Vacuolar protein sorting 26 homolog A (Yeast), isoform CRA_e OS=Mus musculus GN=Vps26a PE=2 SV=1	2	8	7	7	6	6	7	6	8	5	7	3	7	6	7	4	6	6	7	6	7	5	7	3	7	6	7	4	6	6	7	6	7	5	7	3	7	6	7	4	32.4	30.3	30.3	38113
tr|D3Z041|D3Z041_MOUSE;sp|P41216|ACSL1_MOUSE	tr|D3Z041|D3Z041_MOUSE;sp|P41216|ACSL1_MOUSE	2;2	2;2	1;1	>tr|D3Z041|D3Z041_MOUSE Long-chain-fatty-acid--CoA ligase 1 OS=Mus musculus GN=Acsl1 PE=1 SV=1;>sp|P41216|ACSL1_MOUSE Long-chain-fatty-acid--CoA ligase 1 OS=Mus musculus GN=Acsl1 PE=1 SV=2	2	2	2	1	2	2	2	2	2	2	2	2	2	2	2	2	2	2	2	2	2	2	2	2	2	2	2	2	1	1	1	1	1	1	1	1	1	1	1	1	3	3	1.7	78034
tr|Q3UVH2|Q3UVH2_MOUSE;sp|P41241|CSK_MOUSE;tr|D3YVQ8|D3YVQ8_MOUSE;tr|D6RGA0|D6RGA0_MOUSE;tr|Q8BIS9|Q8BIS9_MOUSE;tr|Q2M2N5|Q2M2N5_MOUSE	tr|Q3UVH2|Q3UVH2_MOUSE;sp|P41241|CSK_MOUSE	3;3;1;1;1;1	2;2;0;0;1;0	2;2;0;0;1;0	>tr|Q3UVH2|Q3UVH2_MOUSE Non-specific protein-tyrosine kinase OS=Mus musculus GN=Csk PE=2 SV=1;>sp|P41241|CSK_MOUSE Tyrosine-protein kinase CSK OS=Mus musculus GN=Csk PE=1 SV=2	6	3	2	2	3	2	3	3	3	3	3	2	3	3	3	3	2	2	2	2	2	2	2	2	2	2	2	2	2	2	2	2	2	2	2	2	2	2	2	2	7.6	5.3	5.3	50.73
tr|Q9D6H7|Q9D6H7_MOUSE;tr|D3Z4T5|D3Z4T5_MOUSE;sp|P41242|MATK_MOUSE;tr|P70223|P70223_MOUSE	tr|Q9D6H7|Q9D6H7_MOUSE;tr|D3Z4T5|D3Z4T5_MOUSE;sp|P41242|MATK_MOUSE;tr|P70223|P70223_MOUSE	3;3;3;2	3;3;3;2	2;2;2;1	>tr|Q9D6H7|Q9D6H7_MOUSE Non-specific protein-tyrosine kinase OS=Mus musculus GN=Matk PE=2 SV=1;>tr|D3Z4T5|D3Z4T5_MOUSE Non-specific protein-tyrosine kinase OS=Mus musculus GN=Matk PE=1 SV=1;>sp|P41242|MATK_MOUSE Megakaryocyte-associated tyrosine-protein ki	4	3	3	2	2	1	2	2	2	2	2	1	2	2	3	2	2	1	2	2	2	2	2	1	2	2	3	2	1	1	1	1	1	1	1	1	1	1	2	1	8.2	8.2	6	51615
sp|P42125|ECI1_MOUSE	sp|P42125|ECI1_MOUSE	9	9	1	>sp|P42125|ECI1_MOUSE Enoyl-CoA delta isomerase 1, mitochondrial OS=Mus musculus GN=Eci1 PE=1 SV=2	1	9	9	1	9	5	9	7	9	8	9	7	9	7	9	9	9	5	9	7	9	8	9	7	9	7	9	9	1	1	1	1	1	1	1	1	1	1	1	1	36	36	2.8	32.25
sp|P42208|SEPT2_MOUSE;tr|E9Q3V6|E9Q3V6_MOUSE;tr|F6WYM0|F6WYM0_MOUSE;tr|D3YYB1|D3YYB1_MOUSE;tr|D3Z3C0|D3Z3C0_MOUSE;tr|D3Z1S1|D3Z1S1_MOUSE;tr|F6UKN5|F6UKN5_MOUSE;tr|D3YZU7|D3YZU7_MOUSE;tr|D3YV76|D3YV76_MOUSE;tr|G3UYQ0|G3UYQ0_MOUSE	sp|P42208|SEPT2_MOUSE;tr|E9Q3V6|E9Q3V6_MOUSE;tr|F6WYM0|F6WYM0_MOUSE;tr|D3YYB1|D3YYB1_MOUSE;tr|D3Z3C0|D3Z3C0_MOUSE;tr|D3Z1S1|D3Z1S1_MOUSE;tr|F6UKN5|F6UKN5_MOUSE	10;9;8;8;8;6;5;3;2;1	10;9;8;8;8;6;5;3;2;1	10;9;8;8;8;6;5;3;2;1	>sp|P42208|SEPT2_MOUSE Septin-2 OS=Mus musculus GN=Sept2 PE=1 SV=2;>tr|E9Q3V6|E9Q3V6_MOUSE Septin-2 OS=Mus musculus GN=Sept2 PE=1 SV=1;>tr|F6WYM0|F6WYM0_MOUSE Septin-2 (Fragment) OS=Mus musculus GN=Sept2 PE=1 SV=2;>tr|D3YYB1|D3YYB1_MOUSE Septin-2 (Fragment	10	10	10	10	10	6	9	4	10	5	6	4	6	8	8	5	10	6	9	4	10	5	6	4	6	8	8	5	10	6	9	4	10	5	6	4	6	8	8	5	32.4	32.4	32.4	41525
tr|Q5JC28|Q5JC28_MOUSE;tr|Q80ZL3|Q80ZL3_MOUSE;sp|P42567|EPS15_MOUSE;tr|H3BK65|H3BK65_MOUSE;tr|F6W2Q5|F6W2Q5_MOUSE	tr|Q5JC28|Q5JC28_MOUSE;tr|Q80ZL3|Q80ZL3_MOUSE;sp|P42567|EPS15_MOUSE;tr|H3BK65|H3BK65_MOUSE;tr|F6W2Q5|F6W2Q5_MOUSE	3;3;3;3;2	3;3;3;3;2	3;3;3;3;2	>tr|Q5JC28|Q5JC28_MOUSE Epidermal growth factor receptor pathway substrate 15 isoform B OS=Mus musculus GN=Eps15 PE=1 SV=1;>tr|Q80ZL3|Q80ZL3_MOUSE Epidermal growth factor receptor pathway substrate 15 OS=Mus musculus GN=Eps15 PE=2 SV=2;>sp|P42567|EPS15_MOU	5	3	3	3	2	0	2	1	0	0	3	0	2	0	2	1	2	0	2	1	0	0	3	0	2	0	2	1	2	0	2	1	0	0	3	0	2	0	2	1	4.7	4.7	4.7	86677
sp|P42669|PURA_MOUSE;tr|Q8C6E9|Q8C6E9_MOUSE	sp|P42669|PURA_MOUSE;tr|Q8C6E9|Q8C6E9_MOUSE	9;8	9;8	8;7	>sp|P42669|PURA_MOUSE Transcriptional activator protein Pur-alpha OS=Mus musculus GN=Pura PE=1 SV=1;>tr|Q8C6E9|Q8C6E9_MOUSE Putative uncharacterized protein OS=Mus musculus GN=Pura PE=2 SV=1	2	9	9	8	8	9	8	8	8	8	7	8	7	8	7	8	8	9	8	8	8	8	7	8	7	8	7	8	7	8	7	7	7	7	6	7	6	7	6	7	32.4	32.4	29.6	34883
tr|Q3U234|Q3U234_MOUSE;sp|P42703|LIFR_MOUSE;tr|Q3UKU5|Q3UKU5_MOUSE	tr|Q3U234|Q3U234_MOUSE;sp|P42703|LIFR_MOUSE;tr|Q3UKU5|Q3UKU5_MOUSE	3;3;2	3;3;2	3;3;2	>tr|Q3U234|Q3U234_MOUSE Putative uncharacterized protein OS=Mus musculus GN=Lifr PE=2 SV=1;>sp|P42703|LIFR_MOUSE Leukemia inhibitory factor receptor OS=Mus musculus GN=Lifr PE=1 SV=1;>tr|Q3UKU5|Q3UKU5_MOUSE Putative uncharacterized protein OS=Mus musculus	3	3	3	3	1	1	2	2	1	1	2	0	3	0	3	1	1	1	2	2	1	1	2	0	3	0	3	1	1	1	2	2	1	1	2	0	3	0	3	1	4.1	4.1	4.1	122.6
sp|P42859|HD_MOUSE;tr|G3X9H5|G3X9H5_MOUSE	sp|P42859|HD_MOUSE;tr|G3X9H5|G3X9H5_MOUSE	13;13	13;13	13;13	>sp|P42859|HD_MOUSE Huntingtin OS=Mus musculus GN=Htt PE=1 SV=2;>tr|G3X9H5|G3X9H5_MOUSE Huntingtin OS=Mus musculus GN=Htt PE=1 SV=1	2	13	13	13	2	3	3	1	3	1	9	7	9	11	7	6	2	3	3	1	3	1	9	7	9	11	7	6	2	3	3	1	3	1	9	7	9	11	7	6	4	4	4	344.69
tr|Q9WVS5|Q9WVS5_MOUSE;tr|Q3UL22|Q3UL22_MOUSE;sp|P42932|TCPQ_MOUSE;tr|Q6A0F1|Q6A0F1_MOUSE;tr|Q3UKQ2|Q3UKQ2_MOUSE;tr|Q8BVY8|Q8BVY8_MOUSE;tr|H3BL49|H3BL49_MOUSE;tr|Q9CS06|Q9CS06_MOUSE;tr|H3BJB6|H3BJB6_MOUSE;tr|Q9CRW7|Q9CRW7_MOUSE;tr|H3BLL1|H3BLL1_MOUSE;tr|H3BKG2|H3BKG2_MOUSE;tr|H3BKR8|H3BKR8_MOUSE	tr|Q9WVS5|Q9WVS5_MOUSE;tr|Q3UL22|Q3UL22_MOUSE;sp|P42932|TCPQ_MOUSE;tr|Q6A0F1|Q6A0F1_MOUSE;tr|Q3UKQ2|Q3UKQ2_MOUSE;tr|Q8BVY8|Q8BVY8_MOUSE;tr|H3BL49|H3BL49_MOUSE;tr|Q9CS06|Q9CS06_MOUSE;tr|H3BJB6|H3BJB6_MOUSE;tr|Q9CRW7|Q9CRW7_MOUSE	33;33;33;33;32;31;30;28;17;17;6;6;2	33;33;33;33;32;31;30;28;17;17;6;6;2	33;33;33;33;32;31;30;28;17;17;6;6;2	>tr|Q9WVS5|Q9WVS5_MOUSE Chaperonin containing TCP-1 theta subunit OS=Mus musculus GN=Cctq PE=3 SV=1;>tr|Q3UL22|Q3UL22_MOUSE Chaperonin subunit 8 (Theta), isoform CRA_a OS=Mus musculus GN=Cct8 PE=2 SV=1;>sp|P42932|TCPQ_MOUSE T-complex protein 1 subunit thet	13	33	33	33	18	32	28	31	26	30	24	29	29	32	30	30	18	32	28	31	26	30	24	29	29	32	30	30	18	32	28	31	26	30	24	29	29	32	30	30	57.2	57.2	57.2	59568
tr|A2APL8|A2APL8_MOUSE;tr|Q3UYK6|Q3UYK6_MOUSE;sp|P43006|EAA2_MOUSE;tr|Q3USU5|Q3USU5_MOUSE;tr|X2D841|X2D841_MOUSE;tr|A2APL7|A2APL7_MOUSE;tr|A2APL5|A2APL5_MOUSE;tr|A2APM7|A2APM7_MOUSE;tr|F7CAM6|F7CAM6_MOUSE;tr|A2APM8|A2APM8_MOUSE;tr|F6ZRK3|F6ZRK3_MOUSE;tr|A2AQI7|A2AQI7_MOUSE	tr|A2APL8|A2APL8_MOUSE;tr|Q3UYK6|Q3UYK6_MOUSE;sp|P43006|EAA2_MOUSE;tr|Q3USU5|Q3USU5_MOUSE;tr|X2D841|X2D841_MOUSE;tr|A2APL7|A2APL7_MOUSE;tr|A2APL5|A2APL5_MOUSE;tr|A2APM7|A2APM7_MOUSE;tr|F7CAM6|F7CAM6_MOUSE	16;16;16;15;14;14;14;8;8;6;6;1	16;16;16;15;14;14;14;8;8;6;6;1	16;16;16;15;14;14;14;8;8;6;6;1	>tr|A2APL8|A2APL8_MOUSE Amino acid transporter OS=Mus musculus GN=Slc1a2 PE=3 SV=1;>tr|Q3UYK6|Q3UYK6_MOUSE Amino acid transporter OS=Mus musculus GN=Slc1a2 PE=2 SV=1;>sp|P43006|EAA2_MOUSE Excitatory amino acid transporter 2 OS=Mus musculus GN=Slc1a2 PE=1 S	12	16	16	16	10	11	13	14	11	12	12	12	13	13	13	13	10	11	13	14	11	12	12	12	13	13	13	13	10	11	13	14	11	12	12	12	13	13	13	13	26.4	26.4	26.4	61.77
tr|A2AKI5|A2AKI5_MOUSE;tr|A0A0F7IQ06|A0A0F7IQ06_MOUSE;sp|P43406|ITAV_MOUSE;tr|Q3U4C8|Q3U4C8_MOUSE	tr|A2AKI5|A2AKI5_MOUSE;tr|A0A0F7IQ06|A0A0F7IQ06_MOUSE;sp|P43406|ITAV_MOUSE;tr|Q3U4C8|Q3U4C8_MOUSE	8;8;8;4	8;8;8;4	8;8;8;4	>tr|A2AKI5|A2AKI5_MOUSE Integrin alpha-V OS=Mus musculus GN=Itgav PE=1 SV=1;>tr|A0A0F7IQ06|A0A0F7IQ06_MOUSE Alpha v integrin OS=Mus musculus PE=2 SV=1;>sp|P43406|ITAV_MOUSE Integrin alpha-V OS=Mus musculus GN=Itgav PE=1 SV=2;>tr|Q3U4C8|Q3U4C8_MOUSE Putativ	4	8	8	8	6	4	5	4	5	6	5	4	7	8	7	5	6	4	5	4	5	6	5	4	7	8	7	5	6	4	5	4	5	6	5	4	7	8	7	5	8.4	8.4	8.4	111.51
tr|Q5U415|Q5U415_MOUSE;tr|Q3UDY1|Q3UDY1_MOUSE;sp|P45376|ALDR_MOUSE;tr|Q3TCL2|Q3TCL2_MOUSE;tr|D3YVJ7|D3YVJ7_MOUSE;tr|Q3ULP0|Q3ULP0_MOUSE	tr|Q5U415|Q5U415_MOUSE;tr|Q3UDY1|Q3UDY1_MOUSE;sp|P45376|ALDR_MOUSE;tr|Q3TCL2|Q3TCL2_MOUSE	11;11;11;10;5;5	11;11;11;10;5;5	11;11;11;10;5;5	>tr|Q5U415|Q5U415_MOUSE Aldo-keto reductase family 1, member B3 (Aldose reductase) OS=Mus musculus GN=Akr1b3 PE=2 SV=1;>tr|Q3UDY1|Q3UDY1_MOUSE MCG6067, isoform CRA_b OS=Mus musculus GN=Akr1b3 PE=2 SV=1;>sp|P45376|ALDR_MOUSE Aldose reductase OS=Mus musculus	6	11	11	11	7	10	7	10	8	11	6	8	9	9	10	7	7	10	7	10	8	11	6	8	9	9	10	7	7	10	7	10	8	11	6	8	9	9	10	7	32.6	32.6	32.6	35746
tr|Q3UHW9|Q3UHW9_MOUSE;sp|P45591|COF2_MOUSE	tr|Q3UHW9|Q3UHW9_MOUSE;sp|P45591|COF2_MOUSE	4;4	2;2	2;2	>tr|Q3UHW9|Q3UHW9_MOUSE Putative uncharacterized protein OS=Mus musculus GN=Cfl2 PE=2 SV=1;>sp|P45591|COF2_MOUSE Cofilin-2 OS=Mus musculus GN=Cfl2 PE=1 SV=1	2	4	2	2	2	3	2	4	2	3	2	3	4	4	4	3	1	1	1	2	1	1	1	1	2	2	2	1	1	1	1	2	1	1	1	1	2	2	2	1	27.7	16.9	16.9	18709
tr|Q91WS8|Q91WS8_MOUSE;sp|P45952|ACADM_MOUSE;tr|Q8BJT5|Q8BJT5_MOUSE;tr|Q3V2I9|Q3V2I9_MOUSE	tr|Q91WS8|Q91WS8_MOUSE;sp|P45952|ACADM_MOUSE;tr|Q8BJT5|Q8BJT5_MOUSE	10;10;6;4	10;10;6;4	9;9;6;3	>tr|Q91WS8|Q91WS8_MOUSE Acyl-Coenzyme A dehydrogenase, medium chain OS=Mus musculus GN=Acadm PE=2 SV=1;>sp|P45952|ACADM_MOUSE Medium-chain specific acyl-CoA dehydrogenase, mitochondrial OS=Mus musculus GN=Acadm PE=1 SV=1;>tr|Q8BJT5|Q8BJT5_MOUSE Putative un	4	10	10	9	9	9	9	8	10	8	9	8	8	9	10	8	9	9	9	8	10	8	9	8	8	9	10	8	8	8	8	7	9	7	8	7	7	8	9	7	24.2	24.2	21.4	46437
tr|Q3UZD8|Q3UZD8_MOUSE;tr|Q91YS2|Q91YS2_MOUSE;tr|Q8C2E3|Q8C2E3_MOUSE;tr|Q7TMW1|Q7TMW1_MOUSE;sp|P46061|RAGP1_MOUSE;tr|Q6ZPH4|Q6ZPH4_MOUSE;tr|Q3ULJ9|Q3ULJ9_MOUSE;tr|Q9CW20|Q9CW20_MOUSE	tr|Q3UZD8|Q3UZD8_MOUSE;tr|Q91YS2|Q91YS2_MOUSE;tr|Q8C2E3|Q8C2E3_MOUSE;tr|Q7TMW1|Q7TMW1_MOUSE;sp|P46061|RAGP1_MOUSE;tr|Q6ZPH4|Q6ZPH4_MOUSE;tr|Q3ULJ9|Q3ULJ9_MOUSE	5;5;5;5;5;5;4;1	5;5;5;5;5;5;4;1	5;5;5;5;5;5;4;1	>tr|Q3UZD8|Q3UZD8_MOUSE Putative uncharacterized protein OS=Mus musculus GN=Rangap1 PE=2 SV=1;>tr|Q91YS2|Q91YS2_MOUSE Rangap1 protein OS=Mus musculus GN=Rangap1 PE=2 SV=1;>tr|Q8C2E3|Q8C2E3_MOUSE Putative uncharacterized protein OS=Mus musculus GN=Rangap1 P	8	5	5	5	1	2	3	3	1	0	2	1	2	0	3	0	1	2	3	3	1	0	2	1	2	0	3	0	1	2	3	3	1	0	2	1	2	0	3	0	19.2	19.2	19.2	43189
tr|Q3TPT3|Q3TPT3_MOUSE;tr|H6RXZ1|H6RXZ1_MOUSE;sp|P46096|SYT1_MOUSE;tr|D3Z7R4|D3Z7R4_MOUSE;sp|Q9R0N5|SYT5_MOUSE	tr|Q3TPT3|Q3TPT3_MOUSE;tr|H6RXZ1|H6RXZ1_MOUSE;sp|P46096|SYT1_MOUSE	23;23;23;9;3	23;23;23;9;3	14;14;14;6;1	>tr|Q3TPT3|Q3TPT3_MOUSE Putative uncharacterized protein OS=Mus musculus GN=Syt1 PE=2 SV=1;>tr|H6RXZ1|H6RXZ1_MOUSE Synaptotagmin I OS=Mus musculus GN=Syt1 PE=2 SV=1;>sp|P46096|SYT1_MOUSE Synaptotagmin-1 OS=Mus musculus GN=Syt1 PE=1 SV=1	5	23	23	14	15	20	19	20	14	16	14	20	21	22	21	21	15	20	19	20	14	16	14	20	21	22	21	21	9	13	12	13	9	10	8	13	12	13	13	14	43	43	30.4	47435
tr|Q5DTI3|Q5DTI3_MOUSE;sp|P46097|SYT2_MOUSE;tr|Q9JM88|Q9JM88_MOUSE;tr|Q9JM89|Q9JM89_MOUSE	tr|Q5DTI3|Q5DTI3_MOUSE;sp|P46097|SYT2_MOUSE;tr|Q9JM88|Q9JM88_MOUSE	11;11;7;4	2;2;1;1	2;2;1;1	>tr|Q5DTI3|Q5DTI3_MOUSE MKIAA4194 protein (Fragment) OS=Mus musculus GN=Syt2 PE=2 SV=1;>sp|P46097|SYT2_MOUSE Synaptotagmin-2 OS=Mus musculus GN=Syt2 PE=1 SV=1;>tr|Q9JM88|Q9JM88_MOUSE Synaptotagmin II (Fragment) OS=Mus musculus GN=syt II PE=4 SV=1	4	11	2	2	6	8	9	9	6	7	7	8	11	11	9	9	0	1	2	2	1	1	1	1	2	2	1	2	0	1	2	2	1	1	1	1	2	2	1	2	24.1	7.5	7.5	36063
tr|D3Z2Y7|D3Z2Y7_MOUSE;sp|P46412|GPX3_MOUSE;tr|Q8CC60|Q8CC60_MOUSE;tr|D3Z7Y0|D3Z7Y0_MOUSE;tr|Q8CDQ5|Q8CDQ5_MOUSE;sp|P21765|GPX5_MOUSE;tr|F2Z3Y2|F2Z3Y2_MOUSE	tr|D3Z2Y7|D3Z2Y7_MOUSE;sp|P46412|GPX3_MOUSE;tr|Q8CC60|Q8CC60_MOUSE;tr|D3Z7Y0|D3Z7Y0_MOUSE;tr|Q8CDQ5|Q8CDQ5_MOUSE;sp|P21765|GPX5_MOUSE;tr|F2Z3Y2|F2Z3Y2_MOUSE	2;2;1;1;1;1;1	2;2;1;1;1;1;1	2;2;1;1;1;1;1	>tr|D3Z2Y7|D3Z2Y7_MOUSE Glutathione peroxidase (Fragment) OS=Mus musculus GN=Gpx3 PE=1 SV=1;>sp|P46412|GPX3_MOUSE Glutathione peroxidase 3 OS=Mus musculus GN=Gpx3 PE=2 SV=2;>tr|Q8CC60|Q8CC60_MOUSE Putative uncharacterized protein (Fragment) OS=Mus musculus	7	2	2	2	2	2	2	2	2	2	2	1	2	2	1	2	2	2	2	2	2	2	2	1	2	2	1	2	2	2	2	2	2	2	2	1	2	2	1	2	13.6	13.6	13.6	22304
sp|P46460|NSF_MOUSE;tr|G3UX86|G3UX86_MOUSE;tr|G3UX98|G3UX98_MOUSE;sp|O54941|SMCE1_MOUSE	sp|P46460|NSF_MOUSE	43;9;1;1	43;9;1;1	43;9;1;1	>sp|P46460|NSF_MOUSE Vesicle-fusing ATPase OS=Mus musculus GN=Nsf PE=1 SV=2	4	43	43	43	31	35	35	36	36	36	35	35	36	37	37	38	31	35	35	36	36	36	35	35	36	37	37	38	31	35	35	36	36	36	35	35	36	37	37	38	47.6	47.6	47.6	82613
sp|P46471|PRS7_MOUSE;tr|Q8BVQ9|Q8BVQ9_MOUSE;tr|Q3UIH5|Q3UIH5_MOUSE;tr|Q3U5V3|Q3U5V3_MOUSE	sp|P46471|PRS7_MOUSE;tr|Q8BVQ9|Q8BVQ9_MOUSE;tr|Q3UIH5|Q3UIH5_MOUSE;tr|Q3U5V3|Q3U5V3_MOUSE	26;25;24;23	26;25;24;23	26;25;24;23	>sp|P46471|PRS7_MOUSE 26S protease regulatory subunit 7 OS=Mus musculus GN=Psmc2 PE=1 SV=5;>tr|Q8BVQ9|Q8BVQ9_MOUSE 26S protease regulatory subunit 7 OS=Mus musculus GN=Psmc2 PE=1 SV=1;>tr|Q3UIH5|Q3UIH5_MOUSE Putative uncharacterized protein OS=Mus musculus	4	26	26	26	19	18	22	21	22	20	22	20	20	19	19	21	19	18	22	21	22	20	22	20	20	19	19	21	19	18	22	21	22	20	22	20	20	19	19	21	57.3	57.3	57.3	48647
tr|Q78ZJ8|Q78ZJ8_MOUSE;tr|A0A068BFR3|A0A068BFR3_MOUSE;sp|P46638|RB11B_MOUSE;tr|G3UY29|G3UY29_MOUSE;tr|E9Q3P9|E9Q3P9_MOUSE;tr|F8WGS1|F8WGS1_MOUSE;tr|G3UZD3|G3UZD3_MOUSE;tr|Q0PD45|Q0PD45_MOUSE;sp|P62492|RB11A_MOUSE;tr|Q3UZ37|Q3UZ37_MOUSE;tr|G3UZL4|G3UZL4_MOUSE;tr|Q9QWU0|Q9QWU0_MOUSE;tr|E9PZB2|E9PZB2_MOUSE;tr|E9Q6B3|E9Q6B3_MOUSE;tr|F6R2Z5|F6R2Z5_MOUSE;tr|P97345|P97345_MOUSE;tr|D3YYB3|D3YYB3_MOUSE;tr…	tr|Q78ZJ8|Q78ZJ8_MOUSE;tr|A0A068BFR3|A0A068BFR3_MOUSE;sp|P46638|RB11B_MOUSE;tr|G3UY29|G3UY29_MOUSE;tr|E9Q3P9|E9Q3P9_MOUSE;tr|F8WGS1|F8WGS1_MOUSE;tr|G3UZD3|G3UZD3_MOUSE;tr|Q0PD45|Q0PD45_MOUSE;sp|P62492|RB11A_MOUSE;tr|Q3UZ37|Q3UZ37_MOUSE;tr|G3UZL4|G3UZL4_MOUSE	11;11;11;9;9;9;9;9;9;8;6;1;1;1;1;1;1;1;1	11;11;11;9;9;9;9;9;9;8;6;1;1;1;1;1;1;1;1	11;11;11;9;9;9;9;9;9;8;6;1;1;1;1;1;1;1;1	>tr|Q78ZJ8|Q78ZJ8_MOUSE MCG22989, isoform CRA_b OS=Mus musculus GN=Rab11b PE=2 SV=1;>tr|A0A068BFR3|A0A068BFR3_MOUSE RAS oncogene family protein OS=Mus musculus GN=Rab11b PE=2 SV=1;>sp|P46638|RB11B_MOUSE Ras-related protein Rab-11B OS=Mus musculus GN=Rab11b	19	11	11	11	10	9	10	10	9	10	9	8	9	10	9	9	10	9	10	10	9	10	9	8	9	10	9	9	10	9	10	10	9	10	9	8	9	10	9	9	53.2	53.2	53.2	24489
sp|P46660|AINX_MOUSE	sp|P46660|AINX_MOUSE	22	22	9	>sp|P46660|AINX_MOUSE Alpha-internexin OS=Mus musculus GN=Ina PE=1 SV=3	1	22	22	9	12	17	17	18	14	15	14	16	17	15	18	19	12	17	17	18	14	15	14	16	17	15	18	19	6	8	7	8	7	8	6	8	7	8	8	8	40.7	40.7	16.6	55382
tr|B9EIE9|B9EIE9_MOUSE;sp|P46664|PURA2_MOUSE;tr|Q8C909|Q8C909_MOUSE	tr|B9EIE9|B9EIE9_MOUSE;sp|P46664|PURA2_MOUSE	14;14;4	14;14;4	13;13;4	>tr|B9EIE9|B9EIE9_MOUSE Adenylosuccinate synthetase isozyme 2 OS=Mus musculus GN=Adss PE=2 SV=1;>sp|P46664|PURA2_MOUSE Adenylosuccinate synthetase isozyme 2 OS=Mus musculus GN=Adss PE=1 SV=2	3	14	14	13	10	12	12	12	12	13	13	13	13	11	12	11	10	12	12	12	12	13	13	13	13	11	12	11	9	11	11	11	11	12	12	12	12	10	11	11	31.6	31.6	29.6	50.02
sp|P46737|BRCC3_MOUSE	sp|P46737|BRCC3_MOUSE	2	2	2	>sp|P46737|BRCC3_MOUSE Lys-63-specific deubiquitinase BRCC36 OS=Mus musculus GN=Brcc3 PE=2 SV=1	1	2	2	2	2	1	2	1	2	1	0	0	2	1	2	1	2	1	2	1	2	1	0	0	2	1	2	1	2	1	2	1	2	1	0	0	2	1	2	1	7.2	7.2	7.2	33.34
tr|B2RSC8|B2RSC8_MOUSE;sp|P46935|NEDD4_MOUSE;tr|A0JNZ0|A0JNZ0_MOUSE;tr|V9GXS6|V9GXS6_MOUSE	tr|B2RSC8|B2RSC8_MOUSE;sp|P46935|NEDD4_MOUSE;tr|A0JNZ0|A0JNZ0_MOUSE	4;4;2;1	4;4;2;1	2;2;1;1	>tr|B2RSC8|B2RSC8_MOUSE Neural cell expressed, developmentally down-regulated 4 OS=Mus musculus GN=Nedd4 PE=2 SV=1;>sp|P46935|NEDD4_MOUSE E3 ubiquitin-protein ligase NEDD4 OS=Mus musculus GN=Nedd4 PE=1 SV=3;>tr|A0JNZ0|A0JNZ0_MOUSE Nedd4 protein OS=Mus musc	4	4	4	2	2	3	3	3	2	2	2	1	3	2	3	3	2	3	3	3	2	2	2	1	3	2	3	3	1	1	1	2	0	1	1	0	1	1	1	2	4.4	4.4	2.3	102.71
tr|Q80XR3|Q80XR3_MOUSE;sp|P47199|QOR_MOUSE;tr|Q3UYY0|Q3UYY0_MOUSE;tr|A0A0A6YXR4|A0A0A6YXR4_MOUSE;tr|V9GXY8|V9GXY8_MOUSE;tr|D3YWU6|D3YWU6_MOUSE;tr|D3Z4Q4|D3Z4Q4_MOUSE;tr|D3Z2X0|D3Z2X0_MOUSE;tr|A0A0A6YVS7|A0A0A6YVS7_MOUSE;tr|D3YUG9|D3YUG9_MOUSE;tr|A0A0G2JFU5|A0A0G2JFU5_MOUSE	tr|Q80XR3|Q80XR3_MOUSE;sp|P47199|QOR_MOUSE;tr|Q3UYY0|Q3UYY0_MOUSE;tr|A0A0A6YXR4|A0A0A6YXR4_MOUSE;tr|V9GXY8|V9GXY8_MOUSE	6;6;5;4;3;2;2;2;2;2;1	6;6;5;4;3;2;2;2;2;2;1	6;6;5;4;3;2;2;2;2;2;1	>tr|Q80XR3|Q80XR3_MOUSE Crystallin, zeta OS=Mus musculus GN=Cryz PE=2 SV=1;>sp|P47199|QOR_MOUSE Quinone oxidoreductase OS=Mus musculus GN=Cryz PE=1 SV=1;>tr|Q3UYY0|Q3UYY0_MOUSE Putative uncharacterized protein OS=Mus musculus GN=Cryz PE=2 SV=1;>tr|A0A0A6YX	11	6	6	6	5	6	5	4	4	5	4	5	5	4	5	6	5	6	5	4	4	5	4	5	5	4	5	6	5	6	5	4	4	5	4	5	5	4	5	6	23.6	23.6	23.6	35367
tr|Q768S5|Q768S5_MOUSE;sp|P47708|RP3A_MOUSE	tr|Q768S5|Q768S5_MOUSE;sp|P47708|RP3A_MOUSE	8;8	8;8	8;8	>tr|Q768S5|Q768S5_MOUSE Rabphilin OS=Mus musculus GN=Rph3a PE=2 SV=1;>sp|P47708|RP3A_MOUSE Rabphilin-3A OS=Mus musculus GN=Rph3a PE=1 SV=2	2	8	8	8	5	4	7	4	7	5	7	5	7	5	7	7	5	4	7	4	7	5	7	5	7	5	7	7	5	4	7	4	7	5	7	5	7	5	7	7	14.4	14.4	14.4	75492
tr|Q544B1|Q544B1_MOUSE;tr|Q3UJW1|Q3UJW1_MOUSE;tr|Q3U9J7|Q3U9J7_MOUSE;tr|Q3TVM2|Q3TVM2_MOUSE;sp|P47738|ALDH2_MOUSE;tr|A0A0G2JEU1|A0A0G2JEU1_MOUSE;tr|Q3U6I3|Q3U6I3_MOUSE;tr|A0A0G2JFQ0|A0A0G2JFQ0_MOUSE;tr|A0A0G2JF60|A0A0G2JF60_MOUSE;tr|D3YYF3|D3YYF3_MOUSE;tr|G3UWP3|G3UWP3_MOUSE;tr|Q3UIA4|Q3UIA4_MOUSE;sp|Q9JHW9|AL1A3_MOUSE	tr|Q544B1|Q544B1_MOUSE;tr|Q3UJW1|Q3UJW1_MOUSE;tr|Q3U9J7|Q3U9J7_MOUSE;tr|Q3TVM2|Q3TVM2_MOUSE;sp|P47738|ALDH2_MOUSE;tr|A0A0G2JEU1|A0A0G2JEU1_MOUSE;tr|Q3U6I3|Q3U6I3_MOUSE	23;23;23;23;23;22;22;10;9;5;1;1;1	23;23;23;23;23;22;22;10;9;5;1;1;1	22;22;22;22;22;21;21;10;9;5;0;0;0	>tr|Q544B1|Q544B1_MOUSE Aldehyde dehydrogenase 2, mitochondrial, isoform CRA_b OS=Mus musculus GN=Aldh2 PE=2 SV=1;>tr|Q3UJW1|Q3UJW1_MOUSE Putative uncharacterized protein OS=Mus musculus GN=Aldh2 PE=2 SV=1;>tr|Q3U9J7|Q3U9J7_MOUSE Putative uncharacterized p	13	23	23	22	22	20	20	19	20	22	19	17	20	20	21	18	22	20	20	19	20	22	19	17	20	20	21	18	21	20	20	19	20	21	19	17	20	19	21	18	48.6	48.6	47	56537
tr|Q8C5J1|Q8C5J1_MOUSE;tr|Q99PH3|Q99PH3_MOUSE;tr|Q8C3C9|Q8C3C9_MOUSE;tr|Q3U7B5|Q3U7B5_MOUSE;sp|P47740|AL3A2_MOUSE;tr|Q8BQ93|Q8BQ93_MOUSE;tr|B1AV77|B1AV77_MOUSE;tr|Q99PH4|Q99PH4_MOUSE;tr|B1ATI0|B1ATI0_MOUSE;tr|Q3UNF5|Q3UNF5_MOUSE;sp|P47739|AL3A1_MOUSE;tr|B7ZN13|B7ZN13_MOUSE	tr|Q8C5J1|Q8C5J1_MOUSE;tr|Q99PH3|Q99PH3_MOUSE;tr|Q8C3C9|Q8C3C9_MOUSE;tr|Q3U7B5|Q3U7B5_MOUSE;sp|P47740|AL3A2_MOUSE;tr|Q8BQ93|Q8BQ93_MOUSE;tr|B1AV77|B1AV77_MOUSE;tr|Q99PH4|Q99PH4_MOUSE;tr|B1ATI0|B1ATI0_MOUSE	11;11;11;11;11;11;11;11;11;1;1;1	11;11;11;11;11;11;11;11;11;1;1;1	11;11;11;11;11;11;11;11;11;1;1;1	>tr|Q8C5J1|Q8C5J1_MOUSE Aldehyde dehydrogenase OS=Mus musculus PE=2 SV=1;>tr|Q99PH3|Q99PH3_MOUSE Aldehyde dehydrogenase OS=Mus musculus GN=Aldh3a2 PE=3 SV=1;>tr|Q8C3C9|Q8C3C9_MOUSE Aldehyde dehydrogenase OS=Mus musculus GN=Aldh3a2 PE=2 SV=1;>tr|Q3U7B5|Q3U7	12	11	11	11	9	10	11	10	10	10	11	10	10	10	10	9	9	10	11	10	10	10	11	10	10	10	10	9	9	10	11	10	10	10	11	10	10	10	10	9	25.8	25.8	25.8	47682
tr|Q99NU3|Q99NU3_MOUSE;sp|P47746|CNR1_MOUSE	tr|Q99NU3|Q99NU3_MOUSE;sp|P47746|CNR1_MOUSE	2;2	2;2	2;2	>tr|Q99NU3|Q99NU3_MOUSE Cannabinoid receptor 1 (Fragment) OS=Mus musculus GN=Cnr1 PE=3 SV=1;>sp|P47746|CNR1_MOUSE Cannabinoid receptor 1 OS=Mus musculus GN=Cnr1 PE=2 SV=1	2	2	2	2	2	2	1	1	0	0	2	2	2	2	2	2	2	2	1	1	0	0	2	2	2	2	2	2	2	2	1	1	0	0	2	2	2	2	2	2	6	6	6	37316
tr|Q5RKN9|Q5RKN9_MOUSE;tr|Q3UAS2|Q3UAS2_MOUSE;sp|P47753|CAZA1_MOUSE;tr|Q3UJV2|Q3UJV2_MOUSE;tr|Q3TLJ0|Q3TLJ0_MOUSE	tr|Q5RKN9|Q5RKN9_MOUSE;tr|Q3UAS2|Q3UAS2_MOUSE;sp|P47753|CAZA1_MOUSE;tr|Q3UJV2|Q3UJV2_MOUSE;tr|Q3TLJ0|Q3TLJ0_MOUSE	3;3;3;3;2	2;2;2;2;1	2;2;2;2;1	>tr|Q5RKN9|Q5RKN9_MOUSE Capping protein (Actin filament) muscle Z-line, alpha 1 OS=Mus musculus GN=Capza1 PE=1 SV=1;>tr|Q3UAS2|Q3UAS2_MOUSE Putative uncharacterized protein OS=Mus musculus GN=Capza1 PE=2 SV=1;>sp|P47753|CAZA1_MOUSE F-actin-capping protein	5	3	2	2	3	3	2	2	2	3	2	2	3	3	1	3	2	2	1	1	1	2	1	1	2	2	0	2	2	2	1	1	1	2	1	1	2	2	0	2	14	10.5	10.5	32953
tr|Q5DQJ3|Q5DQJ3_MOUSE;tr|Q3UBZ3|Q3UBZ3_MOUSE;sp|P47754|CAZA2_MOUSE;tr|Q3U7G3|Q3U7G3_MOUSE;tr|Q3UCD2|Q3UCD2_MOUSE;tr|D6RCW7|D6RCW7_MOUSE;tr|A0A0G2JE27|A0A0G2JE27_MOUSE	tr|Q5DQJ3|Q5DQJ3_MOUSE;tr|Q3UBZ3|Q3UBZ3_MOUSE;sp|P47754|CAZA2_MOUSE;tr|Q3U7G3|Q3U7G3_MOUSE;tr|Q3UCD2|Q3UCD2_MOUSE;tr|D6RCW7|D6RCW7_MOUSE	6;6;6;4;4;3;1	6;6;6;4;4;3;1	5;5;5;4;3;2;0	>tr|Q5DQJ3|Q5DQJ3_MOUSE Capping protein (Actin filament) muscle Z-line, alpha 2, isoform CRA_c OS=Mus musculus GN=Capza2 PE=2 SV=1;>tr|Q3UBZ3|Q3UBZ3_MOUSE Putative uncharacterized protein OS=Mus musculus GN=Capza2 PE=2 SV=1;>sp|P47754|CAZA2_MOUSE F-actin-c	7	6	6	5	6	5	5	4	5	4	3	4	6	6	5	4	6	5	5	4	5	4	3	4	6	6	5	4	5	4	4	3	4	3	2	3	5	5	4	3	32.9	32.9	29.4	32967
tr|Q3U9R7|Q3U9R7_MOUSE;tr|Q3UB84|Q3UB84_MOUSE;tr|Q3UAS7|Q3UAS7_MOUSE;tr|Q3TXK9|Q3TXK9_MOUSE;tr|Q3TWI5|Q3TWI5_MOUSE;sp|P47791|GSHR_MOUSE;tr|Q91Z57|Q91Z57_MOUSE;tr|Q3U9P5|Q3U9P5_MOUSE	tr|Q3U9R7|Q3U9R7_MOUSE;tr|Q3UB84|Q3UB84_MOUSE;tr|Q3UAS7|Q3UAS7_MOUSE;tr|Q3TXK9|Q3TXK9_MOUSE;tr|Q3TWI5|Q3TWI5_MOUSE;sp|P47791|GSHR_MOUSE;tr|Q91Z57|Q91Z57_MOUSE	4;4;4;4;4;4;3;1	4;4;4;4;4;4;3;1	4;4;4;4;4;4;3;1	>tr|Q3U9R7|Q3U9R7_MOUSE Putative uncharacterized protein (Fragment) OS=Mus musculus GN=Gsr PE=2 SV=1;>tr|Q3UB84|Q3UB84_MOUSE Putative uncharacterized protein (Fragment) OS=Mus musculus GN=Gsr PE=2 SV=1;>tr|Q3UAS7|Q3UAS7_MOUSE Putative uncharacterized prote	8	4	4	4	4	3	4	3	4	4	4	3	4	3	4	4	4	3	4	3	4	4	4	3	4	3	4	4	4	3	4	3	4	4	4	3	4	3	4	4	11.3	11.3	11.3	48886
tr|Q8R5C0|Q8R5C0_MOUSE;sp|P47802|MTX1_MOUSE;tr|D3Z3F4|D3Z3F4_MOUSE;tr|F7C846|F7C846_MOUSE;tr|G3XA66|G3XA66_MOUSE;tr|D3YVW0|D3YVW0_MOUSE;tr|G3UYJ5|G3UYJ5_MOUSE;tr|G3XA75|G3XA75_MOUSE;tr|G3UXX9|G3UXX9_MOUSE;tr|G3UXB5|G3UXB5_MOUSE	tr|Q8R5C0|Q8R5C0_MOUSE;sp|P47802|MTX1_MOUSE;tr|D3Z3F4|D3Z3F4_MOUSE;tr|F7C846|F7C846_MOUSE;tr|G3XA66|G3XA66_MOUSE;tr|D3YVW0|D3YVW0_MOUSE;tr|G3UYJ5|G3UYJ5_MOUSE;tr|G3XA75|G3XA75_MOUSE;tr|G3UXX9|G3UXX9_MOUSE	6;6;6;6;4;4;3;3;3;1	6;6;6;6;4;4;3;3;3;1	6;6;6;6;4;4;3;3;3;1	>tr|Q8R5C0|Q8R5C0_MOUSE Metaxin OS=Mus musculus GN=Mtx1 PE=2 SV=1;>sp|P47802|MTX1_MOUSE Metaxin-1 OS=Mus musculus GN=Mtx1 PE=1 SV=1;>tr|D3Z3F4|D3Z3F4_MOUSE Metaxin-1 (Fragment) OS=Mus musculus GN=Mtx1 PE=1 SV=2;>tr|F7C846|F7C846_MOUSE Metaxin-1 OS=Mus musc	10	6	6	6	4	4	5	5	4	4	2	2	6	5	6	4	4	4	5	5	4	4	2	2	6	5	6	4	4	4	5	5	4	4	2	2	6	5	6	4	20.8	20.8	20.8	35646
tr|Q543X6|Q543X6_MOUSE;sp|P47809|MP2K4_MOUSE;tr|Q8K2U0|Q8K2U0_MOUSE;tr|B1ATL6|B1ATL6_MOUSE;tr|M0QW52|M0QW52_MOUSE;tr|M0QWR0|M0QWR0_MOUSE;tr|M0QWG5|M0QWG5_MOUSE	tr|Q543X6|Q543X6_MOUSE;sp|P47809|MP2K4_MOUSE;tr|Q8K2U0|Q8K2U0_MOUSE;tr|B1ATL6|B1ATL6_MOUSE	10;10;7;5;3;1;1	10;10;7;5;3;1;1	10;10;7;5;3;1;1	>tr|Q543X6|Q543X6_MOUSE Putative uncharacterized protein OS=Mus musculus GN=Map2k4 PE=2 SV=1;>sp|P47809|MP2K4_MOUSE Dual specificity mitogen-activated protein kinase kinase 4 OS=Mus musculus GN=Map2k4 PE=1 SV=2;>tr|Q8K2U0|Q8K2U0_MOUSE Map2k4 protein OS=Mus	7	10	10	10	6	5	7	6	8	5	7	3	5	6	7	5	6	5	7	6	8	5	7	3	5	6	7	5	6	5	7	6	8	5	7	3	5	6	7	5	29.5	29.5	29.5	44113
sp|P47857|PFKAM_MOUSE;tr|Q99K08|Q99K08_MOUSE;tr|Q1LZL7|Q1LZL7_MOUSE;tr|O35514|O35514_MOUSE	sp|P47857|PFKAM_MOUSE;tr|Q99K08|Q99K08_MOUSE	23;22;7;2	23;22;7;2	19;18;4;2	>sp|P47857|PFKAM_MOUSE ATP-dependent 6-phosphofructokinase, muscle type OS=Mus musculus GN=Pfkm PE=1 SV=3;>tr|Q99K08|Q99K08_MOUSE ATP-dependent 6-phosphofructokinase OS=Mus musculus GN=Pfkm PE=2 SV=1	4	23	23	19	16	15	16	13	16	14	14	15	19	19	19	18	16	15	16	13	16	14	14	15	19	19	19	18	12	11	12	10	13	10	10	11	15	15	15	14	31.5	31.5	26.7	85268
tr|Q3UCH0|Q3UCH0_MOUSE;sp|P47911|RL6_MOUSE;tr|Q3UFI4|Q3UFI4_MOUSE;tr|E9PUX4|E9PUX4_MOUSE	tr|Q3UCH0|Q3UCH0_MOUSE;sp|P47911|RL6_MOUSE;tr|Q3UFI4|Q3UFI4_MOUSE;tr|E9PUX4|E9PUX4_MOUSE	8;8;7;7	8;8;7;7	8;8;7;7	>tr|Q3UCH0|Q3UCH0_MOUSE 60S ribosomal protein L6 OS=Mus musculus GN=Rpl6 PE=2 SV=1;>sp|P47911|RL6_MOUSE 60S ribosomal protein L6 OS=Mus musculus GN=Rpl6 PE=1 SV=3;>tr|Q3UFI4|Q3UFI4_MOUSE 60S ribosomal protein L6 OS=Mus musculus GN=Rpl6 PE=2 SV=1;>tr|E9PUX4	4	8	8	8	7	5	7	4	6	3	5	3	7	5	7	5	7	5	7	4	6	3	5	3	7	5	7	5	7	5	7	4	6	3	5	3	7	5	7	5	29.1	29.1	29.1	33509
tr|H7BX88|H7BX88_MOUSE;sp|P47934|CACP_MOUSE;tr|B7ZDD7|B7ZDD7_MOUSE;tr|F7BF80|F7BF80_MOUSE	tr|H7BX88|H7BX88_MOUSE;sp|P47934|CACP_MOUSE;tr|B7ZDD7|B7ZDD7_MOUSE	8;8;6;1	8;8;6;1	8;8;6;1	>tr|H7BX88|H7BX88_MOUSE Carnitine O-acetyltransferase OS=Mus musculus GN=Crat PE=1 SV=1;>sp|P47934|CACP_MOUSE Carnitine O-acetyltransferase OS=Mus musculus GN=Crat PE=1 SV=3;>tr|B7ZDD7|B7ZDD7_MOUSE Carnitine O-acetyltransferase (Fragment) OS=Mus musculus G	4	8	8	8	5	7	7	7	5	5	3	7	7	6	5	4	5	7	7	7	5	5	3	7	7	6	5	4	5	7	7	7	5	5	3	7	7	6	5	4	16	16	16	68644
tr|A2RS58|A2RS58_MOUSE;sp|P47941|CRKL_MOUSE;tr|Q8R5B8|Q8R5B8_MOUSE	tr|A2RS58|A2RS58_MOUSE;sp|P47941|CRKL_MOUSE	7;7;2	7;7;2	7;7;2	>tr|A2RS58|A2RS58_MOUSE V-crk sarcoma virus CT10 oncogene homolog (Avian)-like OS=Mus musculus GN=Crkl PE=2 SV=1;>sp|P47941|CRKL_MOUSE Crk-like protein OS=Mus musculus GN=Crkl PE=1 SV=2	3	7	7	7	5	6	4	6	4	6	5	6	5	6	4	6	5	6	4	6	4	6	5	6	5	6	4	6	5	6	4	6	4	6	5	6	5	6	4	6	31.7	31.7	31.7	33.83
tr|D3YYV8|D3YYV8_MOUSE;tr|Q3TKR5|Q3TKR5_MOUSE;tr|Q58EU6|Q58EU6_MOUSE;tr|Q3U850|Q3U850_MOUSE;sp|P47962|RL5_MOUSE;tr|Q3THE1|Q3THE1_MOUSE	tr|D3YYV8|D3YYV8_MOUSE;tr|Q3TKR5|Q3TKR5_MOUSE;tr|Q58EU6|Q58EU6_MOUSE;tr|Q3U850|Q3U850_MOUSE;sp|P47962|RL5_MOUSE;tr|Q3THE1|Q3THE1_MOUSE	2;2;2;2;2;1	2;2;2;2;2;1	2;2;2;2;2;1	>tr|D3YYV8|D3YYV8_MOUSE 60S ribosomal protein L5 (Fragment) OS=Mus musculus GN=Rpl5 PE=1 SV=1;>tr|Q3TKR5|Q3TKR5_MOUSE Ribosomal protein L5 OS=Mus musculus GN=Rpl5 PE=2 SV=1;>tr|Q58EU6|Q58EU6_MOUSE MCG13589 OS=Mus musculus GN=Rpl5 PE=2 SV=1;>tr|Q3U850|Q3U85	6	2	2	2	2	1	2	1	2	1	1	1	2	1	2	1	2	1	2	1	2	1	1	1	2	1	2	1	2	1	2	1	2	1	1	1	2	1	2	1	17.2	17.2	17.2	17997
sp|P47963|RL13_MOUSE;tr|Q5RKP3|Q5RKP3_MOUSE	sp|P47963|RL13_MOUSE;tr|Q5RKP3|Q5RKP3_MOUSE	6;5	6;5	6;5	>sp|P47963|RL13_MOUSE 60S ribosomal protein L13 OS=Mus musculus GN=Rpl13 PE=2 SV=3;>tr|Q5RKP3|Q5RKP3_MOUSE 60S ribosomal protein L13 OS=Mus musculus GN=Rpl13 PE=2 SV=1	2	6	6	6	6	6	6	6	6	6	4	5	5	5	5	6	6	6	6	6	6	6	4	5	5	5	5	6	6	6	6	6	6	6	4	5	5	5	5	6	28.9	28.9	28.9	24305
sp|P48036|ANXA5_MOUSE;tr|A0A0G2JGQ0|A0A0G2JGQ0_MOUSE	sp|P48036|ANXA5_MOUSE	11;3	11;3	11;3	>sp|P48036|ANXA5_MOUSE Annexin A5 OS=Mus musculus GN=Anxa5 PE=1 SV=1	2	11	11	11	11	11	11	10	11	10	9	8	11	11	11	10	11	11	11	10	11	10	9	8	11	11	11	10	11	11	11	10	11	10	9	8	11	11	11	10	30.1	30.1	30.1	35752
tr|Q548L6|Q548L6_MOUSE;sp|P48318|DCE1_MOUSE;tr|D3Z1L8|D3Z1L8_MOUSE;tr|Q8C6I7|Q8C6I7_MOUSE;tr|D3Z5S3|D3Z5S3_MOUSE;tr|Q3TQ56|Q3TQ56_MOUSE	tr|Q548L6|Q548L6_MOUSE;sp|P48318|DCE1_MOUSE	10;10;4;4;4;2	10;10;4;4;4;2	9;9;4;4;4;2	>tr|Q548L6|Q548L6_MOUSE Glutamate decarboxylase OS=Mus musculus GN=Gad1 PE=2 SV=1;>sp|P48318|DCE1_MOUSE Glutamate decarboxylase 1 OS=Mus musculus GN=Gad1 PE=2 SV=2	6	10	10	9	3	6	6	7	5	6	4	5	6	6	5	4	3	6	6	7	5	6	4	5	6	6	5	4	3	5	6	6	5	5	4	4	5	5	4	3	19.7	19.7	18	66648
tr|Q548L4|Q548L4_MOUSE;sp|P48320|DCE2_MOUSE;tr|Q3URJ3|Q3URJ3_MOUSE	tr|Q548L4|Q548L4_MOUSE;sp|P48320|DCE2_MOUSE	9;9;1	8;8;1	8;8;1	>tr|Q548L4|Q548L4_MOUSE Glutamate decarboxylase OS=Mus musculus GN=Gad2 PE=2 SV=1;>sp|P48320|DCE2_MOUSE Glutamate decarboxylase 2 OS=Mus musculus GN=Gad2 PE=2 SV=1	3	9	8	8	5	7	6	6	6	4	5	5	7	3	7	5	5	6	6	5	6	3	5	4	6	2	6	4	5	6	6	5	6	3	5	4	6	2	6	4	15.9	14.2	14.2	65223
tr|Q5I0U7|Q5I0U7_MOUSE;sp|P48428|TBCA_MOUSE	tr|Q5I0U7|Q5I0U7_MOUSE;sp|P48428|TBCA_MOUSE	2;2	2;2	2;2	>tr|Q5I0U7|Q5I0U7_MOUSE MCG122050 OS=Mus musculus GN=Tbca PE=2 SV=1;>sp|P48428|TBCA_MOUSE Tubulin-specific chaperone A OS=Mus musculus GN=Tbca PE=2 SV=3	2	2	2	2	1	1	1	1	2	1	1	1	2	1	2	1	1	1	1	1	2	1	1	1	2	1	2	1	1	1	1	1	2	1	1	1	2	1	2	1	17.6	17.6	17.6	12758
tr|E0CZ78|E0CZ78_MOUSE;sp|P48453|PP2BB_MOUSE;tr|G3X8U7|G3X8U7_MOUSE;tr|E9Q6P2|E9Q6P2_MOUSE;tr|Q3UXV4|Q3UXV4_MOUSE	tr|E0CZ78|E0CZ78_MOUSE;sp|P48453|PP2BB_MOUSE;tr|G3X8U7|G3X8U7_MOUSE;tr|E9Q6P2|E9Q6P2_MOUSE;tr|Q3UXV4|Q3UXV4_MOUSE	20;20;19;18;16	11;11;10;10;8	11;11;10;10;8	>tr|E0CZ78|E0CZ78_MOUSE Serine/threonine-protein phosphatase OS=Mus musculus GN=Ppp3cb PE=1 SV=1;>sp|P48453|PP2BB_MOUSE Serine/threonine-protein phosphatase 2B catalytic subunit beta isoform OS=Mus musculus GN=Ppp3cb PE=1 SV=2;>tr|G3X8U7|G3X8U7_MOUSE Serin	5	20	11	11	17	19	16	20	16	19	16	19	20	20	20	20	10	10	10	11	9	11	10	11	11	11	11	11	10	10	10	11	9	11	10	11	11	11	11	11	37.4	22.3	22.3	59074
tr|Q3V074|Q3V074_MOUSE;sp|P48455|PP2BC_MOUSE;tr|Q80XK0|Q80XK0_MOUSE;tr|Q9D5R5|Q9D5R5_MOUSE	tr|Q3V074|Q3V074_MOUSE;sp|P48455|PP2BC_MOUSE;tr|Q80XK0|Q80XK0_MOUSE;tr|Q9D5R5|Q9D5R5_MOUSE	7;7;7;6	1;1;1;1	1;1;1;1	>tr|Q3V074|Q3V074_MOUSE Serine/threonine-protein phosphatase OS=Mus musculus GN=Ppp3cc PE=2 SV=1;>sp|P48455|PP2BC_MOUSE Serine/threonine-protein phosphatase 2B catalytic subunit gamma isoform OS=Mus musculus GN=Ppp3cc PE=2 SV=1;>tr|Q80XK0|Q80XK0_MOUSE Seri	4	7	1	1	6	7	5	7	6	7	5	6	7	7	7	7	1	1	1	1	1	1	1	1	1	1	1	1	1	1	1	1	1	1	1	1	1	1	1	1	13.3	3.3	3.3	58699
sp|P48678|LMNA_MOUSE;tr|D3YUF7|D3YUF7_MOUSE	sp|P48678|LMNA_MOUSE;tr|D3YUF7|D3YUF7_MOUSE	4;2	4;2	4;2	>sp|P48678|LMNA_MOUSE Prelamin-A/C OS=Mus musculus GN=Lmna PE=1 SV=2;>tr|D3YUF7|D3YUF7_MOUSE Prelamin-A/C (Fragment) OS=Mus musculus GN=Lmna PE=1 SV=1	2	4	4	4	3	3	2	2	2	2	2	2	2	3	3	3	3	3	2	2	2	2	2	2	2	3	3	3	3	3	2	2	2	2	2	2	2	3	3	3	5.9	5.9	5.9	74237
sp|P48722|HS74L_MOUSE;tr|E0CY23|E0CY23_MOUSE;tr|Q3TTD4|Q3TTD4_MOUSE;tr|F6SMW7|F6SMW7_MOUSE;tr|F6TFH3|F6TFH3_MOUSE	sp|P48722|HS74L_MOUSE;tr|E0CY23|E0CY23_MOUSE	24;16;6;3;2	21;14;5;3;2	21;14;5;3;2	>sp|P48722|HS74L_MOUSE Heat shock 70 kDa protein 4L OS=Mus musculus GN=Hspa4l PE=1 SV=2;>tr|E0CY23|E0CY23_MOUSE Heat shock 70 kDa protein 4L (Fragment) OS=Mus musculus GN=Hspa4l PE=1 SV=1	5	24	21	21	19	15	19	19	20	21	13	18	21	20	20	23	16	12	16	16	17	18	11	15	18	17	17	20	16	12	16	16	17	18	11	15	18	17	17	20	35.2	30.5	30.5	94381
tr|B2RXY7|B2RXY7_MOUSE;sp|P48758|CBR1_MOUSE	tr|B2RXY7|B2RXY7_MOUSE;sp|P48758|CBR1_MOUSE	12;12	12;12	11;11	>tr|B2RXY7|B2RXY7_MOUSE Carbonyl reductase 1 OS=Mus musculus GN=Cbr1 PE=2 SV=1;>sp|P48758|CBR1_MOUSE Carbonyl reductase [NADPH] 1 OS=Mus musculus GN=Cbr1 PE=1 SV=3	2	12	12	11	10	10	9	9	10	9	12	9	10	9	10	10	10	10	9	9	10	9	12	9	10	9	10	10	9	9	8	8	9	8	11	8	9	8	9	9	53.8	53.8	50.9	30641
sp|P48771|CX7A2_MOUSE	sp|P48771|CX7A2_MOUSE	3	3	3	>sp|P48771|CX7A2_MOUSE Cytochrome c oxidase subunit 7A2, mitochondrial OS=Mus musculus GN=Cox7a2 PE=1 SV=2	1	3	3	3	2	2	2	2	2	2	3	2	3	3	3	3	2	2	2	2	2	2	3	2	3	3	3	3	2	2	2	2	2	2	3	2	3	3	3	3	30.1	30.1	30.1	92908
sp|P48774|GSTM5_MOUSE;tr|E9PVM7|E9PVM7_MOUSE;tr|E9PV63|E9PV63_MOUSE;tr|E9Q024|E9Q024_MOUSE;tr|E9Q5L9|E9Q5L9_MOUSE	sp|P48774|GSTM5_MOUSE;tr|E9PVM7|E9PVM7_MOUSE;tr|E9PV63|E9PV63_MOUSE	12;11;8;4;2	11;10;7;4;2	11;10;7;4;2	>sp|P48774|GSTM5_MOUSE Glutathione S-transferase Mu 5 OS=Mus musculus GN=Gstm5 PE=1 SV=1;>tr|E9PVM7|E9PVM7_MOUSE Glutathione S-transferase Mu 5 (Fragment) OS=Mus musculus GN=Gstm5 PE=1 SV=1;>tr|E9PV63|E9PV63_MOUSE Glutathione S-transferase Mu 5 OS=Mus musc	5	12	11	11	11	10	8	7	12	9	12	8	10	8	12	10	10	9	7	6	11	8	11	7	9	7	11	9	10	9	7	6	11	8	11	7	9	7	11	9	50.9	50.9	50.9	26635
sp|P48962|ADT1_MOUSE;tr|Q8BVI9|Q8BVI9_MOUSE	sp|P48962|ADT1_MOUSE;tr|Q8BVI9|Q8BVI9_MOUSE	18;17	18;17	11;10	>sp|P48962|ADT1_MOUSE ADP/ATP translocase 1 OS=Mus musculus GN=Slc25a4 PE=1 SV=4;>tr|Q8BVI9|Q8BVI9_MOUSE Putative uncharacterized protein OS=Mus musculus GN=Slc25a4 PE=2 SV=1	2	18	18	11	14	14	11	13	12	13	12	13	18	17	16	17	14	14	11	13	12	13	12	13	18	17	16	17	8	8	5	7	6	7	6	7	11	10	9	10	48.3	48.3	29.9	32904
sp|P49070|CAMLG_MOUSE	sp|P49070|CAMLG_MOUSE	2	2	2	>sp|P49070|CAMLG_MOUSE Calcium signal-modulating cyclophilin ligand OS=Mus musculus GN=Camlg PE=1 SV=2	1	2	2	2	2	2	2	2	2	2	1	2	2	2	1	1	2	2	2	2	2	2	1	2	2	2	1	1	2	2	2	2	2	2	1	2	2	2	1	1	7.1	7.1	7.1	32542
tr|Q3U7F3|Q3U7F3_MOUSE;tr|Q3TIK8|Q3TIK8_MOUSE;sp|P49312|ROA1_MOUSE;tr|Q5EBP8|Q5EBP8_MOUSE;tr|Q3UK83|Q3UK83_MOUSE;tr|Q3TFB1|Q3TFB1_MOUSE;tr|B7ZWG9|B7ZWG9_MOUSE	tr|Q3U7F3|Q3U7F3_MOUSE;tr|Q3TIK8|Q3TIK8_MOUSE;sp|P49312|ROA1_MOUSE;tr|Q5EBP8|Q5EBP8_MOUSE;tr|Q3UK83|Q3UK83_MOUSE;tr|Q3TFB1|Q3TFB1_MOUSE	9;9;9;9;9;7;2	8;8;8;8;8;6;2	8;8;8;8;8;6;2	>tr|Q3U7F3|Q3U7F3_MOUSE Putative uncharacterized protein OS=Mus musculus GN=Hnrnpa1 PE=2 SV=1;>tr|Q3TIK8|Q3TIK8_MOUSE Putative uncharacterized protein OS=Mus musculus GN=Hnrnpa1 PE=2 SV=1;>sp|P49312|ROA1_MOUSE Heterogeneous nuclear ribonucleoprotein A1 OS=	7	9	8	8	6	8	7	8	6	4	2	1	7	7	7	6	6	7	7	7	6	4	2	1	7	6	7	5	6	7	7	7	6	4	2	1	7	6	7	5	31.9	29.1	29.1	34238
sp|P49442|INPP_MOUSE;tr|E9QAI9|E9QAI9_MOUSE;tr|E0CYQ4|E0CYQ4_MOUSE;tr|E0CX64|E0CX64_MOUSE;tr|H3BK26|H3BK26_MOUSE	sp|P49442|INPP_MOUSE	7;1;1;1;1	7;1;1;1;1	7;1;1;1;1	>sp|P49442|INPP_MOUSE Inositol polyphosphate 1-phosphatase OS=Mus musculus GN=Inpp1 PE=2 SV=2	5	7	7	7	7	7	7	5	7	7	7	5	7	7	7	6	7	7	7	5	7	7	7	5	7	7	7	6	7	7	7	5	7	7	7	5	7	7	7	6	18.9	18.9	18.9	43346
sp|P49443|PPM1A_MOUSE;tr|Q9EQE2|Q9EQE2_MOUSE;tr|Q9EQE3|Q9EQE3_MOUSE;tr|Q8R4T7|Q8R4T7_MOUSE	sp|P49443|PPM1A_MOUSE;tr|Q9EQE2|Q9EQE2_MOUSE;tr|Q9EQE3|Q9EQE3_MOUSE;tr|Q8R4T7|Q8R4T7_MOUSE	10;6;6;6	10;6;6;6	7;3;3;3	>sp|P49443|PPM1A_MOUSE Protein phosphatase 1A OS=Mus musculus GN=Ppm1a PE=1 SV=1;>tr|Q9EQE2|Q9EQE2_MOUSE Protein phosphatase 2C alpha 1b OS=Mus musculus GN=Ppm1a PE=2 SV=1;>tr|Q9EQE3|Q9EQE3_MOUSE Protein phosphatase 2C alpha 3 OS=Mus musculus GN=Ppm1a PE=2	4	10	10	7	9	8	8	8	7	8	9	8	9	7	10	5	9	8	8	8	7	8	9	8	9	7	10	5	6	6	6	6	6	6	7	6	6	5	7	3	29.1	29.1	20.9	42432
sp|P49446|PTPRE_MOUSE;tr|Q3V1H5|Q3V1H5_MOUSE;tr|Q3TU63|Q3TU63_MOUSE	sp|P49446|PTPRE_MOUSE;tr|Q3V1H5|Q3V1H5_MOUSE;tr|Q3TU63|Q3TU63_MOUSE	2;2;1	2;2;1	2;2;1	>sp|P49446|PTPRE_MOUSE Receptor-type tyrosine-protein phosphatase epsilon OS=Mus musculus GN=Ptpre PE=1 SV=3;>tr|Q3V1H5|Q3V1H5_MOUSE Receptor-type tyrosine-protein phosphatase OS=Mus musculus GN=Ptpre PE=2 SV=1;>tr|Q3TU63|Q3TU63_MOUSE Protein-tyrosine-phos	3	2	2	2	1	0	1	0	0	0	0	0	0	0	0	0	1	0	1	0	0	0	0	0	0	0	0	0	1	0	1	0	0	0	0	0	0	0	0	0	3	3	3	80687
tr|Q543F6|Q543F6_MOUSE;sp|P49615|CDK5_MOUSE;tr|A0A0G2JDL3|A0A0G2JDL3_MOUSE;tr|Q8R4A4|Q8R4A4_MOUSE;tr|D3Z2T9|D3Z2T9_MOUSE;tr|E9Q9E4|E9Q9E4_MOUSE;tr|E9PZX7|E9PZX7_MOUSE;tr|Q99JW7|Q99JW7_MOUSE;sp|P11440|CDK1_MOUSE;tr|Q3U6X7|Q3U6X7_MOUSE;tr|Q8BP21|Q8BP21_MOUSE;tr|Q545C3|Q545C3_MOUSE;sp|Q80YP0|CDK3_MOUSE;sp|P30285|CDK4_MOUSE;tr|Q3U4J9|Q3U4J9_MOUSE;tr|Q0VBK8|Q0VBK8_MOUSE;sp|Q64261|CDK6_MOUSE;tr|Q3UGB9|…	tr|Q543F6|Q543F6_MOUSE;sp|P49615|CDK5_MOUSE;tr|A0A0G2JDL3|A0A0G2JDL3_MOUSE	9;9;8;1;1;1;1;1;1;1;1;1;1;1;1;1;1;1;1;1;1;1;1;1;1	9;9;8;1;1;1;1;1;1;1;1;1;1;1;1;1;1;1;1;1;1;1;1;1;1	8;8;7;0;0;0;0;0;0;0;0;0;0;0;0;0;0;0;0;0;0;0;0;0;0	>tr|Q543F6|Q543F6_MOUSE Cyclin-dependent kinase 5, isoform CRA_c OS=Mus musculus GN=Cdk5 PE=2 SV=1;>sp|P49615|CDK5_MOUSE Cyclin-dependent-like kinase 5 OS=Mus musculus GN=Cdk5 PE=1 SV=1;>tr|A0A0G2JDL3|A0A0G2JDL3_MOUSE Cyclin-dependent-like kinase 5 OS=Mus	25	9	9	8	6	7	7	8	7	9	7	6	7	8	7	6	6	7	7	8	7	9	7	6	7	8	7	6	5	6	6	7	6	8	6	5	6	7	6	5	26.4	26.4	23.6	33288
tr|Q9CZ58|Q9CZ58_MOUSE;sp|P49722|PSA2_MOUSE;tr|Q3UWT6|Q3UWT6_MOUSE;tr|Q8BKE0|Q8BKE0_MOUSE	tr|Q9CZ58|Q9CZ58_MOUSE;sp|P49722|PSA2_MOUSE;tr|Q3UWT6|Q3UWT6_MOUSE;tr|Q8BKE0|Q8BKE0_MOUSE	5;5;5;3	5;5;5;3	5;5;5;3	>tr|Q9CZ58|Q9CZ58_MOUSE Proteasome subunit alpha type OS=Mus musculus GN=Psma2 PE=2 SV=1;>sp|P49722|PSA2_MOUSE Proteasome subunit alpha type-2 OS=Mus musculus GN=Psma2 PE=1 SV=3;>tr|Q3UWT6|Q3UWT6_MOUSE Proteasome subunit alpha type OS=Mus musculus GN=Psma2	4	5	5	5	4	3	4	2	4	3	4	4	4	2	4	4	4	3	4	2	4	3	4	4	4	2	4	4	4	3	4	2	4	3	4	4	4	2	4	4	18.4	18.4	18.4	26011
sp|P49813|TMOD1_MOUSE	sp|P49813|TMOD1_MOUSE	2	2	2	>sp|P49813|TMOD1_MOUSE Tropomodulin-1 OS=Mus musculus GN=Tmod1 PE=2 SV=2	1	2	2	2	0	0	0	1	0	2	0	0	0	0	1	0	0	0	0	1	0	2	0	0	0	0	1	0	0	0	0	1	0	2	0	0	0	0	1	0	8.1	8.1	8.1	40466
tr|E0CYE2|E0CYE2_MOUSE;sp|P50096|IMDH1_MOUSE;tr|F7DEU6|F7DEU6_MOUSE;tr|F6XXH9|F6XXH9_MOUSE	tr|E0CYE2|E0CYE2_MOUSE;sp|P50096|IMDH1_MOUSE;tr|F7DEU6|F7DEU6_MOUSE;tr|F6XXH9|F6XXH9_MOUSE	2;2;2;1	1;1;1;1	1;1;1;1	>tr|E0CYE2|E0CYE2_MOUSE Inosine-5-monophosphate dehydrogenase OS=Mus musculus GN=Impdh1 PE=1 SV=1;>sp|P50096|IMDH1_MOUSE Inosine-5-monophosphate dehydrogenase 1 OS=Mus musculus GN=Impdh1 PE=2 SV=2;>tr|F7DEU6|F7DEU6_MOUSE Inosine-5-monophosphate dehydrog	4	2	1	1	1	2	2	2	2	1	1	2	1	2	1	2	1	1	1	1	1	0	1	1	1	1	1	1	1	1	1	1	1	0	1	1	1	1	1	1	4.1	2.5	2.5	52.47
tr|A0A068BEQ2|A0A068BEQ2_MOUSE;sp|P50171|DHB8_MOUSE;tr|G3UX44|G3UX44_MOUSE	tr|A0A068BEQ2|A0A068BEQ2_MOUSE;sp|P50171|DHB8_MOUSE;tr|G3UX44|G3UX44_MOUSE	5;5;4	5;5;4	5;5;4	>tr|A0A068BEQ2|A0A068BEQ2_MOUSE H2-K region expressed gene 6, isoform CRA_a OS=Mus musculus GN=H2-Ke6 PE=2 SV=1;>sp|P50171|DHB8_MOUSE Estradiol 17-beta-dehydrogenase 8 OS=Mus musculus GN=Hsd17b8 PE=1 SV=2;>tr|G3UX44|G3UX44_MOUSE Estradiol 17-beta-dehydroge	3	5	5	5	3	4	4	5	4	5	3	5	4	5	4	5	3	4	4	5	4	5	3	5	4	5	4	5	3	4	4	5	4	5	3	5	4	5	4	5	25.1	25.1	25.1	26587
tr|Q3U4D1|Q3U4D1_MOUSE;tr|Q3TF14|Q3TF14_MOUSE;sp|P50247|SAHH_MOUSE;tr|Q5M9P0|Q5M9P0_MOUSE;tr|Q3U5U5|Q3U5U5_MOUSE;tr|Q8BPI7|Q8BPI7_MOUSE;tr|A2ALT5|A2ALT5_MOUSE	tr|Q3U4D1|Q3U4D1_MOUSE;tr|Q3TF14|Q3TF14_MOUSE;sp|P50247|SAHH_MOUSE;tr|Q5M9P0|Q5M9P0_MOUSE;tr|Q3U5U5|Q3U5U5_MOUSE;tr|Q8BPI7|Q8BPI7_MOUSE	14;14;14;13;13;10;4	14;14;14;13;13;10;4	14;14;14;13;13;10;4	>tr|Q3U4D1|Q3U4D1_MOUSE Adenosylhomocysteinase OS=Mus musculus PE=2 SV=1;>tr|Q3TF14|Q3TF14_MOUSE Adenosylhomocysteinase OS=Mus musculus GN=Ahcy PE=2 SV=1;>sp|P50247|SAHH_MOUSE Adenosylhomocysteinase OS=Mus musculus GN=Ahcy PE=1 SV=3;>tr|Q5M9P0|Q5M9P0_MOUSE	7	14	14	14	10	13	12	14	12	14	11	11	12	12	11	10	10	13	12	14	12	14	11	11	12	12	11	10	10	13	12	14	12	14	11	11	12	12	11	10	34.5	34.5	34.5	47703
sp|P50396|GDIA_MOUSE;tr|D6RI86|D6RI86_MOUSE;tr|B7FAU8|B7FAU8_MOUSE	sp|P50396|GDIA_MOUSE	35;10;9	35;10;9	27;7;8	>sp|P50396|GDIA_MOUSE Rab GDP dissociation inhibitor alpha OS=Mus musculus GN=Gdi1 PE=1 SV=3	3	35	35	27	27	32	34	33	28	26	28	27	31	32	33	32	27	32	34	33	28	26	28	27	31	32	33	32	19	24	26	26	20	19	20	21	23	24	25	24	74.5	74.5	59.1	50521
sp|P50428|ARSA_MOUSE	sp|P50428|ARSA_MOUSE	2	2	2	>sp|P50428|ARSA_MOUSE Arylsulfatase A OS=Mus musculus GN=Arsa PE=2 SV=2	1	2	2	2	1	1	2	1	2	1	1	1	2	1	2	1	1	1	2	1	2	1	1	1	2	1	2	1	1	1	2	1	2	1	1	1	2	1	2	1	4.7	4.7	4.7	53748
sp|P50429|ARSB_MOUSE;tr|B2RWQ7|B2RWQ7_MOUSE	sp|P50429|ARSB_MOUSE;tr|B2RWQ7|B2RWQ7_MOUSE	3;2	3;2	3;2	>sp|P50429|ARSB_MOUSE Arylsulfatase B OS=Mus musculus GN=Arsb PE=2 SV=3;>tr|B2RWQ7|B2RWQ7_MOUSE Arsb protein OS=Mus musculus GN=Arsb PE=2 SV=1	2	3	3	3	1	3	2	3	2	3	2	3	2	3	2	3	1	3	2	3	2	3	2	3	2	3	2	3	1	3	2	3	2	3	2	3	2	3	2	3	5.2	5.2	5.2	59646
sp|P50516|VATA_MOUSE;tr|D3Z1B9|D3Z1B9_MOUSE;tr|D3YWH3|D3YWH3_MOUSE;tr|D3YZ23|D3YZ23_MOUSE	sp|P50516|VATA_MOUSE	41;13;7;1	41;13;7;1	41;13;7;1	>sp|P50516|VATA_MOUSE V-type proton ATPase catalytic subunit A OS=Mus musculus GN=Atp6v1a PE=1 SV=2	4	41	41	41	27	33	38	39	31	34	26	29	33	32	32	32	27	33	38	39	31	34	26	29	33	32	32	32	27	33	38	39	31	34	26	29	33	32	32	32	69.2	69.2	69.2	68325
sp|P50518|VATE1_MOUSE;sp|Q9D593|VATE2_MOUSE	sp|P50518|VATE1_MOUSE	11;4	11;4	11;4	>sp|P50518|VATE1_MOUSE V-type proton ATPase subunit E 1 OS=Mus musculus GN=Atp6v1e1 PE=1 SV=2	2	11	11	11	10	10	11	11	11	10	11	9	11	9	11	9	10	10	11	11	11	10	11	9	11	9	11	9	10	10	11	11	11	10	11	9	11	9	11	9	36.7	36.7	36.7	26157
tr|B1AR28|B1AR28_MOUSE;sp|P50544|ACADV_MOUSE;tr|Q3UJR6|Q3UJR6_MOUSE	tr|B1AR28|B1AR28_MOUSE;sp|P50544|ACADV_MOUSE;tr|Q3UJR6|Q3UJR6_MOUSE	20;20;17	20;20;17	20;20;17	>tr|B1AR28|B1AR28_MOUSE Very long-chain-specific acyl-CoA dehydrogenase, mitochondrial OS=Mus musculus GN=Acadvl PE=1 SV=1;>sp|P50544|ACADV_MOUSE Very long-chain specific acyl-CoA dehydrogenase, mitochondrial OS=Mus musculus GN=Acadvl PE=1 SV=3;>tr|Q3UJR6|	3	20	20	20	10	13	15	16	15	8	13	10	12	11	12	8	10	13	15	16	15	8	13	10	12	11	12	8	10	13	15	16	15	8	13	10	12	11	12	8	44.2	44.2	44.2	68.55
tr|Q05BN2|Q05BN2_MOUSE;tr|Q3UMW2|Q3UMW2_MOUSE;tr|Q3TGU7|Q3TGU7_MOUSE;sp|P50580|PA2G4_MOUSE;tr|D3YVH7|D3YVH7_MOUSE	tr|Q05BN2|Q05BN2_MOUSE;tr|Q3UMW2|Q3UMW2_MOUSE;tr|Q3TGU7|Q3TGU7_MOUSE;sp|P50580|PA2G4_MOUSE;tr|D3YVH7|D3YVH7_MOUSE	11;11;11;11;7	11;11;11;11;7	11;11;11;11;7	>tr|Q05BN2|Q05BN2_MOUSE Pa2g4 protein (Fragment) OS=Mus musculus GN=Pa2g4 PE=2 SV=1;>tr|Q3UMW2|Q3UMW2_MOUSE Putative uncharacterized protein OS=Mus musculus GN=Pa2g4 PE=2 SV=1;>tr|Q3TGU7|Q3TGU7_MOUSE Proliferation-associated 2G4 OS=Mus musculus GN=Pa2g4 PE	5	11	11	11	6	8	7	8	9	7	9	10	9	10	9	10	6	8	7	8	9	7	9	10	9	10	9	10	6	8	7	8	9	7	9	10	9	10	9	10	28.2	28.2	28.2	41508
tr|Q4FJQ0|Q4FJQ0_MOUSE;sp|P51150|RAB7A_MOUSE	tr|Q4FJQ0|Q4FJQ0_MOUSE;sp|P51150|RAB7A_MOUSE	11;11	11;11	11;11	>tr|Q4FJQ0|Q4FJQ0_MOUSE MCG130610 OS=Mus musculus GN=Rab7 PE=2 SV=1;>sp|P51150|RAB7A_MOUSE Ras-related protein Rab-7a OS=Mus musculus GN=Rab7a PE=1 SV=2	2	11	11	11	7	8	11	7	9	7	9	7	10	9	11	10	7	8	11	7	9	7	9	7	10	9	11	10	7	8	11	7	9	7	9	7	10	9	11	10	53.6	53.6	53.6	23489
sp|P51174|ACADL_MOUSE	sp|P51174|ACADL_MOUSE	14	14	14	>sp|P51174|ACADL_MOUSE Long-chain specific acyl-CoA dehydrogenase, mitochondrial OS=Mus musculus GN=Acadl PE=1 SV=2	1	14	14	14	13	9	13	11	14	12	12	11	14	13	14	11	13	9	13	11	14	12	12	11	14	13	14	11	13	9	13	11	14	12	12	11	14	13	14	11	33	33	33	47907
tr|A0A0A6YX50|A0A0A6YX50_MOUSE;tr|Q3UQA3|Q3UQA3_MOUSE;sp|P51175|PPOX_MOUSE	tr|A0A0A6YX50|A0A0A6YX50_MOUSE;tr|Q3UQA3|Q3UQA3_MOUSE;sp|P51175|PPOX_MOUSE	4;4;4	4;4;4	4;4;4	>tr|A0A0A6YX50|A0A0A6YX50_MOUSE Protoporphyrinogen oxidase (Fragment) OS=Mus musculus GN=Ppox PE=1 SV=1;>tr|Q3UQA3|Q3UQA3_MOUSE Putative uncharacterized protein OS=Mus musculus GN=Ppox PE=2 SV=1;>sp|P51175|PPOX_MOUSE Protoporphyrinogen oxidase OS=Mus muscu	3	4	4	4	1	2	1	2	2	1	1	0	2	1	1	0	1	2	1	2	2	1	1	0	2	1	1	0	1	2	1	2	2	1	1	0	2	1	1	0	15.2	15.2	15.2	41247
sp|P51655|GPC4_MOUSE;tr|Q3V1C9|Q3V1C9_MOUSE;tr|Q3TP69|Q3TP69_MOUSE;sp|Q9R087|GPC6_MOUSE;tr|Q8R3X6|Q8R3X6_MOUSE	sp|P51655|GPC4_MOUSE	3;1;1;1;1	3;1;1;1;1	3;1;1;1;1	>sp|P51655|GPC4_MOUSE Glypican-4 OS=Mus musculus GN=Gpc4 PE=2 SV=2	5	3	3	3	1	0	1	2	1	1	1	1	2	2	2	2	1	0	1	2	1	1	1	1	2	2	2	2	1	0	1	2	1	1	1	1	2	2	2	2	6.6	6.6	6.6	62586
tr|Q3UHW2|Q3UHW2_MOUSE;tr|Q3TT11|Q3TT11_MOUSE;sp|P51660|DHB4_MOUSE	tr|Q3UHW2|Q3UHW2_MOUSE;tr|Q3TT11|Q3TT11_MOUSE;sp|P51660|DHB4_MOUSE	10;10;10	10;10;10	10;10;10	>tr|Q3UHW2|Q3UHW2_MOUSE Putative uncharacterized protein OS=Mus musculus GN=Hsd17b4 PE=2 SV=1;>tr|Q3TT11|Q3TT11_MOUSE Putative uncharacterized protein OS=Mus musculus GN=Hsd17b4 PE=2 SV=1;>sp|P51660|DHB4_MOUSE Peroxisomal multifunctional enzyme type 2 OS=M	3	10	10	10	10	8	8	8	9	7	7	6	10	8	9	6	10	8	8	8	9	7	7	6	10	8	9	6	10	8	8	8	9	7	7	6	10	8	9	6	15.5	15.5	15.5	79423
tr|E9Q706|E9Q706_MOUSE;sp|P51830|ADCY9_MOUSE	tr|E9Q706|E9Q706_MOUSE;sp|P51830|ADCY9_MOUSE	4;4	4;4	4;4	>tr|E9Q706|E9Q706_MOUSE Adenylate cyclase type 9 OS=Mus musculus GN=Adcy9 PE=1 SV=1;>sp|P51830|ADCY9_MOUSE Adenylate cyclase type 9 OS=Mus musculus GN=Adcy9 PE=1 SV=1	2	4	4	4	3	3	3	4	3	3	3	3	3	2	3	3	3	3	3	4	3	3	3	3	3	2	3	3	3	3	3	4	3	3	3	3	3	2	3	3	3.4	3.4	3.4	124.39
tr|Q8R436|Q8R436_MOUSE;tr|Q541E2|Q541E2_MOUSE;tr|Q3TWM2|Q3TWM2_MOUSE;sp|P51855|GSHB_MOUSE;tr|Q3UEE2|Q3UEE2_MOUSE;tr|A2AQN9|A2AQN9_MOUSE;tr|A2AQN7|A2AQN7_MOUSE;tr|H3BKH4|H3BKH4_MOUSE;tr|Q3TF63|Q3TF63_MOUSE	tr|Q8R436|Q8R436_MOUSE;tr|Q541E2|Q541E2_MOUSE;tr|Q3TWM2|Q3TWM2_MOUSE;sp|P51855|GSHB_MOUSE;tr|Q3UEE2|Q3UEE2_MOUSE;tr|A2AQN9|A2AQN9_MOUSE;tr|A2AQN7|A2AQN7_MOUSE	8;8;8;8;7;4;4;2;1	8;8;8;8;7;4;4;2;1	8;8;8;8;7;4;4;2;1	>tr|Q8R436|Q8R436_MOUSE Glutathione synthetase (Fragment) OS=Mus musculus PE=4 SV=1;>tr|Q541E2|Q541E2_MOUSE Glutathione synthetase (Fragment) OS=Mus musculus GN=Gss PE=2 SV=1;>tr|Q3TWM2|Q3TWM2_MOUSE Glutathione synthetase OS=Mus musculus GN=Gss PE=2 SV=1;>	9	8	8	8	8	7	8	5	7	6	8	5	8	5	7	6	8	7	8	5	7	6	8	5	8	5	7	6	8	7	8	5	7	6	8	5	8	5	7	6	18.8	18.8	18.8	51945
sp|P51859|HDGF_MOUSE;tr|E0CXA0|E0CXA0_MOUSE	sp|P51859|HDGF_MOUSE;tr|E0CXA0|E0CXA0_MOUSE	2;1	2;1	2;1	>sp|P51859|HDGF_MOUSE Hepatoma-derived growth factor OS=Mus musculus GN=Hdgf PE=1 SV=2;>tr|E0CXA0|E0CXA0_MOUSE Hepatoma-derived growth factor (Fragment) OS=Mus musculus GN=Hdgf PE=1 SV=1	2	2	2	2	1	1	1	1	1	1	1	2	1	1	1	1	1	1	1	1	1	1	1	2	1	1	1	1	1	1	1	1	1	1	1	2	1	1	1	1	7.6	7.6	7.6	26268
sp|P51863|VA0D1_MOUSE;tr|Q921S5|Q921S5_MOUSE	sp|P51863|VA0D1_MOUSE;tr|Q921S5|Q921S5_MOUSE	12;11	12;11	12;11	>sp|P51863|VA0D1_MOUSE V-type proton ATPase subunit d 1 OS=Mus musculus GN=Atp6v0d1 PE=1 SV=2;>tr|Q921S5|Q921S5_MOUSE ATPase, H+ transporting, lysosomal V0 subunit D1 OS=Mus musculus GN=Atp6v0d1 PE=2 SV=1	2	12	12	12	11	10	10	9	11	10	10	9	11	10	11	11	11	10	10	9	11	10	10	9	11	10	11	11	11	10	10	9	11	10	10	9	11	10	11	11	26.2	26.2	26.2	40301
tr|Q5NDA4|Q5NDA4_MOUSE;sp|P51880|FABP7_MOUSE;tr|E9Q0H6|E9Q0H6_MOUSE	tr|Q5NDA4|Q5NDA4_MOUSE;sp|P51880|FABP7_MOUSE;tr|E9Q0H6|E9Q0H6_MOUSE	4;4;4	4;4;4	4;4;4	>tr|Q5NDA4|Q5NDA4_MOUSE Fatty acid binding protein 7, brain OS=Mus musculus GN=Fabp7 PE=2 SV=1;>sp|P51880|FABP7_MOUSE Fatty acid-binding protein, brain OS=Mus musculus GN=Fabp7 PE=1 SV=2;>tr|E9Q0H6|E9Q0H6_MOUSE Fatty acid-binding protein, brain OS=Mus musc	3	4	4	4	2	3	4	4	4	4	3	4	4	4	4	4	2	3	4	4	4	4	3	4	4	4	4	4	2	3	4	4	4	4	3	4	4	4	4	4	37.9	37.9	37.9	14894
tr|Q545A2|Q545A2_MOUSE;sp|P51881|ADT2_MOUSE;tr|B2RTC8|B2RTC8_MOUSE;sp|Q3V132|ADT4_MOUSE;tr|B0LAB5|B0LAB5_MOUSE	tr|Q545A2|Q545A2_MOUSE;sp|P51881|ADT2_MOUSE	13;13;4;4;1	6;6;0;0;1	6;6;0;0;1	>tr|Q545A2|Q545A2_MOUSE MCG11560 OS=Mus musculus GN=Slc25a5 PE=2 SV=1;>sp|P51881|ADT2_MOUSE ADP/ATP translocase 2 OS=Mus musculus GN=Slc25a5 PE=1 SV=3	5	13	6	6	11	11	11	11	10	11	12	10	13	13	13	13	5	5	5	5	4	5	6	4	6	6	6	6	5	5	5	5	4	5	6	4	6	6	6	6	35.6	17.1	17.1	32931
sp|P51885|LUM_MOUSE	sp|P51885|LUM_MOUSE	2	2	2	>sp|P51885|LUM_MOUSE Lumican OS=Mus musculus GN=Lum PE=1 SV=2	1	2	2	2	1	2	1	2	2	2	2	2	2	2	2	2	1	2	1	2	2	2	2	2	2	2	2	2	1	2	1	2	2	2	2	2	2	2	2	2	6.2	6.2	6.2	38265
sp|P51910|APOD_MOUSE	sp|P51910|APOD_MOUSE	2	2	2	>sp|P51910|APOD_MOUSE Apolipoprotein D OS=Mus musculus GN=Apod PE=2 SV=1	1	2	2	2	1	0	1	0	0	0	0	1	0	0	0	0	1	0	1	0	0	0	0	1	0	0	0	0	1	0	1	0	0	0	0	1	0	0	0	0	13.2	13.2	13.2	21.53
tr|Q545S0|Q545S0_MOUSE;sp|P52196|THTR_MOUSE	tr|Q545S0|Q545S0_MOUSE;sp|P52196|THTR_MOUSE	11;11	11;11	11;11	>tr|Q545S0|Q545S0_MOUSE Sulfurtransferase OS=Mus musculus GN=Tst PE=2 SV=1;>sp|P52196|THTR_MOUSE Thiosulfate sulfurtransferase OS=Mus musculus GN=Tst PE=1 SV=3	2	11	11	11	8	4	8	7	7	8	7	4	9	7	8	5	8	4	8	7	7	8	7	4	9	7	8	5	8	4	8	7	7	8	7	4	9	7	8	5	40.1	40.1	40.1	33466
sp|P52430|PON1_MOUSE;tr|H3BLB8|H3BLB8_MOUSE;tr|H3BK03|H3BK03_MOUSE	sp|P52430|PON1_MOUSE;tr|H3BLB8|H3BLB8_MOUSE;tr|H3BK03|H3BK03_MOUSE	3;2;2	3;2;2	3;2;2	>sp|P52430|PON1_MOUSE Serum paraoxonase/arylesterase 1 OS=Mus musculus GN=Pon1 PE=1 SV=2;>tr|H3BLB8|H3BLB8_MOUSE Paraoxonase 1, isoform CRA_c OS=Mus musculus GN=Pon1 PE=1 SV=1;>tr|H3BK03|H3BK03_MOUSE Serum paraoxonase/arylesterase 1 (Fragment) OS=Mus muscu	3	3	3	3	2	2	3	1	2	1	2	1	2	1	2	1	2	2	3	1	2	1	2	1	2	1	2	1	2	2	3	1	2	1	2	1	2	1	2	1	10.7	10.7	10.7	39565
sp|P52432|RPAC1_MOUSE;tr|A1L3C2|A1L3C2_MOUSE;tr|G3UX92|G3UX92_MOUSE;tr|G3UXX5|G3UXX5_MOUSE;tr|D3Z7Q8|D3Z7Q8_MOUSE;tr|D3Z3D6|D3Z3D6_MOUSE	sp|P52432|RPAC1_MOUSE;tr|A1L3C2|A1L3C2_MOUSE;tr|G3UX92|G3UX92_MOUSE;tr|G3UXX5|G3UXX5_MOUSE;tr|D3Z7Q8|D3Z7Q8_MOUSE;tr|D3Z3D6|D3Z3D6_MOUSE	2;2;1;1;1;1	2;2;1;1;1;1	2;2;1;1;1;1	>sp|P52432|RPAC1_MOUSE DNA-directed RNA polymerases I and III subunit RPAC1 OS=Mus musculus GN=Polr1c PE=1 SV=3;>tr|A1L3C2|A1L3C2_MOUSE Polr1c protein OS=Mus musculus GN=Polr1c PE=2 SV=1;>tr|G3UX92|G3UX92_MOUSE DNA-directed RNA polymerases I and III subuni	6	2	2	2	2	2	2	2	2	2	2	2	2	2	2	1	2	2	2	2	2	2	2	2	2	2	2	1	2	2	2	2	2	2	2	2	2	2	2	1	6.9	6.9	6.9	39106
sp|P52480|KPYM_MOUSE;tr|Q3UEH4|Q3UEH4_MOUSE;tr|E9Q509|E9Q509_MOUSE;tr|Q3UEI4|Q3UEI4_MOUSE;tr|A7MCU9|A7MCU9_MOUSE;tr|G3X925|G3X925_MOUSE;sp|P53657|KPYR_MOUSE	sp|P52480|KPYM_MOUSE	44;2;2;2;2;2;2	44;2;2;2;2;2;2	44;2;2;2;2;2;2	>sp|P52480|KPYM_MOUSE Pyruvate kinase PKM OS=Mus musculus GN=Pkm PE=1 SV=4	7	44	44	44	30	44	39	42	35	37	33	41	40	40	39	44	30	44	39	42	35	37	33	41	40	40	39	44	30	44	39	42	35	37	33	41	40	40	39	44	66.7	66.7	66.7	57844
sp|P52503|NDUS6_MOUSE	sp|P52503|NDUS6_MOUSE	6	6	6	>sp|P52503|NDUS6_MOUSE NADH dehydrogenase [ubiquinone] iron-sulfur protein 6, mitochondrial OS=Mus musculus GN=Ndufs6 PE=1 SV=2	1	6	6	6	4	4	4	5	3	5	5	3	4	6	6	5	4	4	4	5	3	5	5	3	4	6	6	5	4	4	4	5	3	5	5	3	4	6	6	5	44.8	44.8	44.8	13.02
tr|F7CBX2|F7CBX2_MOUSE;sp|P52623|UCK1_MOUSE;tr|A2AN37|A2AN37_MOUSE;tr|A0A0A6YXG9|A0A0A6YXG9_MOUSE;tr|A0A0B4J1E5|A0A0B4J1E5_MOUSE;tr|Q8C476|Q8C476_MOUSE;tr|Q543C2|Q543C2_MOUSE;sp|Q99PM9|UCK2_MOUSE	tr|F7CBX2|F7CBX2_MOUSE;sp|P52623|UCK1_MOUSE;tr|A2AN37|A2AN37_MOUSE;tr|A0A0A6YXG9|A0A0A6YXG9_MOUSE;tr|A0A0B4J1E5|A0A0B4J1E5_MOUSE;tr|Q8C476|Q8C476_MOUSE;tr|Q543C2|Q543C2_MOUSE;sp|Q99PM9|UCK2_MOUSE	2;2;2;1;1;1;1;1	2;2;2;1;1;1;1;1	2;2;2;1;1;1;1;1	>tr|F7CBX2|F7CBX2_MOUSE Uridine-cytidine kinase 1 (Fragment) OS=Mus musculus GN=Uck1 PE=1 SV=1;>sp|P52623|UCK1_MOUSE Uridine-cytidine kinase 1 OS=Mus musculus GN=Uck1 PE=2 SV=2;>tr|A2AN37|A2AN37_MOUSE Uridine-cytidine kinase OS=Mus musculus GN=Uck1 PE=1 SV	8	2	2	2	1	1	2	1	2	1	2	2	2	1	2	1	1	1	2	1	2	1	2	2	2	1	2	1	1	1	2	1	2	1	2	2	2	1	2	1	8.7	8.7	8.7	23341
sp|P52760|UK114_MOUSE	sp|P52760|UK114_MOUSE	7	7	7	>sp|P52760|UK114_MOUSE Ribonuclease UK114 OS=Mus musculus GN=Hrsp12 PE=1 SV=3	1	7	7	7	5	4	5	3	4	3	7	6	3	4	5	4	5	4	5	3	4	3	7	6	3	4	5	4	5	4	5	3	4	3	7	6	3	4	5	4	60	60	60	14255
tr|Q3UN55|Q3UN55_MOUSE;sp|P52825|CPT2_MOUSE;tr|Q3UDA8|Q3UDA8_MOUSE;tr|A2A8E8|A2A8E8_MOUSE;tr|A2A8E7|A2A8E7_MOUSE	tr|Q3UN55|Q3UN55_MOUSE;sp|P52825|CPT2_MOUSE;tr|Q3UDA8|Q3UDA8_MOUSE	7;7;6;2;1	7;7;6;2;1	7;7;6;2;1	>tr|Q3UN55|Q3UN55_MOUSE Putative uncharacterized protein OS=Mus musculus GN=Cpt2 PE=2 SV=1;>sp|P52825|CPT2_MOUSE Carnitine O-palmitoyltransferase 2, mitochondrial OS=Mus musculus GN=Cpt2 PE=1 SV=2;>tr|Q3UDA8|Q3UDA8_MOUSE Putative uncharacterized protein OS	5	7	7	7	2	5	5	7	3	2	2	5	3	5	4	4	2	5	5	7	3	2	2	5	3	5	4	4	2	5	5	7	3	2	2	5	3	5	4	4	14.9	14.9	14.9	73964
tr|Q5XJF6|Q5XJF6_MOUSE;tr|Q3U561|Q3U561_MOUSE;sp|P53026|RL10A_MOUSE;tr|Q99JL6|Q99JL6_MOUSE;tr|D6RE43|D6RE43_MOUSE	tr|Q5XJF6|Q5XJF6_MOUSE;tr|Q3U561|Q3U561_MOUSE;sp|P53026|RL10A_MOUSE;tr|Q99JL6|Q99JL6_MOUSE	5;5;5;4;1	5;5;5;4;1	5;5;5;4;1	>tr|Q5XJF6|Q5XJF6_MOUSE Ribosomal protein OS=Mus musculus GN=Rpl10a PE=1 SV=1;>tr|Q3U561|Q3U561_MOUSE Ribosomal protein OS=Mus musculus GN=Rpl10a PE=2 SV=1;>sp|P53026|RL10A_MOUSE 60S ribosomal protein L10a OS=Mus musculus GN=Rpl10a PE=1 SV=3;>tr|Q99JL6|Q99	5	5	5	5	0	1	4	1	3	1	5	1	4	2	4	4	0	1	4	1	3	1	5	1	4	2	4	4	0	1	4	1	3	1	5	1	4	2	4	4	21.2	21.2	21.2	24831
tr|Q7TND9|Q7TND9_MOUSE;sp|P53395|ODB2_MOUSE;tr|A0A0G2JGU0|A0A0G2JGU0_MOUSE	tr|Q7TND9|Q7TND9_MOUSE;sp|P53395|ODB2_MOUSE	16;16;2	16;16;2	16;16;2	>tr|Q7TND9|Q7TND9_MOUSE Dihydrolipoamide branched chain transacylase E2 OS=Mus musculus GN=Dbt PE=2 SV=1;>sp|P53395|ODB2_MOUSE Lipoamide acyltransferase component of branched-chain alpha-keto acid dehydrogenase complex, mitochondrial OS=Mus musculus GN=Dbt	3	16	16	16	13	14	12	15	12	13	15	14	14	14	11	11	13	14	12	15	12	13	15	14	14	14	11	11	13	14	12	15	12	13	15	14	14	14	11	11	35.1	35.1	35.1	53.26
tr|H3BKF6|H3BKF6_MOUSE;tr|Q5BL05|Q5BL05_MOUSE;tr|E9QKE9|E9QKE9_MOUSE;tr|H3BK24|H3BK24_MOUSE;tr|H3BLS0|H3BLS0_MOUSE;sp|P53564|CUX1_MOUSE;tr|H3BJQ9|H3BJQ9_MOUSE;tr|H3BL09|H3BL09_MOUSE;tr|Q3UMF6|Q3UMF6_MOUSE;tr|Q3V2M8|Q3V2M8_MOUSE;tr|H3BJ26|H3BJ26_MOUSE	tr|H3BKF6|H3BKF6_MOUSE;tr|Q5BL05|Q5BL05_MOUSE;tr|E9QKE9|E9QKE9_MOUSE;tr|H3BK24|H3BK24_MOUSE;tr|H3BLS0|H3BLS0_MOUSE;sp|P53564|CUX1_MOUSE;tr|H3BJQ9|H3BJQ9_MOUSE;tr|H3BL09|H3BL09_MOUSE;tr|Q3UMF6|Q3UMF6_MOUSE;tr|Q3V2M8|Q3V2M8_MOUSE;tr|H3BJ26|H3BJ26_MOUSE	2;2;2;2;2;2;2;1;1;1;1	1;1;1;1;1;1;1;0;0;1;0	1;1;1;1;1;1;1;0;0;1;0	>tr|H3BKF6|H3BKF6_MOUSE Protein CASP (Fragment) OS=Mus musculus GN=Cux1 PE=1 SV=2;>tr|Q5BL05|Q5BL05_MOUSE Homeobox protein cut-like OS=Mus musculus GN=Cux1 PE=2 SV=1;>tr|E9QKE9|E9QKE9_MOUSE Homeobox protein cut-like OS=Mus musculus GN=Cux1 PE=1 SV=1;>tr|H3	11	2	1	1	1	0	0	1	0	1	1	0	0	0	0	0	1	0	0	0	0	0	1	0	0	0	0	0	1	0	0	0	0	0	1	0	0	0	0	0	2.1	1.2	1.2	150.94
tr|Q3TVF4|Q3TVF4_MOUSE;sp|P53612|PGTB2_MOUSE;tr|Q99KZ1|Q99KZ1_MOUSE;tr|A0A0G2JDK3|A0A0G2JDK3_MOUSE;tr|A0A0G2JGU4|A0A0G2JGU4_MOUSE;tr|Q9JIF6|Q9JIF6_MOUSE;tr|A0A0G2JG79|A0A0G2JG79_MOUSE;tr|Q6PFA1|Q6PFA1_MOUSE;tr|A0A0G2JF29|A0A0G2JF29_MOUSE;tr|Q9CRG6|Q9CRG6_MOUSE	tr|Q3TVF4|Q3TVF4_MOUSE;sp|P53612|PGTB2_MOUSE;tr|Q99KZ1|Q99KZ1_MOUSE;tr|A0A0G2JDK3|A0A0G2JDK3_MOUSE;tr|A0A0G2JGU4|A0A0G2JGU4_MOUSE;tr|Q9JIF6|Q9JIF6_MOUSE;tr|A0A0G2JG79|A0A0G2JG79_MOUSE;tr|Q6PFA1|Q6PFA1_MOUSE;tr|A0A0G2JF29|A0A0G2JF29_MOUSE;tr|Q9CRG6|Q9CRG6_MOUSE	4;4;3;3;3;3;3;2;2;2	4;4;3;3;3;3;3;2;2;2	4;4;3;3;3;3;3;2;2;2	>tr|Q3TVF4|Q3TVF4_MOUSE Geranylgeranyl transferase type-2 subunit beta OS=Mus musculus GN=Rabggtb PE=1 SV=1;>sp|P53612|PGTB2_MOUSE Geranylgeranyl transferase type-2 subunit beta OS=Mus musculus GN=Rabggtb PE=1 SV=2;>tr|Q99KZ1|Q99KZ1_MOUSE Rabggtb protein (	10	4	4	4	4	4	3	3	4	4	4	3	4	4	4	3	4	4	3	3	4	4	4	3	4	4	4	3	4	4	3	3	4	4	4	3	4	4	4	3	12.4	12.4	12.4	36884
tr|Q5ND42|Q5ND42_MOUSE;tr|Q3UE53|Q3UE53_MOUSE;sp|P53810|PIPNA_MOUSE;tr|Q3TGI6|Q3TGI6_MOUSE;tr|Q3TIQ3|Q3TIQ3_MOUSE;tr|J3QQ30|J3QQ30_MOUSE;tr|J3QPW1|J3QPW1_MOUSE;tr|F8WGG5|F8WGG5_MOUSE	tr|Q5ND42|Q5ND42_MOUSE;tr|Q3UE53|Q3UE53_MOUSE;sp|P53810|PIPNA_MOUSE;tr|Q3TGI6|Q3TGI6_MOUSE;tr|Q3TIQ3|Q3TIQ3_MOUSE;tr|J3QQ30|J3QQ30_MOUSE;tr|J3QPW1|J3QPW1_MOUSE	12;12;12;12;12;11;11;2	12;12;12;12;12;11;11;2	10;10;10;10;10;9;9;1	>tr|Q5ND42|Q5ND42_MOUSE Putative uncharacterized protein OS=Mus musculus GN=Pitpna PE=2 SV=1;>tr|Q3UE53|Q3UE53_MOUSE Putative uncharacterized protein OS=Mus musculus GN=Pitpna PE=2 SV=1;>sp|P53810|PIPNA_MOUSE Phosphatidylinositol transfer protein alpha iso	8	12	12	10	7	4	8	6	10	8	4	3	10	6	8	6	7	4	8	6	10	8	4	3	10	6	8	6	7	4	8	6	9	7	4	3	9	6	7	6	39.5	39.5	33.2	31893
tr|Q8BPS5|Q8BPS5_MOUSE;tr|Q8C2E6|Q8C2E6_MOUSE;tr|Q544N9|Q544N9_MOUSE;tr|Q3TRK9|Q3TRK9_MOUSE;sp|P53986|MOT1_MOUSE;tr|Q8C571|Q8C571_MOUSE;tr|Q3TIU1|Q3TIU1_MOUSE;tr|Q3UWP4|Q3UWP4_MOUSE	tr|Q8BPS5|Q8BPS5_MOUSE;tr|Q8C2E6|Q8C2E6_MOUSE;tr|Q544N9|Q544N9_MOUSE;tr|Q3TRK9|Q3TRK9_MOUSE;sp|P53986|MOT1_MOUSE;tr|Q8C571|Q8C571_MOUSE	3;3;3;3;3;2;1;1	3;3;3;3;3;2;1;1	3;3;3;3;3;2;1;1	>tr|Q8BPS5|Q8BPS5_MOUSE Putative uncharacterized protein OS=Mus musculus GN=Slc16a1 PE=2 SV=2;>tr|Q8C2E6|Q8C2E6_MOUSE Putative uncharacterized protein OS=Mus musculus GN=Slc16a1 PE=2 SV=1;>tr|Q544N9|Q544N9_MOUSE Solute carrier family 16 (Monocarboxylic aci	8	3	3	3	3	2	3	3	3	3	3	3	2	1	3	3	3	2	3	3	3	3	3	3	2	1	3	3	3	2	3	3	3	3	3	3	2	1	3	3	12	12	12	38157
tr|Q0PD65|Q0PD65_MOUSE;sp|P53994|RAB2A_MOUSE;tr|Q8BXY4|Q8BXY4_MOUSE;tr|Q6PDZ3|Q6PDZ3_MOUSE;tr|Q3TEG7|Q3TEG7_MOUSE;tr|Q0PD64|Q0PD64_MOUSE;sp|P59279|RAB2B_MOUSE;tr|Q9DB48|Q9DB48_MOUSE;tr|Q5U628|Q5U628_MOUSE;tr|G3UXQ7|G3UXQ7_MOUSE;tr|G3V022|G3V022_MOUSE;tr|Q6P7T7|Q6P7T7_MOUSE	tr|Q0PD65|Q0PD65_MOUSE;sp|P53994|RAB2A_MOUSE;tr|Q8BXY4|Q8BXY4_MOUSE;tr|Q6PDZ3|Q6PDZ3_MOUSE;tr|Q3TEG7|Q3TEG7_MOUSE;tr|Q0PD64|Q0PD64_MOUSE;sp|P59279|RAB2B_MOUSE	8;8;7;7;4;4;4;3;3;1;1;1	8;8;7;7;4;4;4;3;3;1;1;1	7;7;6;6;3;3;3;2;3;1;1;1	>tr|Q0PD65|Q0PD65_MOUSE RAB2, member RAS oncogene family OS=Mus musculus GN=Rab2a PE=2 SV=1;>sp|P53994|RAB2A_MOUSE Ras-related protein Rab-2A OS=Mus musculus GN=Rab2a PE=1 SV=1;>tr|Q8BXY4|Q8BXY4_MOUSE Putative uncharacterized protein OS=Mus musculus GN=Rab	12	8	8	7	5	8	7	6	7	6	4	5	8	7	7	8	5	8	7	6	7	6	4	5	8	7	7	8	4	7	6	5	6	5	3	4	7	6	6	7	48.6	48.6	42.5	23547
sp|P54071|IDHP_MOUSE;tr|D6RIL6|D6RIL6_MOUSE	sp|P54071|IDHP_MOUSE	14;6	13;5	13;5	>sp|P54071|IDHP_MOUSE Isocitrate dehydrogenase [NADP], mitochondrial OS=Mus musculus GN=Idh2 PE=1 SV=3	2	14	13	13	12	13	13	12	13	12	13	12	11	13	12	11	11	12	12	11	12	11	12	11	10	12	11	10	11	12	12	11	12	11	12	11	10	12	11	10	32.5	30.5	30.5	50906
tr|Q9DCP3|Q9DCP3_MOUSE;tr|Q91XT3|Q91XT3_MOUSE;tr|Q545B6|Q545B6_MOUSE;sp|P54227|STMN1_MOUSE;tr|D3Z1Z8|D3Z1Z8_MOUSE;tr|D3Z5N2|D3Z5N2_MOUSE;tr|Q9CYU5|Q9CYU5_MOUSE;tr|Q9CXQ8|Q9CXQ8_MOUSE;tr|Q8C2H3|Q8C2H3_MOUSE	tr|Q9DCP3|Q9DCP3_MOUSE;tr|Q91XT3|Q91XT3_MOUSE;tr|Q545B6|Q545B6_MOUSE;sp|P54227|STMN1_MOUSE;tr|D3Z1Z8|D3Z1Z8_MOUSE;tr|D3Z5N2|D3Z5N2_MOUSE;tr|Q9CYU5|Q9CYU5_MOUSE;tr|Q9CXQ8|Q9CXQ8_MOUSE;tr|Q8C2H3|Q8C2H3_MOUSE	7;7;7;7;6;6;6;6;6	7;7;7;7;6;6;6;6;6	4;4;4;4;3;3;3;3;3	>tr|Q9DCP3|Q9DCP3_MOUSE Stathmin OS=Mus musculus GN=Stmn1 PE=2 SV=1;>tr|Q91XT3|Q91XT3_MOUSE Stathmin OS=Mus musculus GN=Stmn1 PE=2 SV=1;>tr|Q545B6|Q545B6_MOUSE Stathmin OS=Mus musculus GN=Stmn1 PE=2 SV=1;>sp|P54227|STMN1_MOUSE Stathmin OS=Mus musculus GN=S	9	7	7	4	1	1	2	3	1	3	2	2	3	4	1	4	1	1	2	3	1	3	2	2	3	4	1	4	0	1	2	2	0	1	2	2	2	2	0	2	43	43	31.5	17334
tr|D3Z3Z3|D3Z3Z3_MOUSE;tr|Q8K5A7|Q8K5A7_MOUSE;sp|P54285|CACB3_MOUSE	tr|D3Z3Z3|D3Z3Z3_MOUSE;tr|Q8K5A7|Q8K5A7_MOUSE;sp|P54285|CACB3_MOUSE	5;5;5	3;3;3	3;3;3	>tr|D3Z3Z3|D3Z3Z3_MOUSE Voltage-dependent L-type calcium channel subunit beta-3 OS=Mus musculus GN=Cacnb3 PE=1 SV=1;>tr|Q8K5A7|Q8K5A7_MOUSE Calcium channel beta 3 subunit OS=Mus musculus GN=Cacnb3 PE=2 SV=1;>sp|P54285|CACB3_MOUSE Voltage-dependent L-type c	3	5	3	3	2	3	2	3	1	2	2	4	1	4	3	4	2	3	2	2	1	2	2	3	1	3	2	3	2	3	2	2	1	2	2	3	1	3	2	3	9.5	6	6	54395
tr|Q8BRA9|Q8BRA9_MOUSE;tr|Q3TN85|Q3TN85_MOUSE;tr|Q05DT7|Q05DT7_MOUSE;tr|Q8CAP3|Q8CAP3_MOUSE;sp|P54726|RD23A_MOUSE	tr|Q8BRA9|Q8BRA9_MOUSE;tr|Q3TN85|Q3TN85_MOUSE;tr|Q05DT7|Q05DT7_MOUSE;tr|Q8CAP3|Q8CAP3_MOUSE;sp|P54726|RD23A_MOUSE	3;3;3;3;3	1;1;1;1;1	1;1;1;1;1	>tr|Q8BRA9|Q8BRA9_MOUSE Putative uncharacterized protein OS=Mus musculus PE=2 SV=1;>tr|Q3TN85|Q3TN85_MOUSE UV excision repair protein RAD23 homolog A (Fragment) OS=Mus musculus GN=Rad23a PE=1 SV=1;>tr|Q05DT7|Q05DT7_MOUSE Rad23a protein (Fragment) OS=Mus mu	5	3	1	1	2	3	3	2	2	3	3	3	2	3	2	3	1	1	1	1	1	1	1	1	1	1	1	1	1	1	1	1	1	1	1	1	1	1	1	1	11.1	5.4	5.4	32353
tr|Q3TJ52|Q3TJ52_MOUSE;tr|Q3UQN3|Q3UQN3_MOUSE;tr|Q6NVC3|Q6NVC3_MOUSE;tr|Q3U041|Q3U041_MOUSE;sp|P54728|RD23B_MOUSE;tr|Q9D717|Q9D717_MOUSE	tr|Q3TJ52|Q3TJ52_MOUSE;tr|Q3UQN3|Q3UQN3_MOUSE;tr|Q6NVC3|Q6NVC3_MOUSE;tr|Q3U041|Q3U041_MOUSE;sp|P54728|RD23B_MOUSE	15;15;15;15;15;1	15;15;15;15;15;1	13;13;13;13;13;0	>tr|Q3TJ52|Q3TJ52_MOUSE Putative uncharacterized protein OS=Mus musculus GN=Rad23b PE=2 SV=1;>tr|Q3UQN3|Q3UQN3_MOUSE Putative uncharacterized protein OS=Mus musculus GN=Rad23b PE=2 SV=1;>tr|Q6NVC3|Q6NVC3_MOUSE Rad23b protein OS=Mus musculus GN=Rad23b PE=2	6	15	15	13	9	12	12	11	11	11	10	8	11	12	12	12	9	12	12	11	11	11	10	8	11	12	12	12	8	10	10	10	10	9	8	6	10	10	11	10	31.2	31.2	31.2	34613
tr|A3KG01|A3KG01_MOUSE;tr|A3KG02|A3KG02_MOUSE;tr|A3KG00|A3KG00_MOUSE;sp|P54763|EPHB2_MOUSE;tr|Q6P5F1|Q6P5F1_MOUSE	tr|A3KG01|A3KG01_MOUSE;tr|A3KG02|A3KG02_MOUSE;tr|A3KG00|A3KG00_MOUSE;sp|P54763|EPHB2_MOUSE;tr|Q6P5F1|Q6P5F1_MOUSE	2;2;2;2;2	2;2;2;2;2	1;1;1;1;1	>tr|A3KG01|A3KG01_MOUSE Receptor protein-tyrosine kinase OS=Mus musculus GN=Ephb2 PE=1 SV=2;>tr|A3KG02|A3KG02_MOUSE Receptor protein-tyrosine kinase OS=Mus musculus GN=Ephb2 PE=1 SV=1;>tr|A3KG00|A3KG00_MOUSE Receptor protein-tyrosine kinase OS=Mus musculus	5	2	2	1	2	0	1	1	1	0	2	1	2	1	2	0	2	0	1	1	1	0	2	1	2	1	2	0	1	0	1	0	0	0	1	0	1	0	1	0	2.6	2.6	1.8	109.9
tr|Q569X4|Q569X4_MOUSE;tr|Q3TFA5|Q3TFA5_MOUSE;sp|P54775|PRS6B_MOUSE;tr|Q3TJ97|Q3TJ97_MOUSE;tr|Q3TUN5|Q3TUN5_MOUSE;tr|Q52L53|Q52L53_MOUSE;tr|Q8BKU2|Q8BKU2_MOUSE;tr|Q3UBF0|Q3UBF0_MOUSE	tr|Q569X4|Q569X4_MOUSE;tr|Q3TFA5|Q3TFA5_MOUSE;sp|P54775|PRS6B_MOUSE;tr|Q3TJ97|Q3TJ97_MOUSE;tr|Q3TUN5|Q3TUN5_MOUSE;tr|Q52L53|Q52L53_MOUSE;tr|Q8BKU2|Q8BKU2_MOUSE;tr|Q3UBF0|Q3UBF0_MOUSE	17;17;17;16;16;13;13;12	17;17;17;16;16;13;13;12	17;17;17;16;16;13;13;12	>tr|Q569X4|Q569X4_MOUSE Proteasome (Prosome, macropain) 26S subunit, ATPase, 4 OS=Mus musculus GN=Psmc4 PE=2 SV=1;>tr|Q3TFA5|Q3TFA5_MOUSE Putative uncharacterized protein OS=Mus musculus GN=Psmc4 PE=2 SV=1;>sp|P54775|PRS6B_MOUSE 26S protease regulatory sub	8	17	17	17	11	14	13	14	14	14	13	12	13	14	11	12	11	14	13	14	14	14	13	12	13	14	11	12	11	14	13	14	14	14	13	12	13	14	11	12	38.3	38.3	38.3	47382
tr|Q3TMB8|Q3TMB8_MOUSE;sp|P54822|PUR8_MOUSE;tr|E9Q242|E9Q242_MOUSE;tr|E9Q3T7|E9Q3T7_MOUSE;tr|E9Q0A0|E9Q0A0_MOUSE;tr|A0A0G2JFI8|A0A0G2JFI8_MOUSE	tr|Q3TMB8|Q3TMB8_MOUSE;sp|P54822|PUR8_MOUSE;tr|E9Q242|E9Q242_MOUSE;tr|E9Q3T7|E9Q3T7_MOUSE	10;10;9;8;3;2	10;10;9;8;3;2	10;10;9;8;3;2	>tr|Q3TMB8|Q3TMB8_MOUSE Adenylosuccinate lyase OS=Mus musculus GN=Adsl PE=2 SV=1;>sp|P54822|PUR8_MOUSE Adenylosuccinate lyase OS=Mus musculus GN=Adsl PE=2 SV=2;>tr|E9Q242|E9Q242_MOUSE Adenylosuccinate lyase OS=Mus musculus GN=Adsl PE=1 SV=1;>tr|E9Q3T7|E9Q3	6	10	10	10	10	8	9	9	8	7	9	7	9	7	9	7	10	8	9	9	8	7	9	7	9	7	9	7	10	8	9	9	8	7	9	7	9	7	9	7	24.8	24.8	24.8	54865
sp|P54823|DDX6_MOUSE	sp|P54823|DDX6_MOUSE	8	8	8	>sp|P54823|DDX6_MOUSE Probable ATP-dependent RNA helicase DDX6 OS=Mus musculus GN=Ddx6 PE=1 SV=1	1	8	8	8	4	8	5	8	5	8	6	6	6	7	6	8	4	8	5	8	5	8	6	6	6	7	6	8	4	8	5	8	5	8	6	6	6	7	6	8	23.4	23.4	23.4	54191
sp|P54830|PTN5_MOUSE;tr|Q80WU9|Q80WU9_MOUSE	sp|P54830|PTN5_MOUSE;tr|Q80WU9|Q80WU9_MOUSE	3;3	3;3	3;3	>sp|P54830|PTN5_MOUSE Tyrosine-protein phosphatase non-receptor type 5 OS=Mus musculus GN=Ptpn5 PE=2 SV=2;>tr|Q80WU9|Q80WU9_MOUSE Ptpn5 protein (Fragment) OS=Mus musculus GN=Ptpn5 PE=2 SV=1	2	3	3	3	1	0	1	1	1	0	1	2	1	2	1	1	1	0	1	1	1	0	1	2	1	2	1	1	1	0	1	1	1	0	1	2	1	2	1	1	7.6	7.6	7.6	60815
tr|Q8N7N8|Q8N7N8_MOUSE;sp|P54869|HMCS2_MOUSE	tr|Q8N7N8|Q8N7N8_MOUSE;sp|P54869|HMCS2_MOUSE	2;2	2;2	2;2	>tr|Q8N7N8|Q8N7N8_MOUSE cDNA fis, clone TRACH2006528,highly similar to HYDROXYMETHYLGLUTARYL-COA SYNTHASE, MITOCHONDRIAL (EC 4.1.3.5) OS=Mus musculus GN=Hmgcs2 PE=2 SV=1;>sp|P54869|HMCS2_MOUSE Hydroxymethylglutaryl-CoA synthase, mitochondrial OS=Mus muscul	2	2	2	2	1	2	1	2	2	2	2	2	2	2	2	1	1	2	1	2	2	2	2	2	2	2	2	1	1	2	1	2	2	2	2	2	2	2	2	1	3.9	3.9	3.9	56856
tr|Q3U5N4|Q3U5N4_MOUSE;sp|P54923|ADPRH_MOUSE;tr|Q9CTF5|Q9CTF5_MOUSE	tr|Q3U5N4|Q3U5N4_MOUSE;sp|P54923|ADPRH_MOUSE	7;7;3	7;7;3	7;7;3	>tr|Q3U5N4|Q3U5N4_MOUSE ADP-ribosylarginine hydrolase, isoform CRA_a OS=Mus musculus GN=Adprh PE=2 SV=1;>sp|P54923|ADPRH_MOUSE [Protein ADP-ribosylarginine] hydrolase OS=Mus musculus GN=Adprh PE=2 SV=1	3	7	7	7	5	7	6	6	6	6	5	3	6	5	6	6	5	7	6	6	6	6	5	3	6	5	6	6	5	7	6	6	6	6	5	3	6	5	6	6	19.3	19.3	19.3	40068
sp|P55012|S12A2_MOUSE;tr|E9QM38|E9QM38_MOUSE;tr|Q3TP36|Q3TP36_MOUSE	sp|P55012|S12A2_MOUSE;tr|E9QM38|E9QM38_MOUSE	9;9;2	9;9;2	8;8;2	>sp|P55012|S12A2_MOUSE Solute carrier family 12 member 2 OS=Mus musculus GN=Slc12a2 PE=1 SV=2;>tr|E9QM38|E9QM38_MOUSE Solute carrier family 12 member 2 OS=Mus musculus GN=Slc12a2 PE=1 SV=1	3	9	9	8	5	4	4	6	3	5	6	6	6	6	6	8	5	4	4	6	3	5	6	6	6	6	6	8	4	3	3	5	2	4	5	5	5	5	5	7	8.5	8.5	7.7	131.03
sp|P55066|NCAN_MOUSE	sp|P55066|NCAN_MOUSE	16	16	16	>sp|P55066|NCAN_MOUSE Neurocan core protein OS=Mus musculus GN=Ncan PE=2 SV=1	1	16	16	16	8	10	9	9	13	10	13	10	11	14	9	10	8	10	9	9	13	10	13	10	11	14	9	10	8	10	9	9	13	10	13	10	11	14	9	10	14.7	14.7	14.7	137.2
tr|Q8BR89|Q8BR89_MOUSE;tr|Q50H70|Q50H70_MOUSE;sp|P55088|AQP4_MOUSE	tr|Q8BR89|Q8BR89_MOUSE;tr|Q50H70|Q50H70_MOUSE;sp|P55088|AQP4_MOUSE	2;2;2	2;2;2	2;2;2	>tr|Q8BR89|Q8BR89_MOUSE Putative uncharacterized protein (Fragment) OS=Mus musculus PE=2 SV=1;>tr|Q50H70|Q50H70_MOUSE Aquaporin 4 M23A isoform OS=Mus musculus GN=Aqp4 PE=2 SV=1;>sp|P55088|AQP4_MOUSE Aquaporin-4 OS=Mus musculus GN=Aqp4 PE=2 SV=2	3	2	2	2	1	2	1	1	1	1	2	1	2	2	2	2	1	2	1	1	1	1	2	1	2	2	2	2	1	2	1	1	1	1	2	1	2	2	2	2	9.8	9.8	9.8	23938
tr|Q0PD50|Q0PD50_MOUSE;sp|P55258|RAB8A_MOUSE;tr|Q3UHW5|Q3UHW5_MOUSE	tr|Q0PD50|Q0PD50_MOUSE;sp|P55258|RAB8A_MOUSE;tr|Q3UHW5|Q3UHW5_MOUSE	4;4;4	1;1;1	1;1;1	>tr|Q0PD50|Q0PD50_MOUSE RAB8A, member RAS oncogene family, isoform CRA_a OS=Mus musculus GN=Rab8a PE=2 SV=1;>sp|P55258|RAB8A_MOUSE Ras-related protein Rab-8A OS=Mus musculus GN=Rab8a PE=1 SV=2;>tr|Q3UHW5|Q3UHW5_MOUSE Putative uncharacterized protein OS=Mus	3	4	1	1	3	3	3	2	3	3	2	2	3	3	4	3	1	1	1	0	1	1	0	0	1	1	1	1	1	1	1	0	1	1	0	0	1	1	1	1	19.8	7.2	7.2	23668
sp|P55264|ADK_MOUSE;tr|Q8BMC5|Q8BMC5_MOUSE;tr|Q8BWS6|Q8BWS6_MOUSE	sp|P55264|ADK_MOUSE;tr|Q8BMC5|Q8BMC5_MOUSE	4;3;1	4;3;1	4;3;1	>sp|P55264|ADK_MOUSE Adenosine kinase OS=Mus musculus GN=Adk PE=1 SV=2;>tr|Q8BMC5|Q8BMC5_MOUSE Putative uncharacterized protein OS=Mus musculus GN=Adk PE=2 SV=1	3	4	4	4	2	3	2	4	3	4	2	3	2	4	2	3	2	3	2	4	3	4	2	3	2	4	2	3	2	3	2	4	3	4	2	3	2	4	2	3	10.2	10.2	10.2	40148
tr|Q8C7Q6|Q8C7Q6_MOUSE;sp|P55288|CAD11_MOUSE	tr|Q8C7Q6|Q8C7Q6_MOUSE;sp|P55288|CAD11_MOUSE	2;2	2;2	2;2	>tr|Q8C7Q6|Q8C7Q6_MOUSE Putative uncharacterized protein OS=Mus musculus GN=Cdh11 PE=2 SV=1;>sp|P55288|CAD11_MOUSE Cadherin-11 OS=Mus musculus GN=Cdh11 PE=1 SV=1	2	2	2	2	2	2	2	2	2	2	2	1	2	1	2	0	2	2	2	2	2	2	2	1	2	1	2	0	2	2	2	2	2	2	2	1	2	1	2	0	3	3	3	88125
tr|Q545S4|Q545S4_MOUSE;sp|P55821|STMN2_MOUSE;tr|Q9CZ46|Q9CZ46_MOUSE;tr|Q05DI3|Q05DI3_MOUSE;sp|P63042|STMN4_MOUSE;tr|D3Z4C2|D3Z4C2_MOUSE;tr|G3X9Z6|G3X9Z6_MOUSE;tr|Q545T6|Q545T6_MOUSE;sp|O70166|STMN3_MOUSE;REV__tr|Q3TYX1|Q3TYX1_MOUSE;REV__tr|A0A0A0MQK3|A0A0A0MQK3_MOUSE;REV__tr|F6XZS9|F6XZS9_MOUSE;REV__sp|Q9WTN3|SRBP1_MOUSE	tr|Q545S4|Q545S4_MOUSE;sp|P55821|STMN2_MOUSE;tr|Q9CZ46|Q9CZ46_MOUSE	5;5;5;2;2;2;2;1;1;1;1;1;1	2;2;2;0;0;0;0;0;0;0;0;0;0	2;2;2;0;0;0;0;0;0;0;0;0;0	>tr|Q545S4|Q545S4_MOUSE Stathmin OS=Mus musculus GN=Stmn2 PE=2 SV=1;>sp|P55821|STMN2_MOUSE Stathmin-2 OS=Mus musculus GN=Stmn2 PE=1 SV=1;>tr|Q9CZ46|Q9CZ46_MOUSE Putative uncharacterized protein OS=Mus musculus GN=Stmn2 PE=2 SV=1	13	5	2	2	3	1	2	3	3	4	2	2	3	4	3	2	2	1	2	2	2	2	2	2	2	2	2	0	2	1	2	2	2	2	2	2	2	2	2	0	20.7	11.2	11.2	20828
sp|P55937|GOGA3_MOUSE;tr|E9QP99|E9QP99_MOUSE;tr|Q3UZV1|Q3UZV1_MOUSE	sp|P55937|GOGA3_MOUSE;tr|E9QP99|E9QP99_MOUSE	5;4;2	5;4;2	5;4;2	>sp|P55937|GOGA3_MOUSE Golgin subfamily A member 3 OS=Mus musculus GN=Golga3 PE=1 SV=3;>tr|E9QP99|E9QP99_MOUSE Golgin subfamily A member 3 OS=Mus musculus GN=Golga3 PE=1 SV=1	3	5	5	5	2	1	3	0	3	1	4	1	4	1	5	2	2	1	3	0	3	1	4	1	4	1	5	2	2	1	3	0	3	1	4	1	4	1	5	2	4	4	4	167.22
tr|F8WHP8|F8WHP8_MOUSE;sp|P56135|ATPK_MOUSE	tr|F8WHP8|F8WHP8_MOUSE;sp|P56135|ATPK_MOUSE	3;3	3;3	3;3	>tr|F8WHP8|F8WHP8_MOUSE ATP synthase subunit f, mitochondrial OS=Mus musculus GN=Atp5j2 PE=1 SV=1;>sp|P56135|ATPK_MOUSE ATP synthase subunit f, mitochondrial OS=Mus musculus GN=Atp5j2 PE=1 SV=3	2	3	3	3	1	1	2	1	1	1	3	1	3	3	3	3	1	1	2	1	1	1	3	1	3	3	3	3	1	1	2	1	1	1	3	1	3	3	3	3	42.1	42.1	42.1	90054
tr|B2RRN5|B2RRN5_MOUSE;tr|Q3ULK1|Q3ULK1_MOUSE;sp|P56371|RAB4A_MOUSE	tr|B2RRN5|B2RRN5_MOUSE;tr|Q3ULK1|Q3ULK1_MOUSE;sp|P56371|RAB4A_MOUSE	5;5;5	3;3;3	3;3;3	>tr|B2RRN5|B2RRN5_MOUSE RAB4A, member RAS oncogene family OS=Mus musculus GN=Rab4a PE=2 SV=1;>tr|Q3ULK1|Q3ULK1_MOUSE Putative uncharacterized protein OS=Mus musculus GN=Rab4a PE=2 SV=1;>sp|P56371|RAB4A_MOUSE Ras-related protein Rab-4A OS=Mus musculus GN=Ra	3	5	3	3	4	3	4	4	4	3	4	3	4	3	3	3	2	1	3	2	2	2	2	2	2	2	1	2	2	1	3	2	2	2	2	2	2	2	1	2	26.8	16	16	23906
sp|P56375|ACYP2_MOUSE	sp|P56375|ACYP2_MOUSE	2	2	2	>sp|P56375|ACYP2_MOUSE Acylphosphatase-2 OS=Mus musculus GN=Acyp2 PE=3 SV=2	1	2	2	2	1	1	2	1	1	1	2	1	1	2	2	1	1	1	2	1	1	1	2	1	1	2	2	1	1	1	2	1	1	1	2	1	1	2	2	1	19.8	19.8	19.8	11877
sp|P56376|ACYP1_MOUSE;tr|Q4VAF0|Q4VAF0_MOUSE;tr|E9QJT5|E9QJT5_MOUSE;tr|Q8BMV3|Q8BMV3_MOUSE	sp|P56376|ACYP1_MOUSE;tr|Q4VAF0|Q4VAF0_MOUSE;tr|E9QJT5|E9QJT5_MOUSE	5;5;5;1	5;5;5;1	5;5;5;1	>sp|P56376|ACYP1_MOUSE Acylphosphatase-1 OS=Mus musculus GN=Acyp1 PE=3 SV=2;>tr|Q4VAF0|Q4VAF0_MOUSE Acylphosphatase (Fragment) OS=Mus musculus GN=Acyp1 PE=2 SV=1;>tr|E9QJT5|E9QJT5_MOUSE Acylphosphatase OS=Mus musculus GN=Acyp1 PE=1 SV=1	4	5	5	5	5	2	5	3	4	2	5	2	5	2	5	4	5	2	5	3	4	2	5	2	5	2	5	4	5	2	5	3	4	2	5	2	5	2	5	4	55.6	55.6	55.6	11241
sp|P56379|68MP_MOUSE	sp|P56379|68MP_MOUSE	3	3	3	>sp|P56379|68MP_MOUSE 6.8 kDa mitochondrial proteolipid OS=Mus musculus GN=Mp68 PE=3 SV=1	1	3	3	3	1	2	3	3	3	2	2	3	1	1	1	2	1	2	3	3	3	2	2	3	1	1	1	2	1	2	3	3	3	2	2	3	1	1	1	2	34.5	34.5	34.5	66979
sp|P56380|AP4A_MOUSE;tr|Q3V1C8|Q3V1C8_MOUSE	sp|P56380|AP4A_MOUSE;tr|Q3V1C8|Q3V1C8_MOUSE	3;2	3;2	3;2	>sp|P56380|AP4A_MOUSE Bis(5-nucleosyl)-tetraphosphatase [asymmetrical] OS=Mus musculus GN=Nudt2 PE=1 SV=3;>tr|Q3V1C8|Q3V1C8_MOUSE Putative uncharacterized protein OS=Mus musculus GN=Nudt2 PE=2 SV=1	2	3	3	3	3	2	2	3	2	3	3	3	2	3	2	3	3	2	2	3	2	3	3	3	2	3	2	3	3	2	2	3	2	3	3	3	2	3	2	3	21.1	21.1	21.1	16989
tr|Q6VEU5|Q6VEU5_MOUSE;tr|Q545F5|Q545F5_MOUSE;sp|P56382|ATP5E_MOUSE	tr|Q6VEU5|Q6VEU5_MOUSE;tr|Q545F5|Q545F5_MOUSE;sp|P56382|ATP5E_MOUSE	3;3;3	3;3;3	3;3;3	>tr|Q6VEU5|Q6VEU5_MOUSE H+ transporting F1 ATP synthase epsilon subunit OS=Mus musculus GN=Atp5e PE=2 SV=1;>tr|Q545F5|Q545F5_MOUSE ATP synthase, H+ transporting, mitochondrial F1 complex, epsilon subunit, isoform CRA_a OS=Mus musculus GN=Atp5e PE=2 SV=1;>s	3	3	3	3	2	3	3	3	3	2	3	3	3	3	3	3	2	3	3	3	3	2	3	3	3	3	3	3	2	3	3	3	3	2	3	3	3	3	3	3	44.2	44.2	44.2	58218
sp|P56391|CX6B1_MOUSE	sp|P56391|CX6B1_MOUSE	5	5	5	>sp|P56391|CX6B1_MOUSE Cytochrome c oxidase subunit 6B1 OS=Mus musculus GN=Cox6b1 PE=1 SV=2	1	5	5	5	1	2	4	4	2	2	4	4	3	4	4	5	1	2	4	4	2	2	4	4	3	4	4	5	1	2	4	4	2	2	4	4	3	4	4	5	41.9	41.9	41.9	10071
tr|Q54AC6|Q54AC6_MOUSE;tr|Q3UJM3|Q3UJM3_MOUSE;sp|P56394|COX17_MOUSE	tr|Q54AC6|Q54AC6_MOUSE;tr|Q3UJM3|Q3UJM3_MOUSE;sp|P56394|COX17_MOUSE	2;2;2	2;2;2	2;2;2	>tr|Q54AC6|Q54AC6_MOUSE Cox17p OS=Mus musculus GN=COX17 PE=2 SV=1;>tr|Q3UJM3|Q3UJM3_MOUSE Putative uncharacterized protein OS=Mus musculus PE=2 SV=1;>sp|P56394|COX17_MOUSE Cytochrome c oxidase copper chaperone OS=Mus musculus GN=Cox17 PE=3 SV=2	3	2	2	2	1	1	2	2	2	1	1	1	1	1	1	1	1	1	2	2	2	1	1	1	1	1	1	1	1	1	2	2	2	1	1	1	1	1	1	1	36.5	36.5	36.5	6784
tr|G5E850|G5E850_MOUSE;tr|Q544Z9|Q544Z9_MOUSE;sp|P56395|CYB5_MOUSE;tr|E0CY88|E0CY88_MOUSE	tr|G5E850|G5E850_MOUSE;tr|Q544Z9|Q544Z9_MOUSE;sp|P56395|CYB5_MOUSE;tr|E0CY88|E0CY88_MOUSE	4;4;4;2	4;4;4;2	4;4;4;2	>tr|G5E850|G5E850_MOUSE Cytochrome b-5, isoform CRA_a OS=Mus musculus GN=Cyb5a PE=1 SV=1;>tr|Q544Z9|Q544Z9_MOUSE Cytochrome b-5, isoform CRA_d OS=Mus musculus GN=Cyb5a PE=2 SV=1;>sp|P56395|CYB5_MOUSE Cytochrome b5 OS=Mus musculus GN=Cyb5a PE=1 SV=2;>tr|E0C	4	4	4	4	4	4	3	4	3	4	3	3	4	4	4	4	4	4	3	4	3	4	3	3	4	4	4	4	4	4	3	4	3	4	3	3	4	4	4	4	56.1	56.1	56.1	11142
tr|Q3U4W8|Q3U4W8_MOUSE;sp|P56399|UBP5_MOUSE;tr|D3YYA5|D3YYA5_MOUSE;tr|D3Z4K7|D3Z4K7_MOUSE	tr|Q3U4W8|Q3U4W8_MOUSE;sp|P56399|UBP5_MOUSE	13;13;4;3	13;13;4;3	13;13;4;3	>tr|Q3U4W8|Q3U4W8_MOUSE Ubiquitin carboxyl-terminal hydrolase OS=Mus musculus GN=Usp5 PE=1 SV=1;>sp|P56399|UBP5_MOUSE Ubiquitin carboxyl-terminal hydrolase 5 OS=Mus musculus GN=Usp5 PE=1 SV=1	4	13	13	13	12	11	12	11	11	12	11	11	11	11	11	11	12	11	12	11	11	12	11	11	11	11	11	11	12	11	12	11	11	12	11	11	11	11	11	11	20.7	20.7	20.7	93354
sp|P56480|ATPB_MOUSE	sp|P56480|ATPB_MOUSE	35	35	35	>sp|P56480|ATPB_MOUSE ATP synthase subunit beta, mitochondrial OS=Mus musculus GN=Atp5b PE=1 SV=2	1	35	35	35	29	28	32	29	27	26	27	23	28	30	31	30	29	28	32	29	27	26	27	23	28	30	31	30	29	28	32	29	27	26	27	23	28	30	31	30	76.9	76.9	76.9	56.3
tr|Q8C7W8|Q8C7W8_MOUSE;tr|Q8C3T7|Q8C3T7_MOUSE;tr|Q543U3|Q543U3_MOUSE;sp|P56564|EAA1_MOUSE;tr|Q99NG1|Q99NG1_MOUSE;tr|Q3TXM3|Q3TXM3_MOUSE;tr|B2RQX4|B2RQX4_MOUSE;sp|O35544|EAA4_MOUSE;tr|D3YY51|D3YY51_MOUSE	tr|Q8C7W8|Q8C7W8_MOUSE;tr|Q8C3T7|Q8C3T7_MOUSE;tr|Q543U3|Q543U3_MOUSE;sp|P56564|EAA1_MOUSE	8;8;8;8;3;2;2;2;1	8;8;8;8;3;2;2;2;1	8;8;8;8;3;2;2;2;1	>tr|Q8C7W8|Q8C7W8_MOUSE Amino acid transporter OS=Mus musculus GN=Slc1a3 PE=2 SV=1;>tr|Q8C3T7|Q8C3T7_MOUSE Amino acid transporter OS=Mus musculus GN=Slc1a3 PE=2 SV=1;>tr|Q543U3|Q543U3_MOUSE Amino acid transporter OS=Mus musculus GN=Slc1a3 PE=2 SV=1;>sp|P56	9	8	8	8	6	7	5	5	4	5	6	5	7	8	8	8	6	7	5	5	4	5	6	5	7	8	8	8	6	7	5	5	4	5	6	5	7	8	8	8	21.9	21.9	21.9	59592
tr|Q3UN10|Q3UN10_MOUSE;tr|Q80UI9|Q80UI9_MOUSE;tr|Q3TDI2|Q3TDI2_MOUSE;sp|P56695|WFS1_MOUSE;tr|Q3UMA8|Q3UMA8_MOUSE;tr|F7D926|F7D926_MOUSE	tr|Q3UN10|Q3UN10_MOUSE;tr|Q80UI9|Q80UI9_MOUSE;tr|Q3TDI2|Q3TDI2_MOUSE;sp|P56695|WFS1_MOUSE;tr|Q3UMA8|Q3UMA8_MOUSE	7;7;7;7;6;2	7;7;7;7;6;2	7;7;7;7;6;2	>tr|Q3UN10|Q3UN10_MOUSE Wolframin OS=Mus musculus GN=Wfs1 PE=1 SV=1;>tr|Q80UI9|Q80UI9_MOUSE Wolfram syndrome 1 homolog (Human) OS=Mus musculus GN=Wfs1 PE=2 SV=1;>tr|Q3TDI2|Q3TDI2_MOUSE Wolfram syndrome 1 homolog (Human) OS=Mus musculus GN=Wfs1 PE=2 SV=1;>s	6	7	7	7	3	4	1	3	2	2	3	5	4	7	5	6	3	4	1	3	2	2	3	5	4	7	5	6	3	4	1	3	2	2	3	5	4	7	5	6	8.6	8.6	8.6	91816
tr|Q564F6|Q564F6_MOUSE;sp|P56812|PDCD5_MOUSE;tr|D3Z7Q5|D3Z7Q5_MOUSE	tr|Q564F6|Q564F6_MOUSE;sp|P56812|PDCD5_MOUSE;tr|D3Z7Q5|D3Z7Q5_MOUSE	3;3;2	3;3;2	3;3;2	>tr|Q564F6|Q564F6_MOUSE MCG128907 OS=Mus musculus GN=Pdcd5 PE=2 SV=1;>sp|P56812|PDCD5_MOUSE Programmed cell death protein 5 OS=Mus musculus GN=Pdcd5 PE=1 SV=3;>tr|D3Z7Q5|D3Z7Q5_MOUSE Programmed cell death protein 5 OS=Mus musculus GN=Pdcd5 PE=1 SV=1	3	3	3	3	2	1	1	3	1	3	2	3	2	3	3	3	2	1	1	3	1	3	2	3	2	3	3	3	2	1	1	3	1	3	2	3	2	3	3	3	27.8	27.8	27.8	14275
sp|P57080|UBP25_MOUSE;tr|Q9CSW6|Q9CSW6_MOUSE;tr|Q8CBA4|Q8CBA4_MOUSE	sp|P57080|UBP25_MOUSE;tr|Q9CSW6|Q9CSW6_MOUSE;tr|Q8CBA4|Q8CBA4_MOUSE	2;1;1	2;1;1	2;1;1	>sp|P57080|UBP25_MOUSE Ubiquitin carboxyl-terminal hydrolase 25 OS=Mus musculus GN=Usp25 PE=1 SV=2;>tr|Q9CSW6|Q9CSW6_MOUSE Putative uncharacterized protein (Fragment) OS=Mus musculus GN=Usp25 PE=2 SV=1;>tr|Q8CBA4|Q8CBA4_MOUSE Putative uncharacterized prote	3	2	2	2	1	1	0	1	0	1	0	0	0	0	1	1	1	1	0	1	0	1	0	0	0	0	1	1	1	1	0	1	0	1	0	0	0	0	1	1	2.4	2.4	2.4	121.42
tr|Q3TD54|Q3TD54_MOUSE;tr|Q3T9E5|Q3T9E5_MOUSE;sp|P57716|NICA_MOUSE;tr|Q6ZQF2|Q6ZQF2_MOUSE;tr|Q3TDE4|Q3TDE4_MOUSE;tr|Q3TV74|Q3TV74_MOUSE	tr|Q3TD54|Q3TD54_MOUSE;tr|Q3T9E5|Q3T9E5_MOUSE;sp|P57716|NICA_MOUSE;tr|Q6ZQF2|Q6ZQF2_MOUSE;tr|Q3TDE4|Q3TDE4_MOUSE	5;5;5;5;4;2	5;5;5;5;4;2	5;5;5;5;4;2	>tr|Q3TD54|Q3TD54_MOUSE Putative uncharacterized protein OS=Mus musculus GN=Ncstn PE=2 SV=1;>tr|Q3T9E5|Q3T9E5_MOUSE Putative uncharacterized protein OS=Mus musculus GN=Ncstn PE=2 SV=1;>sp|P57716|NICA_MOUSE Nicastrin OS=Mus musculus GN=Ncstn PE=1 SV=3;>tr|Q	6	5	5	5	3	4	4	5	5	5	4	3	4	5	4	4	3	4	4	5	5	5	4	3	4	5	4	4	3	4	4	5	5	5	4	3	4	5	4	4	7.5	7.5	7.5	78392
sp|P57722|PCBP3_MOUSE;tr|E9Q7D8|E9Q7D8_MOUSE;tr|Q8CFQ6|Q8CFQ6_MOUSE;tr|G3UYM5|G3UYM5_MOUSE	sp|P57722|PCBP3_MOUSE;tr|E9Q7D8|E9Q7D8_MOUSE;tr|Q8CFQ6|Q8CFQ6_MOUSE	4;3;3;1	2;1;1;1	2;1;1;1	>sp|P57722|PCBP3_MOUSE Poly(rC)-binding protein 3 OS=Mus musculus GN=Pcbp3 PE=2 SV=3;>tr|E9Q7D8|E9Q7D8_MOUSE Poly(rC)-binding protein 3 OS=Mus musculus GN=Pcbp3 PE=1 SV=1;>tr|Q8CFQ6|Q8CFQ6_MOUSE Pcbp3 protein OS=Mus musculus GN=Pcbp3 PE=2 SV=1	4	4	2	2	3	4	3	4	3	3	4	4	4	4	3	4	2	2	1	2	1	1	2	2	2	2	1	2	2	2	1	2	1	1	2	2	2	2	1	2	14	6.5	6.5	39294
tr|Q3UJH5|Q3UJH5_MOUSE;tr|Q3U861|Q3U861_MOUSE;sp|P57746|VATD_MOUSE;tr|Q3U684|Q3U684_MOUSE;tr|Q3UK81|Q3UK81_MOUSE;tr|Q9CTI8|Q9CTI8_MOUSE	tr|Q3UJH5|Q3UJH5_MOUSE;tr|Q3U861|Q3U861_MOUSE;sp|P57746|VATD_MOUSE;tr|Q3U684|Q3U684_MOUSE;tr|Q3UK81|Q3UK81_MOUSE	8;8;8;7;6;3	8;8;8;7;6;3	8;8;8;7;6;3	>tr|Q3UJH5|Q3UJH5_MOUSE Putative uncharacterized protein OS=Mus musculus GN=Atp6v1d PE=2 SV=1;>tr|Q3U861|Q3U861_MOUSE ATPase, H+ transporting, lysosomal V1 subunit D, isoform CRA_b OS=Mus musculus GN=Atp6v1d PE=2 SV=1;>sp|P57746|VATD_MOUSE V-type proton AT	6	8	8	8	6	7	7	7	7	6	7	6	7	6	8	7	6	7	7	7	7	6	7	6	7	6	8	7	6	7	7	7	7	6	7	6	7	6	8	7	30	30	30	28355
sp|P57759|ERP29_MOUSE;tr|A8C1V9|A8C1V9_MOUSE;tr|F8WJI4|F8WJI4_MOUSE;tr|F8WIM7|F8WIM7_MOUSE;tr|D6RG87|D6RG87_MOUSE	sp|P57759|ERP29_MOUSE	7;2;1;1;1	7;2;1;1;1	7;2;1;1;1	>sp|P57759|ERP29_MOUSE Endoplasmic reticulum resident protein 29 OS=Mus musculus GN=Erp29 PE=1 SV=2	5	7	7	7	6	6	7	6	6	5	6	5	6	6	7	5	6	6	7	6	6	5	6	5	6	6	7	5	6	6	7	6	6	5	6	5	6	6	7	5	29.8	29.8	29.8	28823
tr|E9QN08|E9QN08_MOUSE;tr|Q80T06|Q80T06_MOUSE;sp|P57776|EF1D_MOUSE;tr|D3YUQ9|D3YUQ9_MOUSE;tr|Q91VK2|Q91VK2_MOUSE;tr|D3Z7N2|D3Z7N2_MOUSE;tr|D3YZT9|D3YZT9_MOUSE;tr|D3YY68|D3YY68_MOUSE	tr|E9QN08|E9QN08_MOUSE;tr|Q80T06|Q80T06_MOUSE;sp|P57776|EF1D_MOUSE;tr|D3YUQ9|D3YUQ9_MOUSE;tr|Q91VK2|Q91VK2_MOUSE;tr|D3Z7N2|D3Z7N2_MOUSE;tr|D3YZT9|D3YZT9_MOUSE	4;4;4;3;3;2;2;1	1;1;1;1;0;0;0;0	1;1;1;1;0;0;0;0	>tr|E9QN08|E9QN08_MOUSE Elongation factor 1-delta (Fragment) OS=Mus musculus GN=Eef1d PE=1 SV=1;>tr|Q80T06|Q80T06_MOUSE Elongation factor 1-delta OS=Mus musculus GN=Eef1d PE=1 SV=1;>sp|P57776|EF1D_MOUSE Elongation factor 1-delta OS=Mus musculus GN=Eef1d PE	8	4	1	1	4	4	4	4	4	4	4	2	4	4	3	3	1	1	1	1	1	1	1	1	1	1	1	0	1	1	1	1	1	1	1	1	1	1	1	0	23.3	9.8	9.8	27217
tr|Q1A602|Q1A602_MOUSE;tr|Q3ULT2|Q3ULT2_MOUSE;tr|Q3UDJ7|Q3UDJ7_MOUSE;sp|P57780|ACTN4_MOUSE;tr|Q8BP35|Q8BP35_MOUSE;tr|E9Q2W9|E9Q2W9_MOUSE;tr|D3Z761|D3Z761_MOUSE;tr|D3Z0L8|D3Z0L8_MOUSE;tr|Q61063|Q61063_MOUSE;tr|Q61064|Q61064_MOUSE	tr|Q1A602|Q1A602_MOUSE;tr|Q3ULT2|Q3ULT2_MOUSE;tr|Q3UDJ7|Q3UDJ7_MOUSE;sp|P57780|ACTN4_MOUSE	12;12;12;12;5;5;3;3;2;2	7;7;7;7;3;2;1;1;1;2	7;7;7;7;3;2;1;1;1;2	>tr|Q1A602|Q1A602_MOUSE Non-muscle alpha-actinin 4 OS=Mus musculus GN=Actn4 PE=2 SV=1;>tr|Q3ULT2|Q3ULT2_MOUSE Actinin alpha 4 OS=Mus musculus GN=Actn4 PE=2 SV=1;>tr|Q3UDJ7|Q3UDJ7_MOUSE Putative uncharacterized protein OS=Mus musculus GN=Actn4 PE=2 SV=1;>sp	10	12	7	7	10	11	10	9	9	9	8	9	9	10	9	9	6	7	5	6	5	5	4	6	5	6	5	5	6	7	5	6	5	5	4	6	5	6	5	5	15.8	9.3	9.3	104.91
tr|D3YVZ9|D3YVZ9_MOUSE;tr|Q059G7|Q059G7_MOUSE;sp|P58059|RT21_MOUSE	tr|D3YVZ9|D3YVZ9_MOUSE;tr|Q059G7|Q059G7_MOUSE;sp|P58059|RT21_MOUSE	2;2;2	2;2;2	2;2;2	>tr|D3YVZ9|D3YVZ9_MOUSE 28S ribosomal protein S21, mitochondrial (Fragment) OS=Mus musculus GN=Mrps21 PE=1 SV=1;>tr|Q059G7|Q059G7_MOUSE MCG16762, isoform CRA_a OS=Mus musculus GN=Mrps21 PE=2 SV=1;>sp|P58059|RT21_MOUSE 28S ribosomal protein S21, mitochondri	3	2	2	2	1	0	1	2	1	1	0	1	2	2	2	1	1	0	1	2	1	1	0	1	2	2	2	1	1	0	1	2	1	1	0	1	2	2	2	1	61.4	61.4	61.4	51089
tr|Q3TLX9|Q3TLX9_MOUSE;sp|P58242|ASM3B_MOUSE;tr|Q8BTC9|Q8BTC9_MOUSE	tr|Q3TLX9|Q3TLX9_MOUSE;sp|P58242|ASM3B_MOUSE;tr|Q8BTC9|Q8BTC9_MOUSE	2;2;1	2;2;1	2;2;1	>tr|Q3TLX9|Q3TLX9_MOUSE Putative uncharacterized protein OS=Mus musculus GN=Smpdl3b PE=2 SV=1;>sp|P58242|ASM3B_MOUSE Acid sphingomyelinase-like phosphodiesterase 3b OS=Mus musculus GN=Smpdl3b PE=1 SV=1;>tr|Q8BTC9|Q8BTC9_MOUSE Putative uncharacterized prote	3	2	2	2	0	1	1	2	0	1	1	2	2	2	2	2	0	1	1	2	0	1	1	2	2	2	2	2	0	1	1	2	0	1	1	2	2	2	2	2	8.1	8.1	8.1	51599
tr|Q8BMA8|Q8BMA8_MOUSE;tr|Q3UZ14|Q3UZ14_MOUSE;tr|Q3UMI7|Q3UMI7_MOUSE;tr|Q3UDC8|Q3UDC8_MOUSE;tr|Q3UBL9|Q3UBL9_MOUSE;sp|P58252|EF2_MOUSE;tr|Q6P9L9|Q6P9L9_MOUSE;tr|Q3TK17|Q3TK17_MOUSE;tr|Q8C153|Q8C153_MOUSE;tr|Q3TX47|Q3TX47_MOUSE;tr|Q3TW58|Q3TW58_MOUSE;tr|Q3TLB1|Q3TLB1_MOUSE;tr|Q3TJZ1|Q3TJZ1_MOUSE;tr|Q3TWX1|Q3TWX1_MOUSE;tr|Q3TSK4|Q3TSK4_MOUSE;tr|Q3TPG2|Q3TPG2_MOUSE;tr|Q99LT6|Q99LT6_MOUSE;tr|Q61509|Q…	tr|Q8BMA8|Q8BMA8_MOUSE;tr|Q3UZ14|Q3UZ14_MOUSE;tr|Q3UMI7|Q3UMI7_MOUSE;tr|Q3UDC8|Q3UDC8_MOUSE;tr|Q3UBL9|Q3UBL9_MOUSE;sp|P58252|EF2_MOUSE;tr|Q6P9L9|Q6P9L9_MOUSE;tr|Q3TK17|Q3TK17_MOUSE;tr|Q8C153|Q8C153_MOUSE;tr|Q3TX47|Q3TX47_MOUSE;tr|Q3TW58|Q3TW58_MOUSE;tr|Q3TLB1|Q3TLB1_MOUSE;tr|Q3TJZ1|Q3TJZ1_MOUSE;tr|Q3TWX1|Q3TWX1_MOUSE;tr|Q3TSK4|Q3TSK4_MOUSE	28;28;28;28;28;28;27;27;27;27;27;27;27;26;15;13;11;9;5;5;1	28;28;28;28;28;28;27;27;27;27;27;27;27;26;15;13;11;9;5;5;1	27;27;27;27;27;27;26;26;26;26;26;26;26;25;14;12;10;8;5;5;0	>tr|Q8BMA8|Q8BMA8_MOUSE Putative uncharacterized protein OS=Mus musculus GN=Eef2 PE=2 SV=1;>tr|Q3UZ14|Q3UZ14_MOUSE Putative uncharacterized protein OS=Mus musculus GN=Eef2 PE=2 SV=1;>tr|Q3UMI7|Q3UMI7_MOUSE Putative uncharacterized protein OS=Mus musculus G	21	28	28	27	23	22	23	21	24	22	19	22	20	24	22	21	23	22	23	21	24	22	19	22	20	24	22	21	22	21	22	20	23	21	18	21	19	23	21	20	34.3	34.3	33.1	95256
sp|P58281|OPA1_MOUSE;tr|H7BX01|H7BX01_MOUSE;tr|Q80TX7|Q80TX7_MOUSE;tr|E0CXD1|E0CXD1_MOUSE;tr|Q8BK99|Q8BK99_MOUSE;tr|F6U775|F6U775_MOUSE	sp|P58281|OPA1_MOUSE;tr|H7BX01|H7BX01_MOUSE;tr|Q80TX7|Q80TX7_MOUSE;tr|E0CXD1|E0CXD1_MOUSE;tr|Q8BK99|Q8BK99_MOUSE	15;15;13;10;9;3	15;15;13;10;9;3	15;15;13;10;9;3	>sp|P58281|OPA1_MOUSE Dynamin-like 120 kDa protein, mitochondrial OS=Mus musculus GN=Opa1 PE=1 SV=1;>tr|H7BX01|H7BX01_MOUSE Dynamin-like 120 kDa protein, mitochondrial OS=Mus musculus GN=Opa1 PE=1 SV=1;>tr|Q80TX7|Q80TX7_MOUSE MKIAA0567 protein (Fragment) O	6	15	15	15	12	14	11	13	13	13	12	10	14	11	15	14	12	14	11	13	13	13	12	10	14	11	15	14	12	14	11	13	13	13	12	10	14	11	15	14	16.2	16.2	16.2	111.34
tr|Q543N6|Q543N6_MOUSE;sp|P58389|PTPA_MOUSE;tr|Q8C0E1|Q8C0E1_MOUSE;tr|A2AWE9|A2AWE9_MOUSE;tr|A2AWF0|A2AWF0_MOUSE;tr|B7ZDE0|B7ZDE0_MOUSE;tr|D6RFC2|D6RFC2_MOUSE;tr|F6Z6I0|F6Z6I0_MOUSE	tr|Q543N6|Q543N6_MOUSE;sp|P58389|PTPA_MOUSE;tr|Q8C0E1|Q8C0E1_MOUSE;tr|A2AWE9|A2AWE9_MOUSE;tr|A2AWF0|A2AWF0_MOUSE	8;8;7;6;5;3;2;1	8;8;7;6;5;3;2;1	8;8;7;6;5;3;2;1	>tr|Q543N6|Q543N6_MOUSE Serine/threonine-protein phosphatase 2A activator OS=Mus musculus GN=Ppp2r4 PE=2 SV=1;>sp|P58389|PTPA_MOUSE Serine/threonine-protein phosphatase 2A activator OS=Mus musculus GN=Ppp2r4 PE=1 SV=1;>tr|Q8C0E1|Q8C0E1_MOUSE Serine/threoni	8	8	8	8	8	8	8	8	8	8	8	7	8	8	8	8	8	8	8	8	8	8	8	7	8	8	8	8	8	8	8	8	8	8	8	7	8	8	8	8	28.8	28.8	28.8	36.71
tr|Q3U3S0|Q3U3S0_MOUSE;sp|P58404|STRN4_MOUSE;tr|V9GXE7|V9GXE7_MOUSE;tr|V9GXI9|V9GXI9_MOUSE	tr|Q3U3S0|Q3U3S0_MOUSE;sp|P58404|STRN4_MOUSE;tr|V9GXE7|V9GXE7_MOUSE	3;3;2;1	3;3;2;1	3;3;2;1	>tr|Q3U3S0|Q3U3S0_MOUSE Putative uncharacterized protein OS=Mus musculus GN=Strn4 PE=2 SV=1;>sp|P58404|STRN4_MOUSE Striatin-4 OS=Mus musculus GN=Strn4 PE=1 SV=2;>tr|V9GXE7|V9GXE7_MOUSE Striatin-4 (Fragment) OS=Mus musculus GN=Strn4 PE=1 SV=1	4	3	3	3	2	3	2	3	2	3	2	3	2	2	2	2	2	3	2	3	2	3	2	3	2	2	2	2	2	3	2	3	2	3	2	3	2	2	2	2	5.4	5.4	5.4	80964
tr|B9EKJ7|B9EKJ7_MOUSE;sp|P58871|TB182_MOUSE;tr|Z4YJL4|Z4YJL4_MOUSE	tr|B9EKJ7|B9EKJ7_MOUSE;sp|P58871|TB182_MOUSE;tr|Z4YJL4|Z4YJL4_MOUSE	8;8;5	8;8;5	8;8;5	>tr|B9EKJ7|B9EKJ7_MOUSE Tankyrase 1 binding protein 1 OS=Mus musculus GN=Tnks1bp1 PE=2 SV=1;>sp|P58871|TB182_MOUSE 182 kDa tankyrase-1-binding protein OS=Mus musculus GN=Tnks1bp1 PE=1 SV=2;>tr|Z4YJL4|Z4YJL4_MOUSE 182 kDa tankyrase-1-binding protein OS=Mus	3	8	8	8	4	4	5	3	4	3	5	6	6	4	3	2	4	4	5	3	4	3	5	6	6	4	3	2	4	4	5	3	4	3	5	6	6	4	3	2	7.3	7.3	7.3	181.82
tr|Q3UGC5|Q3UGC5_MOUSE;tr|Q3TNR7|Q3TNR7_MOUSE;sp|P59017|B2L13_MOUSE	tr|Q3UGC5|Q3UGC5_MOUSE;tr|Q3TNR7|Q3TNR7_MOUSE;sp|P59017|B2L13_MOUSE	4;4;4	4;4;4	4;4;4	>tr|Q3UGC5|Q3UGC5_MOUSE Putative uncharacterized protein OS=Mus musculus GN=Bcl2l13 PE=2 SV=1;>tr|Q3TNR7|Q3TNR7_MOUSE Putative uncharacterized protein OS=Mus musculus GN=Bcl2l13 PE=2 SV=1;>sp|P59017|B2L13_MOUSE Bcl-2-like protein 13 OS=Mus musculus GN=Bcl2	3	4	4	4	2	3	3	3	2	2	2	2	2	2	2	3	2	3	3	3	2	2	2	2	2	2	2	3	2	3	3	3	2	2	2	2	2	2	2	3	14.5	14.5	14.5	46647
tr|Q8QZU9|Q8QZU9_MOUSE;tr|Q3TVB2|Q3TVB2_MOUSE;sp|P59108|CPNE2_MOUSE	tr|Q8QZU9|Q8QZU9_MOUSE;tr|Q3TVB2|Q3TVB2_MOUSE;sp|P59108|CPNE2_MOUSE	2;2;2	1;1;1	1;1;1	>tr|Q8QZU9|Q8QZU9_MOUSE Cpne2 protein OS=Mus musculus GN=Cpne2 PE=2 SV=1;>tr|Q3TVB2|Q3TVB2_MOUSE Putative uncharacterized protein OS=Mus musculus GN=Cpne2 PE=2 SV=1;>sp|P59108|CPNE2_MOUSE Copine-2 OS=Mus musculus GN=Cpne2 PE=2 SV=1	3	2	1	1	2	1	2	2	1	1	1	2	2	2	2	2	1	0	1	1	0	0	0	1	1	1	1	1	1	0	1	1	0	0	0	1	1	1	1	1	7	4.5	4.5	40018
tr|Q3TQR3|Q3TQR3_MOUSE;sp|P59325|IF5_MOUSE;tr|Q05CM5|Q05CM5_MOUSE;tr|Q8BVV6|Q8BVV6_MOUSE;tr|Q05CY6|Q05CY6_MOUSE;tr|Q3TT65|Q3TT65_MOUSE;tr|Q6PHA6|Q6PHA6_MOUSE;tr|Q05C65|Q05C65_MOUSE;tr|Q05CH7|Q05CH7_MOUSE;tr|Q3TKY2|Q3TKY2_MOUSE	tr|Q3TQR3|Q3TQR3_MOUSE;sp|P59325|IF5_MOUSE;tr|Q05CM5|Q05CM5_MOUSE;tr|Q8BVV6|Q8BVV6_MOUSE;tr|Q05CY6|Q05CY6_MOUSE;tr|Q3TT65|Q3TT65_MOUSE;tr|Q6PHA6|Q6PHA6_MOUSE;tr|Q05C65|Q05C65_MOUSE;tr|Q05CH7|Q05CH7_MOUSE;tr|Q3TKY2|Q3TKY2_MOUSE	6;6;5;5;3;3;3;3;3;3	6;6;5;5;3;3;3;3;3;3	6;6;5;5;3;3;3;3;3;3	>tr|Q3TQR3|Q3TQR3_MOUSE MCG118037 OS=Mus musculus GN=Eif5 PE=2 SV=1;>sp|P59325|IF5_MOUSE Eukaryotic translation initiation factor 5 OS=Mus musculus GN=Eif5 PE=1 SV=1;>tr|Q05CM5|Q05CM5_MOUSE Eif5 protein (Fragment) OS=Mus musculus GN=Eif5 PE=2 SV=1;>tr|Q8BV	10	6	6	6	4	5	4	5	4	3	5	5	6	6	5	5	4	5	4	5	4	3	5	5	6	6	5	5	4	5	4	5	4	3	5	5	6	6	5	5	14.9	14.9	14.9	48968
tr|F6QN75|F6QN75_MOUSE;tr|Q05CD1|Q05CD1_MOUSE;tr|A0A0A6YX25|A0A0A6YX25_MOUSE;sp|P59481|LMA2L_MOUSE;tr|D3Z4P2|D3Z4P2_MOUSE	tr|F6QN75|F6QN75_MOUSE;tr|Q05CD1|Q05CD1_MOUSE;tr|A0A0A6YX25|A0A0A6YX25_MOUSE;sp|P59481|LMA2L_MOUSE;tr|D3Z4P2|D3Z4P2_MOUSE	3;3;3;3;3	3;3;3;3;3	3;3;3;3;3	>tr|F6QN75|F6QN75_MOUSE VIP36-like protein (Fragment) OS=Mus musculus GN=Lman2l PE=1 SV=1;>tr|Q05CD1|Q05CD1_MOUSE Lman2l protein OS=Mus musculus GN=Lman2l PE=2 SV=1;>tr|A0A0A6YX25|A0A0A6YX25_MOUSE VIP36-like protein (Fragment) OS=Mus musculus GN=Lman2l PE=	5	3	3	3	3	2	3	3	3	3	2	0	3	2	3	3	3	2	3	3	3	3	2	0	3	2	3	3	3	2	3	3	3	3	2	0	3	2	3	3	21.8	21.8	21.8	14273
tr|Q9D3C4|Q9D3C4_MOUSE;tr|Q8BVW6|Q8BVW6_MOUSE;tr|Q7TPD9|Q7TPD9_MOUSE;sp|P59999|ARPC4_MOUSE	tr|Q9D3C4|Q9D3C4_MOUSE;tr|Q8BVW6|Q8BVW6_MOUSE;tr|Q7TPD9|Q7TPD9_MOUSE;sp|P59999|ARPC4_MOUSE	4;4;4;4	4;4;4;4	2;2;2;2	>tr|Q9D3C4|Q9D3C4_MOUSE Putative uncharacterized protein OS=Mus musculus GN=Arpc4 PE=2 SV=1;>tr|Q8BVW6|Q8BVW6_MOUSE Putative uncharacterized protein OS=Mus musculus GN=Arpc4 PE=2 SV=1;>tr|Q7TPD9|Q7TPD9_MOUSE Arpc4 protein OS=Mus musculus GN=Arpc4 PE=2 SV=1	4	4	4	2	4	4	3	3	4	4	4	4	4	4	4	4	4	4	3	3	4	4	4	4	4	4	4	4	2	2	2	2	2	2	2	2	2	2	2	2	22.6	22.6	13.1	19653
tr|Q545V6|Q545V6_MOUSE;sp|P60041|SMS_MOUSE	tr|Q545V6|Q545V6_MOUSE;sp|P60041|SMS_MOUSE	2;2	2;2	2;2	>tr|Q545V6|Q545V6_MOUSE Somatostatin OS=Mus musculus GN=Sst PE=2 SV=1;>sp|P60041|SMS_MOUSE Somatostatin OS=Mus musculus GN=Sst PE=3 SV=1	2	2	2	2	0	0	1	1	0	1	0	2	1	2	2	2	0	0	1	1	0	1	0	2	1	2	2	2	0	0	1	1	0	1	0	2	1	2	2	2	20.7	20.7	20.7	12745
tr|Q3UJN2|Q3UJN2_MOUSE;tr|Q3U1C2|Q3U1C2_MOUSE;sp|P60122|RUVB1_MOUSE;tr|D3YW60|D3YW60_MOUSE	tr|Q3UJN2|Q3UJN2_MOUSE;tr|Q3U1C2|Q3U1C2_MOUSE;sp|P60122|RUVB1_MOUSE	10;10;10;4	10;10;10;4	10;10;10;4	>tr|Q3UJN2|Q3UJN2_MOUSE Putative uncharacterized protein OS=Mus musculus GN=Ruvbl1 PE=2 SV=1;>tr|Q3U1C2|Q3U1C2_MOUSE MCG130614 OS=Mus musculus GN=Ruvbl1 PE=2 SV=1;>sp|P60122|RUVB1_MOUSE RuvB-like 1 OS=Mus musculus GN=Ruvbl1 PE=1 SV=1	4	10	10	10	8	10	10	10	9	10	8	9	10	10	9	8	8	10	10	10	9	10	8	9	10	10	9	8	8	10	10	10	9	10	8	9	10	10	9	8	30.9	30.9	30.9	50213
tr|Q3UYM8|Q3UYM8_MOUSE;sp|P60202|MYPR_MOUSE;tr|Q62079|Q62079_MOUSE	tr|Q3UYM8|Q3UYM8_MOUSE;sp|P60202|MYPR_MOUSE;tr|Q62079|Q62079_MOUSE	9;9;7	9;9;7	9;9;7	>tr|Q3UYM8|Q3UYM8_MOUSE Putative uncharacterized protein OS=Mus musculus GN=Plp1 PE=2 SV=1;>sp|P60202|MYPR_MOUSE Myelin proteolipid protein OS=Mus musculus GN=Plp1 PE=1 SV=2;>tr|Q62079|Q62079_MOUSE Myelin proteolipid OS=Mus musculus GN=Plp1 PE=2 SV=1	3	9	9	9	9	9	9	8	9	9	9	9	9	9	9	9	9	9	9	8	9	9	9	9	9	9	9	9	9	9	9	8	9	9	9	9	9	9	9	9	31.8	31.8	31.8	30077
tr|Q3UIG0|Q3UIG0_MOUSE;sp|P60229|EIF3E_MOUSE;tr|Q9CT23|Q9CT23_MOUSE;tr|Q6LCK2|Q6LCK2_MOUSE	tr|Q3UIG0|Q3UIG0_MOUSE;sp|P60229|EIF3E_MOUSE;tr|Q9CT23|Q9CT23_MOUSE	14;14;12;6	14;14;12;6	14;14;12;6	>tr|Q3UIG0|Q3UIG0_MOUSE Eukaryotic translation initiation factor 3 subunit E OS=Mus musculus GN=Eif3e PE=2 SV=1;>sp|P60229|EIF3E_MOUSE Eukaryotic translation initiation factor 3 subunit E OS=Mus musculus GN=Eif3e PE=1 SV=1;>tr|Q9CT23|Q9CT23_MOUSE Putative	4	14	14	14	11	12	10	14	11	11	11	10	11	13	11	11	11	12	10	14	11	11	11	10	11	13	11	11	11	12	10	14	11	11	11	10	11	13	11	11	33.3	33.3	33.3	52.22
sp|P60335|PCBP1_MOUSE	sp|P60335|PCBP1_MOUSE	8	8	6	>sp|P60335|PCBP1_MOUSE Poly(rC)-binding protein 1 OS=Mus musculus GN=Pcbp1 PE=1 SV=1	1	8	8	6	6	7	8	7	7	7	8	8	7	7	8	6	6	7	8	7	7	7	8	8	7	7	8	6	5	5	6	5	5	5	6	6	5	5	6	4	32.6	32.6	24.7	37497
sp|P60487|PLPP_MOUSE;tr|Q6IS27|Q6IS27_MOUSE;tr|Q5U5Y4|Q5U5Y4_MOUSE	sp|P60487|PLPP_MOUSE;tr|Q6IS27|Q6IS27_MOUSE	9;7;2	9;7;2	9;7;2	>sp|P60487|PLPP_MOUSE Pyridoxal phosphate phosphatase OS=Mus musculus GN=Pdxp PE=1 SV=1;>tr|Q6IS27|Q6IS27_MOUSE Pdxp protein (Fragment) OS=Mus musculus GN=Pdxp PE=2 SV=1	3	9	9	9	7	7	8	7	8	8	8	7	8	7	8	7	7	7	8	7	8	8	8	7	8	7	8	7	7	7	8	7	8	8	8	7	8	7	8	7	39.7	39.7	39.7	31512
sp|P60521|GBRL2_MOUSE	sp|P60521|GBRL2_MOUSE	5	5	5	>sp|P60521|GBRL2_MOUSE Gamma-aminobutyric acid receptor-associated protein-like 2 OS=Mus musculus GN=Gabarapl2 PE=1 SV=1	1	5	5	5	2	2	2	4	4	4	2	3	3	3	5	3	2	2	2	4	4	4	2	3	3	3	5	3	2	2	2	4	4	4	2	3	3	3	5	3	35.9	35.9	35.9	13667
tr|Q3UE06|Q3UE06_MOUSE;tr|Q3UDU9|Q3UDU9_MOUSE;sp|P60670|NPL4_MOUSE	tr|Q3UE06|Q3UE06_MOUSE;tr|Q3UDU9|Q3UDU9_MOUSE;sp|P60670|NPL4_MOUSE	2;2;2	2;2;2	2;2;2	>tr|Q3UE06|Q3UE06_MOUSE Putative uncharacterized protein OS=Mus musculus GN=Nploc4 PE=2 SV=1;>tr|Q3UDU9|Q3UDU9_MOUSE Putative uncharacterized protein OS=Mus musculus GN=Nploc4 PE=2 SV=1;>sp|P60670|NPL4_MOUSE Nuclear protein localization protein 4 homolog O	3	2	2	2	0	0	2	2	0	0	0	0	0	0	0	0	0	0	2	2	0	0	0	0	0	0	0	0	0	0	2	2	0	0	0	0	0	0	0	0	5.9	5.9	5.9	68035
tr|Q4KL81|Q4KL81_MOUSE;tr|B2RRX1|B2RRX1_MOUSE;sp|P63260|ACTG_MOUSE;sp|P60710|ACTB_MOUSE;tr|Q3U939|Q3U939_MOUSE;tr|Q3UAF7|Q3UAF7_MOUSE;tr|Q3UAF6|Q3UAF6_MOUSE;tr|Q3TSB7|Q3TSB7_MOUSE;tr|Q3TIJ9|Q3TIJ9_MOUSE;tr|Q3U5R4|Q3U5R4_MOUSE;tr|Q3UAA9|Q3UAA9_MOUSE;tr|Q3UA89|Q3UA89_MOUSE;tr|Q3UCF8|Q3UCF8_MOUSE;tr|Q3U804|Q3U804_MOUSE;tr|Q61276|Q61276_MOUSE;tr|Q3UGS0|Q3UGS0_MOUSE;tr|E9Q5F4|E9Q5F4_MOUSE;tr|E9Q1F2|E9…	tr|Q4KL81|Q4KL81_MOUSE;tr|B2RRX1|B2RRX1_MOUSE;sp|P63260|ACTG_MOUSE;sp|P60710|ACTB_MOUSE;tr|Q3U939|Q3U939_MOUSE;tr|Q3UAF7|Q3UAF7_MOUSE;tr|Q3UAF6|Q3UAF6_MOUSE;tr|Q3TSB7|Q3TSB7_MOUSE;tr|Q3TIJ9|Q3TIJ9_MOUSE;tr|Q3U5R4|Q3U5R4_MOUSE;tr|Q3UAA9|Q3UAA9_MOUSE;tr|Q3UA89|Q3UA89_MOUSE;tr|Q3UCF8|Q3UCF8_MOUSE;tr|Q3U804|Q3U804_MOUSE;tr|Q61276|Q61276_MOUSE;tr|Q3UGS0|Q3UGS0_MOUSE;tr|E9Q5F4|E9Q5F4_MOUSE;tr|E9Q1F2|E9…	27;27;27;27;26;26;26;25;25;25;25;25;24;24;24;23;19;19;17;16;11;11;11;11;8;6;5;4;3;2;2	27;27;27;27;26;26;26;25;25;25;25;25;24;24;24;23;19;19;17;16;11;11;11;11;8;6;5;4;3;2;2	1;1;1;1;1;1;1;1;1;1;1;1;1;1;1;1;1;0;1;1;1;1;1;0;0;0;0;0;0;0;0	>tr|Q4KL81|Q4KL81_MOUSE Actin, gamma, cytoplasmic 1 OS=Mus musculus GN=Actg1 PE=2 SV=1;>tr|B2RRX1|B2RRX1_MOUSE Actin, beta OS=Mus musculus GN=Actb PE=2 SV=1;>sp|P63260|ACTG_MOUSE Actin, cytoplasmic 2 OS=Mus musculus GN=Actg1 PE=1 SV=1;>sp|P60710|ACTB_MOUSE	31	27	27	1	25	26	26	24	25	25	25	23	26	24	24	25	25	26	26	24	25	25	25	23	26	24	24	25	1	1	1	1	1	1	1	1	1	1	1	1	59.5	59.5	5.6	41792
sp|P60761|NEUG_MOUSE	sp|P60761|NEUG_MOUSE	2	2	2	>sp|P60761|NEUG_MOUSE Neurogranin OS=Mus musculus GN=Nrgn PE=1 SV=1	1	2	2	2	0	2	2	2	0	2	1	2	1	2	2	2	0	2	2	2	0	2	1	2	1	2	2	2	0	2	2	2	0	2	1	2	1	2	2	2	19.2	19.2	19.2	74963
tr|Q14A12|Q14A12_MOUSE;sp|P60764|RAC3_MOUSE;tr|A2AC13|A2AC13_MOUSE;tr|Q8QZS2|Q8QZS2_MOUSE	tr|Q14A12|Q14A12_MOUSE;sp|P60764|RAC3_MOUSE;tr|A2AC13|A2AC13_MOUSE;tr|Q8QZS2|Q8QZS2_MOUSE	4;4;3;3	1;1;1;1	1;1;1;1	>tr|Q14A12|Q14A12_MOUSE RAS-related C3 botulinum substrate 3 OS=Mus musculus GN=Rac3 PE=2 SV=1;>sp|P60764|RAC3_MOUSE Ras-related C3 botulinum toxin substrate 3 OS=Mus musculus GN=Rac3 PE=1 SV=1;>tr|A2AC13|A2AC13_MOUSE RAS-related C3 botulinum substrate 3,	4	4	1	1	3	4	4	3	4	4	3	4	3	3	4	4	0	1	1	1	1	1	0	1	0	1	1	1	0	1	1	1	1	1	0	1	0	1	1	1	22.4	7.3	7.3	21379
sp|P60766|CDC42_MOUSE;tr|Q3UL78|Q3UL78_MOUSE	sp|P60766|CDC42_MOUSE;tr|Q3UL78|Q3UL78_MOUSE	3;2	2;2	2;2	>sp|P60766|CDC42_MOUSE Cell division control protein 42 homolog OS=Mus musculus GN=Cdc42 PE=1 SV=2;>tr|Q3UL78|Q3UL78_MOUSE Putative uncharacterized protein OS=Mus musculus GN=Cdc42 PE=2 SV=1	2	3	2	2	2	3	3	3	3	3	3	3	2	3	3	3	1	2	2	2	2	2	2	2	1	2	2	2	1	2	2	2	2	2	2	2	1	2	2	2	16.8	11	11	21258
tr|Q4FZL1|Q4FZL1_MOUSE;tr|Q5F2A7|Q5F2A7_MOUSE;tr|Q3UXC2|Q3UXC2_MOUSE;tr|Q3TFG3|Q3TFG3_MOUSE;sp|P60843|IF4A1_MOUSE;tr|Q3TLL6|Q3TLL6_MOUSE;tr|Q3TGK7|Q3TGK7_MOUSE;tr|Q3U8I0|Q3U8I0_MOUSE;tr|Q3TSJ4|Q3TSJ4_MOUSE;tr|Q78WR5|Q78WR5_MOUSE;tr|Q99LR0|Q99LR0_MOUSE	tr|Q4FZL1|Q4FZL1_MOUSE;tr|Q5F2A7|Q5F2A7_MOUSE;tr|Q3UXC2|Q3UXC2_MOUSE;tr|Q3TFG3|Q3TFG3_MOUSE;sp|P60843|IF4A1_MOUSE;tr|Q3TLL6|Q3TLL6_MOUSE;tr|Q3TGK7|Q3TGK7_MOUSE;tr|Q3U8I0|Q3U8I0_MOUSE;tr|Q3TSJ4|Q3TSJ4_MOUSE;tr|Q78WR5|Q78WR5_MOUSE	14;14;14;14;14;13;13;10;8;8;1	6;6;6;6;6;5;5;5;3;3;1	6;6;6;6;6;5;5;5;3;3;1	>tr|Q4FZL1|Q4FZL1_MOUSE Eif4a1 protein (Fragment) OS=Mus musculus GN=Eif4a1 PE=2 SV=1;>tr|Q5F2A7|Q5F2A7_MOUSE Putative uncharacterized protein OS=Mus musculus GN=Eif4a1 PE=2 SV=1;>tr|Q3UXC2|Q3UXC2_MOUSE Putative uncharacterized protein OS=Mus musculus GN=E	11	14	6	6	11	13	13	14	14	14	14	13	14	12	13	12	3	5	5	6	6	6	6	5	6	5	5	4	3	5	5	6	6	6	6	5	6	5	5	4	40	19.3	19.3	46022
tr|Q5BLK2|Q5BLK2_MOUSE;sp|P60867|RS20_MOUSE	tr|Q5BLK2|Q5BLK2_MOUSE;sp|P60867|RS20_MOUSE	3;3	3;3	3;3	>tr|Q5BLK2|Q5BLK2_MOUSE MCG3574 OS=Mus musculus GN=Rps20 PE=2 SV=1;>sp|P60867|RS20_MOUSE 40S ribosomal protein S20 OS=Mus musculus GN=Rps20 PE=1 SV=1	2	3	3	3	3	3	3	3	2	3	3	2	3	3	3	3	3	3	3	3	2	3	3	2	3	3	3	3	3	3	3	3	2	3	3	2	3	3	3	3	22.7	22.7	22.7	13373
sp|P60879|SNP25_MOUSE;tr|B0R029|B0R029_MOUSE;tr|E9Q8A1|E9Q8A1_MOUSE;tr|B0R030|B0R030_MOUSE;tr|A2AKH4|A2AKH4_MOUSE;sp|O09044|SNP23_MOUSE;tr|Q9D3L3|Q9D3L3_MOUSE	sp|P60879|SNP25_MOUSE	19;1;1;1;1;1;1	19;1;1;1;1;1;1	19;1;1;1;1;1;1	>sp|P60879|SNP25_MOUSE Synaptosomal-associated protein 25 OS=Mus musculus GN=Snap25 PE=1 SV=1	7	19	19	19	14	15	14	15	16	18	14	16	16	16	15	16	14	15	14	15	16	18	14	16	16	16	15	16	14	15	14	15	16	18	14	16	16	16	15	16	72.3	72.3	72.3	23315
tr|A2AUE1|A2AUE1_MOUSE;tr|G5E8T0|G5E8T0_MOUSE;sp|P60904|DNJC5_MOUSE;tr|Q921J3|Q921J3_MOUSE	tr|A2AUE1|A2AUE1_MOUSE;tr|G5E8T0|G5E8T0_MOUSE;sp|P60904|DNJC5_MOUSE;tr|Q921J3|Q921J3_MOUSE	3;3;3;3	3;3;3;3	3;3;3;3	>tr|A2AUE1|A2AUE1_MOUSE DnaJ homolog subfamily C member 5 (Fragment) OS=Mus musculus GN=Dnajc5 PE=1 SV=1;>tr|G5E8T0|G5E8T0_MOUSE DnaJ (Hsp40) homolog, subfamily C, member 5, isoform CRA_b OS=Mus musculus GN=Dnajc5 PE=1 SV=1;>sp|P60904|DNJC5_MOUSE DnaJ homo	4	3	3	3	3	3	3	3	3	3	3	3	3	3	3	3	3	3	3	3	3	3	3	3	3	3	3	3	3	3	3	3	3	3	3	3	3	3	3	3	22.7	22.7	22.7	15819
tr|B2RPS1|B2RPS1_MOUSE;sp|P61021|RAB5B_MOUSE;tr|Q0PD56|Q0PD56_MOUSE;tr|Q8C458|Q8C458_MOUSE	tr|B2RPS1|B2RPS1_MOUSE;sp|P61021|RAB5B_MOUSE;tr|Q0PD56|Q0PD56_MOUSE;tr|Q8C458|Q8C458_MOUSE	9;9;9;5	6;6;6;2	6;6;6;2	>tr|B2RPS1|B2RPS1_MOUSE RAB5B, member RAS oncogene family OS=Mus musculus GN=Rab5b PE=2 SV=1;>sp|P61021|RAB5B_MOUSE Ras-related protein Rab-5B OS=Mus musculus GN=Rab5b PE=1 SV=1;>tr|Q0PD56|Q0PD56_MOUSE Rab5B OS=Mus musculus GN=Rab5b PE=2 SV=1;>tr|Q8C458|Q8	4	9	6	6	7	7	9	7	7	7	8	7	9	8	7	8	5	5	6	4	5	4	6	4	6	5	5	5	5	5	6	4	5	4	6	4	6	5	5	5	48.8	34	34	23707
sp|P61022|CHP1_MOUSE;tr|B0R091|B0R091_MOUSE;tr|B0R092|B0R092_MOUSE	sp|P61022|CHP1_MOUSE;tr|B0R091|B0R091_MOUSE	4;3;1	4;3;1	4;3;1	>sp|P61022|CHP1_MOUSE Calcineurin B homologous protein 1 OS=Mus musculus GN=Chp1 PE=1 SV=2;>tr|B0R091|B0R091_MOUSE Calcineurin B homologous protein 1 OS=Mus musculus GN=Chp1 PE=1 SV=1	3	4	4	4	2	2	2	2	2	2	1	1	3	4	3	4	2	2	2	2	2	2	1	1	3	4	3	4	2	2	2	2	2	2	1	1	3	4	3	4	27.7	27.7	27.7	22432
tr|Q4FJL0|Q4FJL0_MOUSE;sp|P61027|RAB10_MOUSE;tr|Q3U621|Q3U621_MOUSE;tr|D3YUS4|D3YUS4_MOUSE	tr|Q4FJL0|Q4FJL0_MOUSE;sp|P61027|RAB10_MOUSE;tr|Q3U621|Q3U621_MOUSE	7;7;6;1	6;6;5;1	5;5;4;0	>tr|Q4FJL0|Q4FJL0_MOUSE RAB10, member RAS oncogene family OS=Mus musculus GN=Rab10 PE=2 SV=1;>sp|P61027|RAB10_MOUSE Ras-related protein Rab-10 OS=Mus musculus GN=Rab10 PE=1 SV=1;>tr|Q3U621|Q3U621_MOUSE Putative uncharacterized protein OS=Mus musculus GN=Ra	4	7	6	5	5	3	6	5	5	5	5	6	6	5	6	5	4	2	5	4	4	4	4	5	5	4	5	4	3	2	4	4	3	3	3	4	4	4	4	3	31	25.5	22	22541
tr|Q0PD49|Q0PD49_MOUSE;sp|P61028|RAB8B_MOUSE;tr|Q8BKQ0|Q8BKQ0_MOUSE	tr|Q0PD49|Q0PD49_MOUSE;sp|P61028|RAB8B_MOUSE;tr|Q8BKQ0|Q8BKQ0_MOUSE	6;6;4	4;4;2	3;3;1	>tr|Q0PD49|Q0PD49_MOUSE RAB8B, member RAS oncogene family OS=Mus musculus GN=Rab8b PE=2 SV=1;>sp|P61028|RAB8B_MOUSE Ras-related protein Rab-8B OS=Mus musculus GN=Rab8b PE=1 SV=1;>tr|Q8BKQ0|Q8BKQ0_MOUSE Putative uncharacterized protein OS=Mus musculus GN=Ra	3	6	4	3	4	4	2	3	4	4	5	5	5	5	6	5	2	2	0	1	2	2	3	3	3	3	4	3	2	2	0	1	2	2	3	3	3	3	3	3	31.9	22.7	19.3	23603
sp|P61082|UBC12_MOUSE;tr|F7CDT0|F7CDT0_MOUSE;tr|F6WMC0|F6WMC0_MOUSE;tr|G5E919|G5E919_MOUSE;tr|Q8R352|Q8R352_MOUSE;tr|F6YXS3|F6YXS3_MOUSE	sp|P61082|UBC12_MOUSE;tr|F7CDT0|F7CDT0_MOUSE;tr|F6WMC0|F6WMC0_MOUSE;tr|G5E919|G5E919_MOUSE;tr|Q8R352|Q8R352_MOUSE	5;4;4;3;3;1	5;4;4;3;3;1	5;4;4;3;3;1	>sp|P61082|UBC12_MOUSE NEDD8-conjugating enzyme Ubc12 OS=Mus musculus GN=Ube2m PE=2 SV=1;>tr|F7CDT0|F7CDT0_MOUSE NEDD8-conjugating enzyme Ubc12 (Fragment) OS=Mus musculus GN=Ube2m PE=1 SV=1;>tr|F6WMC0|F6WMC0_MOUSE NEDD8-conjugating enzyme Ubc12 (Fragment)	6	5	5	5	1	2	3	4	3	1	3	3	3	2	4	3	1	2	3	4	3	1	3	3	3	2	4	3	1	2	3	4	3	1	3	3	3	2	4	3	26.8	26.8	26.8	20.9
tr|Q6ZWQ6|Q6ZWQ6_MOUSE;sp|P61087|UBE2K_MOUSE;tr|D3Z4U3|D3Z4U3_MOUSE;tr|Q3TL77|Q3TL77_MOUSE;tr|F8WIC2|F8WIC2_MOUSE;tr|Q3V3R8|Q3V3R8_MOUSE	tr|Q6ZWQ6|Q6ZWQ6_MOUSE;sp|P61087|UBE2K_MOUSE;tr|D3Z4U3|D3Z4U3_MOUSE;tr|Q3TL77|Q3TL77_MOUSE	4;4;3;3;1;1	4;4;3;3;1;1	4;4;3;3;1;1	>tr|Q6ZWQ6|Q6ZWQ6_MOUSE Huntingtin interacting protein 2, isoform CRA_e OS=Mus musculus GN=Ube2k PE=2 SV=1;>sp|P61087|UBE2K_MOUSE Ubiquitin-conjugating enzyme E2 K OS=Mus musculus GN=Ube2k PE=1 SV=3;>tr|D3Z4U3|D3Z4U3_MOUSE Ubiquitin-conjugating enzyme E2 K	6	4	4	4	3	2	3	2	4	3	3	3	4	3	2	3	3	2	3	2	4	3	3	3	4	3	2	3	3	2	3	2	4	3	3	3	4	3	2	3	24	24	24	22406
tr|A2RTT4|A2RTT4_MOUSE;sp|P61089|UBE2N_MOUSE	tr|A2RTT4|A2RTT4_MOUSE;sp|P61089|UBE2N_MOUSE	8;8	8;8	8;8	>tr|A2RTT4|A2RTT4_MOUSE MCG4297 OS=Mus musculus GN=Ube2n PE=2 SV=1;>sp|P61089|UBE2N_MOUSE Ubiquitin-conjugating enzyme E2 N OS=Mus musculus GN=Ube2n PE=1 SV=1	2	8	8	8	6	7	7	5	6	5	5	4	6	6	7	5	6	7	7	5	6	5	5	4	6	6	7	5	6	7	7	5	6	5	5	4	6	6	7	5	54.6	54.6	54.6	17138
[truncated: 2,107 more rows]
[truncated: 108 more columns]

## Sheet: NSAF
Details of NSAF quantitative mass spectrometric analysis
[truncated: 2,691 more rows]
[truncated: 2 more columns]

## Sheet: RSC
Details of RSC quantitative mass spectrometric analysis
[truncated: 2,691 more rows]
[truncated: 2 more columns]

## Sheet: CBN P
Details of CNB P quantitative mass spectrometric analysis
[truncated: 2,691 more rows]

## Sheet: CBN S
Details of CNB S quantitative mass spectrometric analysis
[truncated: 2,691 more rows]
