# Supplementary material for: New label-free methods for protein relative quantification applied to the investigation of an animal model of Huntington Disease
Source: PLoS One. 2020 Sep 4;15(9):e0238037. doi: 10.1371/journal.pone.0238037 (PMC7473538; doi:10.1371/journal.pone.0238037)
Supplement: S5 Table — In the table are reported the FCs and p-values of statistically significant identified proteins (p value<0.05) and FDR (<5%). Protein names, gene names, Uniprot codes and peptides are also indicated as headers. (XLSX) [file pone.0238037.s008.xlsx]

## Sheet: Table S5
Table S5. Statistically significant identified proteins
In the table are reported the FCs, p-values of statistically significant identified proteins (p value<0.05) and FDR (<5%). Protein names, gene names, Uniprot codes and peptides are also indicated as headers.
id	Protein name	Gene name	Uniprot code	Total peptides	Razor + Unique peptides	Unique peptides	zQ175/Wild Type CBN(S)	zQ175/Wild Type CBN(P)	zQ175/Wild Type RSC	zQ175/Wild Type NSAF	CBN(S) p-value	CBN(P) p-value	RSC p-value	NSAF p-value	Benjamini-Hochberg Adjusted P value	Benjamini-Hochberg Adjusted P value	Benjamini-Hochberg Adjusted P value	Benjamini-Hochberg Adjusted P value
1019	BRISC complex subunit Abraxas 2	Abraxas2	Q3TCJ1	2	2	2	2.56569	/	2.02185	2.87603	0.00917568	/	0.0227913	0.0116433	0.0331509	/	0.041266	0.0261015
2254	Isobutyryl-CoA dehydrogenase, mitochondrial	Acad8	Q9D7B6	9	9	9	1.86809	/	1.71078	1.95684	0.0109431	/	0.0163894	0.0108027	0.0345247	/	0.0359363	0.0259265
591	Medium-chain specific acyl-CoA dehydrogenase, mitochondrial	Acadm	P45952	10	10	9	/	1.21171	/	/	/	0.0340527	/	/	/	0.0457146	/	/
2305	Short/branched chain specific acyl-CoA dehydrogenase, mitochondrial	Acadsb	Q9DBL1	7	7	7	/	/	/	2.09302	/	/	/	0.0390042	/	/	/	0.0454677
2663	Acyl-coenzyme A thioesterase 11	Acot11	A2AVR6	2	2	2	0.11494	/	/	0	0.013348	/	/	0	0.0347668	/	/	0
2480	Acyl-coenzyme A thioesterase 2, mitochondrial	Acot2	Q9QYR9	7	2	2	/	/	2.04797	/	/	/	0.04582	/	/	/	0.0495519	/
1885	N-acyl-aromatic-L-amino acid amidohydrolase (carboxylate-forming)	Acy3	Q91XE4	2	2	2	15.7287	/	3.2162	#DIV/0!	0.0263141	/	0.015073	0	0.0415096	/	0.0356677	0
2469	Gamma-adducin	Add3	Q9QYB5	5	5	5	1.69328	1.30633	1.7295	1.75352	0.0141504	0.0371837	0.0216861	0.0105131	0.0344532	0.0473247	0.0414639	0.0255318
1332	2-aminoethanethiol dioxygenase	Ado	Q6PDY2	3	3	3	1.78883	/	1.80365	1.90874	0.0493568	/	0.0380166	0.0389278	0.0495781	/	0.0456581	0.0459032
2374	Acylglycerol kinase, mitochondrial	Agk	Q9ESW4	10	10	10	0.450507	0.757422	/	/	0.0373595	0.000636248	/	/	0.0462349	0.0103921	/	/
641	Adenosylhomocysteinase	Ahcy	P50247	14	14	14	1.56566	1.31476	1.56147	1.62427	0.0186591	0.00623036	0.0138629	/	0.0363448	0.0265467	0.0338085	/
1517	Activator of 90 kDa heat shock protein ATPase homolog 1	Ahsa1	Q8BK64	11	11	11	1.72483	1.30315	1.81597	1.78763	0.0310756	0.0324043	0.0222196	0.0247862	0.0449092	0.0467003	0.0418148	0.0374547
2172	Aldehyde dehydrogenase X, mitochondrial	Aldh1b1	Q9CZS1	16	15	15	1.93405	1.38308	1.86175	2.00361	0.00266818	0.0312829	0.00300798	0.0030628	0.0284606	0.0464504	0.021785	0.0122512
606	Fatty aldehyde dehydrogenase	Aldh3a2	P47740	11	11	11	1.95129	1.32737	1.98767	2.02512	0.0223874	0.0316928	0.0431043	0.0218483	0.0404418	0.0463566	0.0481399	0.0362362
2299	Alpha-1,3/1,6-mannosyltransferase ALG2	Alg2	Q9DBE8	6	6	6	6.71642	1.30635	4.91308	/	0.0056654	0.00470796	0.00451831	/	0.0270011	0.0288363	0.0269969	/
1698	N-acetylglucosamine-6-phosphate deacetylase	Amdhd2	Q8JZV7	4	4	4	4.15435	/	2.25872	/	0.0368238	/	0.0284916	/	0.0471345	/	0.0433725	/
460	AP-1 complex subunit gamma-1	Ap1g1	P22892	10	10	9	/	/	/	1.68797	/	/	/	0.0384695	/	/	/	0.0458934
200	Apoptosis inhibitor 5	Api5	O35841	3	3	3	2.3148	/	2.22996	2.52407	0.0474405	/	0.00803117	0.0439808	0.0498905	/	0.02953	0.0464875
331	Apolipoprotein A-IV	Apoa4	P06728	18	18	18	/	1.29005	/	/	/	0.00587373	/	/	/	0.0274107	/	/
1079	Rho guanine nucleotide exchange factor 9	Arhgef9	Q3UTH8	2	2	1	7.23053	/	1.88078	#DIV/0!	2.99835e-06	/	0.000482935	0	0.000112	/	0.00961975	0
2418	ADP-ribosylation factor-like protein 6-interacting protein 1	Arl6ip1	Q9JKW0	2	2	2	0.0712903	/	0.3666	0	0.0174618	/	0.00932221	0	0.0355585	/	0.0297068	0
240	Sarcoplasmic/endoplasmic reticulum calcium ATPase 2	Atp2a2	O55143	31	31	18	/	0.690078	/	/	/	0.00212552	/	/	/	0.0208301	/	/
983	ATP synthase subunit alpha, mitochondrial	Atp5f1a	Q03265	40	40	40	/	0.774136	/	/	/	0.00876313	/	/	/	0.0296133	/	/
1368	Up-regulated during skeletal muscle growth protein 5	Atp5md	Q78IK2	3	3	3	0.424207	0.748174	0.440312	0.427389	0.0140139	0.0298815	0.0253297	0.014568	0.0352709	0.0450521	0.0414644	0.0291361
2053	ATP synthase subunit g, mitochondrial	Atp5mg	Q9CPQ8	3	3	3	0.184988	/	0.3666	/	0.0333021	/	0.013962	/	0.0460473	/	0.0337063	/
2592	V-type proton ATPase 116 kDa subunit a isoform 1	Atp6v0a1	Q9Z1G4	23	23	22	/	0.617999	/	/	/	0.0245268	/	/	/	0.0421689	/	/
1455	ATP synthase mitochondrial F1 complex assembly factor 1	Atpaf1	Q811I0	3	3	3	/	/	0.309197	0	/	/	0.0339464	0	/	/	0.0453251	0
2292	BTB/POZ domain-containing protein 17	Btbd17	Q9DB72	11	11	11	/	0.760534	/	/	/	0.013962	/	/	/	0.0390936	/	/
380	Calcium/calmodulin-dependent protein kinase type II subunit alpha	Camk2a	P11798	33	33	22	/	0.673114	/	/	/	0.00687788	/	/	/	0.0269613	/	/
555	Calnexin	Canx	P35564	11	11	11	/	/	1.62597	1.77017	/	/	0.0340527	0.0415941	/	/	0.0452144	0.0458659
586	T-complex protein 1 subunit theta	Cct8	P42932	33	33	33	/	1.2171	/	/	/	0.0324852	/	/	/	0.0461384	/	/
574	CD82 antigen	Cd82	P40237	4	4	4	2.58797	1.32858	2.35544	2.73827	0.0227142	0.0231249	0.0143364	0.0184031	0.0407039	0.0427592	0.0342639	0.0323642
321	Complement factor B	Cfb	P04186	8	8	8	2.00102	1.48874	2.01389	2.08021	0.00527731	0.0413835	0.0040605	0.00419928	0.0262693	0.0466159	0.0262286	0.0142775
1143	Claudin-11	Cldn11	Q60771	3	3	3	0.475381	0.609109	0.496282	/	0.048615	0.0268762	0.0159656	/	0.049725	0.0446419	0.035998	/
1044	UMP-CMP kinase 2, mitochondria	Cmpk2	Q3U5Q7	9	9	9	1.96804	1.34097	1.98868	2.04787	0.0102541	0.0349558	0.0223899	0.00990267	0.0337783	0.0462928	0.041482	0.0252518
1445	Connector enhancer of kinase suppressor of ras 2	Cnksr2	Q80YA9	2	2	2	0.0973583	/	0.479396	0	0.0487889	/	0.0324043	0	0.0496759	/	0.0452902	0
996	Contactin-3	Cntn3	Q07409	5	5	5	0.0620962	/	0.382278	0	0.000226565	/	0.00104242	0	0.00462255	/	0.0177956	0
223	Contactin-associated protein 1	Cntnap1	O54991	13	13	13	/	/	0.382127	/	/	/	0.0388736	/	/	/	0.045994	/
2226	Cytochrome c oxidase assembly factor 3 homolog, mitochondrial	Coa3	Q9D2R6	3	3	3	0.165523	/	0.434055	/	0.00274424	/	0.0176347	/	0.0267265	/	0.0369709	/
1156	Atypical kinase COQ8A, mitochondrial	Coq8a	Q60936	3	3	3	2.319	/	1.96395	2.55109	0.0423521	/	0.0232446	0.0401923	0.0491548	/	0.0405508	0.0455513
444	Cytochrome c oxidase subunit 4 isoform 1, mitochondrial	Cox4i1	P19783	9	9	9	/	/	0.433651	/	/	/	0.0377209	/	/	/	0.0455318	/
1171	Ceruloplasmin	Cp	Q61147	17	17	17	/	1.24112	/	/	/	0.0404389	/	/	/	0.0471787	/	/
923	Cysteine and glycine-rich protein 1	Csrp1	P97315	6	6	6	/	/	0.17675	0	/	/	0.0404294	5.32907e-15	/	/	0.0471347	2.9387e-14
84	Cullin-4B	Cul4b	A2A432	5	5	5	/	/	2.16608	/	/	/	0.0215311	/	/	/	0.0414995	/
1377	Cytoplasmic FMR1-interacting protein 1	Cyfip1	Q7TMB8	15	3	3	2.18947	1.21277	1.96136	2.32977	0.0118052	0.029414	0.0155508	0.0115579	0.0347942	0.0457551	0.0353965	0.026198
1702	Lanosterol 14-alpha demethylase	Cyp51a1	Q8K0C4	3	3	3	/	/	2.45951	/	/	/	0.0387319	/	/	/	0.0460543	/
2281	m7GpppX diphosphatase	Dcps	Q9DAR7	3	3	3	1.6347	/	1.57305	1.71484	0.0383269	/	0.0371837	0.029193	0.0466588	/	0.0460461	0.039969
1859	ATP-dependent RNA helicase DDX1	Ddx1	Q91VR5	8	8	8	2.98533	1.28632	2.61295	3.2423	0.0051468	0.0483049	0.00580478	0.00363016	0.0262019	0.0488029	0.0283131	0.0129922
2437	DnaJ homolog subfamily A member 4	Dnaja4	Q9JMC3	3	3	3	/	/	0.434651	0	/	/	0.0151305	0	/	/	0.0354528	0
2002	DnaJ homolog subfamily B member 11	Dnajb11	Q99KV1	2	2	2	2.73962	/	2.25872	/	0.0129427	/	0.0163015	/	0.0353557	/	0.0364118	/
218	DnaJ homolog subfamily B member 6	Dnajb6	O54946	3	2	1	0.148301	/	/	0	6.1757e-05	/	/	0	0.00153813	/	/	0
1997	Dipeptidyl peptidase 3	Dpp3	Q99KK7	9	9	9	2.05472	1.29524	2.04155	2.1576	0.0250816	0.0383253	0.0245191	0.0190386	0.0419274	0.0463689	0.0409795	0.0323656
2452	Developmentally-regulated GTP-binding protein 2	Drg2	Q9QXB9	6	6	6	1.53822	/	/	/	0.0164203	/	/	/	0.0343753	/	/	/
2493	Evolutionarily conserved signaling intermediate in Toll pathway, mitochondrial	Ecsit	Q9QZH6	3	3	3	0.230744	/	0.341021	/	0.00672683	/	0.00787691	/	0.0284304	/	0.0298822	/
721	Elongation factor 2	Eef2	P58252	28	28	27	/	1.24152	/	/	/	0.00486983	/	/	/	0.0280732	/	/
968	Epidermal growth factor receptor	Egfr	Q01279	9	9	9	1.90092	1.45105	1.88292	1.96872	0.00507391	0.00868044	0.00613211	0.00323732	0.0264316	0.0303816	0.0276523	0.0122299
1693	Eukaryotic translation initiation factor 3 subunit B	Eif3b	Q8JZQ9	7	7	7	1.97689	1.24137	1.82668	2.06571	0.00452292	0.0226532	0.00176925	0.00322546	0.0281426	0.0426925	0.0192205	0.012415
1150	ELAV-like protein 2	Elavl2	Q60899	6	6	2	0.40829	/	/	/	0.0270175	/	/	/	0.0417374	/	/	/
956	Factor VIII intron 22 protein	F8a1	Q00558	3	3	3	0.137578	/	0.322421	/	0.00108945	/	0.00915039	/	0.0162691	/	0.0303742	/
374	Fibronectin	Fn1	P11276	6	6	6	2.11104	1.31156	2.17244	2.22273	0.0156555	0.00160675	0.0484771	0.0110878	0.0350682	0.0196826	0.0493022	0.0263012
1874	Far upstream element-binding protein 1	Fubp1	Q91WJ8	11	9	9	2.22761	1.2863	2.08578	2.3435	0.00606162	0.00245198	0.0102319	0.00465499	0.0282876	0.0218449	0.0317587	0.0148378
207	Frataxin, mitochondrial	Fxn	O35943	2	2	2	0.27619	/	/	/	0.0346236	/	/	/	0.0458917	/	/	/
2553	Gamma-aminobutyric acid type B receptor subunit 1	Gabbr1	Q9WV18	3	3	3	0.336743	/	/	/	0.0188544	/	/	/	0.0360974	/	/	/
1744	UDP-glucose 4-epimerase	Gale	Q8R059	3	3	3	2.11507	/	1.93894	2.29339	0.0422601	/	0.0413039	0.0333899	0.0495616	/	0.0472326	0.0431111
1277	Trifunctional purine biosynthetic protein adenosine-3	Gart	Q64737	4	4	4	1.71711	/	/	1.8062	0.0494311	/	/	0.0471573	0.0494311	/	/	0.0485864
1056	Glucose-fructose oxidoreductase domain-containing protein 1	Gfod1	Q3UHD2	4	4	4	1.97583	/	/	2.11425	0.00400689	/	/	0.00312877	0.0256441	/	/	0.0122744
2056	Glyoxalase domain-containing protein 4	Glod4	Q9CPV4	11	11	11	/	1.22806	/	/	/	0.015073	/	/	/	0.039923	/	/
2442	Glutaredoxin-1	Glrx	Q9QUH0	5	5	5	0.398498	/	0.472625	/	0.0448577	/	0.0325635	/	0.0497432	/	0.0449866	/
2007	GMP reductase 2	Gmpr2	Q99L27	4	4	3	/	/	2.25876	#DIV/0!	/	/	0.0127986	0	/	/	0.033614	0
563	Guanine nucleotide-binding protein-like 1	Gnl1	P36916	6	6	6	0.379597	0.735771	0.379108	0.378799	0.0134529	0.0267859	0.0316928	0.0139397	0.0346374	0.0452589	0.04482	0.0290174
255	Phosphatidylinositol-glycan-specific phospholipase D	Gpld1	O70362	7	7	7	2.79264	1.39804	2.30093	2.94697	0.00790718	0.0232115	0.0223018	0.00629169	0.0310738	0.0421245	0.0416417	0.0188751
1737	Alanine aminotransferase 1	Gpt	Q8QZR5	5	5	5	0.175076	0.784674	0.264685	/	0.00081468	0.0420926	0.00245198	/	0.0140431	0.0468758	0.0209294	/
655	Glutathione synthetase	Gss	P51855	8	8	8	1.69029	1.23106	1.65759	1.75718	0.0101164	0.0431043	0.0110544	0.00922049	0.0343344	0.0469358	0.0326173	0.0241151
2326	Glutathione S-transferase kappa 1	Gstk1	Q9DCM2	4	4	4	7.38596	/	1.88078	#DIV/0!	5.47979e-07	/	0.000481693	0	0.000122752	/	0.0143997	0
314	H-2 class I histocompatibility antigen, Q10 alpha chain	H2-Q10	P01898	3	3	2	/	/	2.16614	/	/	/	0.00587373	/	/	/	0.0275259	/
1192	Hydroxyacyl-coenzyme A dehydrogenase, mitochondrial	Hadh	Q61425	7	7	7	/	/	2.65564	3.32418	/	/	0.0370341	0.0420602	/	/	0.046585	0.0458839
180	HCLS1-associated protein X-1	Hax1	O35387	2	2	2	9.21997	/	2.25871	#DIV/0!	0.0151759	/	0.01092	0	0.0350453	/	0.0326234	0
2606	Heterogeneous nuclear ribonucleoproteins C1/C2	Hnrnpc	Q9Z204	6	6	6	0.17514	/	0.318305	/	0.0334538	0.0326176	0.0283016	/	0.0459733	0.0456646	0.0433595	/
199	Heterogeneous nuclear ribonucleoprotein H	Hnrnph1	O35737	7	7	2	0.29849	/	/	/	0.0478423	/	/	/	0.049845	/	/	/
2630	Homer protein homolog 1	Homer1	Q9Z2Y3	14	14	13	0.447764	0.707663	0.454245	/	0.0328649	0.000481693	0.0341904	/	0.0460109	0.023603	0.0451464	/
653	Peroxisomal multifunctional enzyme type 2	Hsd17b4	P51660	10	10	10	1.89743	1.43797	1.85397	1.96569	0.00885156	0.00626439	0.00411705	0.00579779	0.0330458	0.0255796	0.0258941	0.017653
585	Huntingtin	Htt	P42859	13	13	13	0.0784893	0.593905	0.1435	/	0.0384677	0.0152399	0.00623036	/	0.0465771	0.039303	0.0275751	/
291	Isocitrate dehydrogenase [NADP] cytoplasmic	Idh1	O88844	16	16	15	/	1.25216	/	/	/	0.000209331	/	/	/	0.0205144	/	/
311	Ig gamma-2B chain C region	Igh-3	P01867	5	5	5	/	/	1.71948	/	/	/	0.0413835	/	/	/	0.0470984	/
233	Protein IMPACT	Impact	O55091	3	3	3	1.67606	/	1.53705	1.74223	0.000621532	/	0.00212552	0.000347491	0.0116107	/	0.0195385	0.00181508
1519	Importin-5	Ipo5	Q8BKC5	14	14	14	1.78337	1.27969	1.7322	1.86044	0.0183687	0.0483726	0.0226532	0.0148066	0.0360929	0.0483726	0.041647	0.0290437
1142	Immunity-related GTPase family M protein 1	Irgm1	Q60766	3	3	3	19.7316	1.21818	4.08531	#DIV/0!	0.00483588	0.0183517	0.000330697	0	0.0277753	0.0382652	0.0113013	0
1208	Inter-alpha-trypsin inhibitor heavy chain H1	Itih1	Q61702	4	4	4	2.64494	/	/	2.90369	0.0188209	/	/	0.018471	0.0363438	/	/	0.0322058
108	Inter alpha-trypsin inhibitor, heavy chain 4	Itih4	A6X935	10	10	10	1.81565	1.34557	1.76257	1.87641	0.0317828	0.000481695	0.0124575	0.0236272	0.0450591	0.0157354	0.0338334	0.037364
1745	Inositol-trisphosphate 3-kinase A	Itpka	Q8R071	11	11	11	0.373986	0.707471	/	0.372588	0.0256512	0.00605812	/	0.02657	0.0419407	0.0269862	/	0.0389949
2757	LysM and putative peptidoglycan-binding domain-containing protein 2	Lysmd2	Q9D7V2	2	2	2	6.42362	/	3.2162	/	0.0064314	/	0.00259733	/	0.0288127	/	0.0214056	/
2464	Microtubule-actin cross-linking factor 1	Macf1	Q9QXZ0	22	22	22	3.1882	1.74174	3.53776	3.30569	0.0145049	0.0163894	0.0470396	0.0121424	0.0349366	0.040154	0.0495263	0.0269245
368	Microtubule-associated protein tau	Mapt	P10637	18	18	3	8.27654	1.24067	4.03328	/	0.0014119	0.0040605	0.00182529	/	0.0197666	0.0284235	0.0189672	0.0429081
492	Myristoylated alanine-rich C-kinase substrate	Marcks	P26645	7	7	7	2.32836	1.36818	2.27427	2.4502	0.0180291	0.00544667	0.0401562	0.0128927	0.0360581	0.0296541	0.0470458	0.0276853
1546	Methionine aminopeptidase 1	Metap1	Q8BP48	2	2	2	13.3947	/	2.60135	#DIV/0!	0.0243924	/	0.00635387	0	0.04203	/	0.0271174	0
2770	Integral membrane protein	MHC integral membrane protein	Q31188	2	1	1	4.12609	/	2.25872	/	0.0369689	/	0.0261065	/	0.0470513	/	0.0418756	/
1968	Malonyl-CoA decarboxylase, mitochondrial	Mlycd	Q99J39	4	4	4	0.480768	/	/	/	0.0137082	/	/	/	0.0348936	/	/	/
1217	Myelin-oligodendrocyte glycoprotein	Mog	Q61885	11	11	11	/	0.681196	/	/	/	0.0152891	/	/	/	0.0384189	/	/
2093	Methylthioribose-1-phosphate isomerase	Mri1	Q9CQT1	5	5	5	3.05106	1.30313	2.57967	3.28465	0.00292145	0.0177052	0.00470796	0.00272675	0.0261762	0.0377197	0.0261675	0.0113522
1016	Protein misato homolog 1	Msto1	Q2YDW2	3	3	3	/	/	2.45946	#DIV/0!	/	/	0.0268762	0	/	/	0.0417105	0
1372	Nucleosome assembly protein 1-like 4	Nap1l4	Q78ZA7	7	7	5	1.69542	/	1.64035	1.7686	0.00389589	/	0.0101567	0.00355371	0.0264448	/	0.0319401	0.0129457
1239	Cytochrome c oxidase subunit NDUFA4	Ndufa4	Q62425	7	7	7	/	0.784709	/	/	/	0.029304	/	/	/	0.0463193	/	/
2098	NADH dehydrogenase [ubiquinone] 1 alpha subcomplex subunit 6	Ndufa6	Q9CQZ5	6	6	6	0.250918	/	0.499889	/	0.0158619	/	0.0237288	/	0.0344959	/	0.0408	/
2126	Protein arginine methyltransferase NDUFAF7, mitochondrial	Ndufaf7	Q9CWG8	7	7	7	2.05644	1.24726	2.06784	2.17682	0.00168029	0.0349691	0.000636248	0.00214613	0.0209103	0.0456929	0.0116926	0.00951762
1904	NADH dehydrogenase [ubiquinone] flavoprotein 1, mitochondrial	Ndufv1	Q91YT0	12	12	12	/	0.756755	/	/	/	0.047748	/	/	/	0.0492558	/	/
1447	Neuronal growth regulator 1	Negr1	Q80Z24	8	8	8	/	0.707598	/	/	/	0.00154014	/	/	/	0.0215619	/	/
2485	NFU1 iron-sulfur cluster scaffold homolog, mitochondrial	Nfu1	Q9QZ23	3	3	1	0.0605284	/	0.382278	0	0.00384267	/	0.0122994	0	0.0268987	/	0.0337879	0
1601	Neuroligin-3	Nlgn3	Q8BYM5	5	5	4	2.09519	1.26753	2.09456	2.21798	0.0163132	0.0427693	0.00605812	0.0161611	0.0344731	0.0470943	0.0278441	0.0305266
2716	Nucleoside diphosphate kinase B	Nme2	Q01768	12	12	4	/	/	/	1.6999	/	/	/	0.0370765	/	/	/	0.045564
2217	Nucleolar protein 3	Nol3	Q9D1X0	2	2	2	9.37327	/	2.04794	#DIV/0!	0.0113192	/	0.00162967	0	0.0338066	/	0.0194746	0
522	Ornithine aminotransferase, mitochondrial	Oat	P29758	10	10	10	/	1.23948	/	/	/	0.0377209	/	/	/	0.0462081	/	/
296	Noelin	Olfm1	O88998	2	2	2	0.277573	/	0.325592	/	0.0197548	/	0.044901	/	0.0375006	/	0.0487788	/
1590	Oxysterol-binding protein-related protein 2	Osbpl2	Q8BX94	4	4	4	6.36728	/	2.91607	/	0.00660496	/	0.0105878	/	0.0284521	/	0.0324422	/
2712	OL-protocadherin	Pcdh10	Q9Z1B1	4	4	4	1.60069	/	1.56609	1.7591	0.0316953	/	0.0114694	0.0226933	0.0452212	/	0.033429	0.0361674
1490	Phosphoenolpyruvate carboxykinase [GTP], mitochondrial	Pck2	Q8BH04	14	14	14	/	1.36327	/	2.25192	/	0.0481184	/	0.0412915	/	0.0491208	/	0.0460298
2460	ProSAAS	Pcsk1n	Q9QXV0	8	8	8	/	1.33465	/	/	/	0.0176347	/	/	/	0.0384044	/	/
711	Programmed cell death protein 5	Pdcd5	P56812	3	3	3	0.0951101	/	/	0	0.00321603	/	/	0	0.0266811	/	/	0
1948	cGMP-dependent 3',5'-cyclic phosphodiesterase	Pde2a	Q922S4	18	18	18	/	0.77776	/	/	/	0.0131751	/	/	/	0.039126	/	/
1405	PHD finger protein 24	Phf24	Q80TL4	18	18	18	/	1.21345	/	/	/	0.0101567	/	/	/	0.0321082	/	/
451	Plasminogen	Plg	P20918	18	18	18	/	1.28755	/	/	/	0.0441276	/	/	/	0.047522	/	/
2302	Perilipin-3	Plin3	Q9DBG5	6	6	6	2.76491	1.28304	2.33608	2.95257	0.000923268	0.0447924	4.90037e-05	0.000602438	0.014768	0.0472005	0.0058555	0.0030702
1982	Phospholipid phosphatase 3	Plpp3	Q99JY8	4	4	4	0.154701	0.694733	0.200134	/	0.0158386	0.00556579	0.0333278	/	0.0347828	0.0287077	0.045002	/
1687	Plexin-B1	Plxnb1	Q8CJH3	3	3	3	0.449787	/	/	0.426192	0.00152579	/	/	0.00101549	0.0201045	/	/	0.00493239
2315	Mitochondrial-processing peptidase subunit alpha	Pmpca	Q9DC61	13	13	13	/	/	1.67928	/	/	/	0.0245268	/	/	/	0.0407077	/
2743	Polymerase delta-interacting protein 2	Poldip2	Q91VA6	4	4	4	/	/	/	2.31429	/	/	/	0.0483647	/	/	/	0.0488436
1856	Inorganic pyrophosphatase 2, mitochondrial	Ppa2	Q91VM9	4	4	4	8.63103	1.24069	3.12843	/	0.0481748	0.0337499	0.0383253	/	0.0495007	0.0459374	0.0457988	/
1404	Protein phosphatase 1E	Ppm1e	Q80TL0	3	3	3	/	/	0.448357	/	/	/	0.0373961	/	/	/	0.0456003	/
870	Protein kinase C beta type	Prkcb	P68404	9	8	5	0.4733	0.784247	0.376087	/	0.00872178	0.00432762	0.00868044	/	0.0331132	0.0282738	0.0305092	/
2196	Phosphoribosyl pyrophosphate synthase-associated protein 1	Prpsap1	Q9D0M1	7	6	6	2.72519	1.2793	/	2.90025	0.030592	0.0333278	/	0.0272872	0.0444974	0.0460018	/	0.0392014
284	26S proteasome regulatory subunit 6A	Psmc3	O88685	18	18	18	/	1.24805	/	1.66338	/	0.00795854	/	0.0327922	/	0.0299976	/	0.0428821
1976	26S proteasome non-ATPase regulatory subunit 6	Psmd6	Q99JI4	14	14	14	/	/	3.49981	/	/	/	0.0312829	/	/	/	0.0445036	/
487	Prothymosin alpha	Ptma	P26350	4	4	4	0.129994	/	0.335196	/	0.0244979	/	0.0235095	/	0.0418895	/	0.0407158	/
87	Receptor-type tyrosine-protein phosphatase F	Ptprf	A2A8L5	3	1	1	0.0817834	/	0.399182	0	0.0140826	/	0.00687604	0	0.03505	/	0.0278538	0
1267	Receptor-type tyrosine-protein phosphatase eta	Ptprj	Q64455	3	3	3	0.415624	/	/	/	0.0305528	/	/	/	0.0447309	/	/	/
2170	Glutamyl-tRNA(Gln) amidotransferase subunit A, mitochondrial	Qrsl1	Q9CZN8	2	2	2	7.26699	/	1.88078	#DIV/0!	2.05535e-06	/	0.000481695	0	0.00011536	/	0.0115198	0
676	Ras-related protein Rab-2A	Rab2a	P53994	8	8	7	/	0.741999	/	/	/	0.0446246	/	/	/	0.0475349	/	/
828	Ras-related protein Rab-3A	Rab3a	P63011	8	8	5	/	0.749898	/	/	/	0.0175013	/	/	/	0.0389801	/	/
2173	Ras-related protein Rab-3B	Rab3b	Q9CZT8	4	3	3	/	/	0.416252	/	/	/	0.0463862	/	/	/	0.0499383	/
649	Ras-related protein Rab-7a	Rab7a	P51150	11	11	11	/	0.775567	/	/	/	0.0409121	/	/	/	0.0466207	/	/
107	Rab GTPase-activating protein 1-like	Rabgap1l	A6H6A9	2	1	1	7.26699	/	1.88078	#DIV/0!	2.05535e-06	/	0.000481695	0	0.00023072	/	0.0104725	0
2121	Ran-binding protein 3	Ranbp3	Q9CT10	3	3	3	/	/	2.95373	/	/	/	0.0442664	/	/	/	0.0487543	/
941	Regulator of G-protein signaling 14	Rgs14	P97492	2	2	2	/	/	0.440268	/	/	/	0.0349558	/	/	/	0.0459035	/
1026	Synembryn-A	Ric8a	Q3TIR3	7	7	7	4.46497	1.30347	/	/	0.047475	0.0404294	/	/	0.0496935	0.0477359	/	/
2747	Rho-associated protein kinase 2	Rock2	P70336	8	8	7	2.99476	/	1.98935	3.33496	0.00937702	/	0.0330246	0.00759767	0.0333405	/	0.0448459	0.0215267
670	60S ribosomal protein L10a	Rpl10a	P53026	5	5	5	0.100355	0.757731	0.217586	/	0.00229129	0.0138629	0.00184283	/	0.0270131	0.0399577	0.0183515	/
781	40S ribosomal protein S8	Rps8	P62242	6	6	6	0.427945	/	0.368572	0.426112	0.00751083	/	0.00432762	0.00729469	0.0300433	/	0.0265205	0.0209594
1956	Reticulon-4-interacting protein 1, mitochondrial	Rtn4ip1	Q924D0	4	4	4	/	/	1.56608	/	/	/	0.0370588	/	/	/	0.046372	/
1375	Reticulon-4 receptor-like 2	Rtn4rl2	Q7M6Z0	4	4	4	0.034576	0.754592	0.197282	0	0.0209602	0.0372875	0.00284272	0	0.0394544	0.0468484	0.0212316	0
2231	Protein RUFY3	Rufy3	Q9D394	18	18	17	/	1.27519	/	/	/	0.0127986	/	/	/	0.0391958	/	/
1481	Sorting and assembly machinery component 50 homolog	Samm50	Q8BGH2	14	14	14	0.44062	0.688613	0.470088	/	0.0338473	0.0168163	0.0311219	/	0.0456734	0.0392381	0.0445397	/
872	Ribosome maturation protein SBDS	Sbds	P70122	2	2	2	6.28065	/	3.12409	/	0.0375835	/	0.00876313	/	0.0460039	/	0.0303534	/
2676	Sodium channel protein	Scn2a	B1AWN6	10	10	3	0.0463304	/	0.268473	0	0.0072206	/	0.00562778	0	0.0294075	/	0.0286179	0
210	Syndecan-4	Sdc4	O35988	2	2	2	0.0509134	/	0.336673	0	0.0469247	/	0.0286916	0	0.0498158	/	0.0431276	0
1347	Protein sidekick-2	Sdk2	Q6V4S5	6	6	6	0.0359754	0.762129	0.194106	0	2.38657e-06	0.0196874	2.57534e-07	0	0.000107072	0.0393748	6.1662e-05	0
993	Corticosteroid-binding globulin	Serpina6	Q06770	2	2	2	/	/	2.45946	#DIV/0!	/	/	0.0268762	0	/	/	0.0419831	0
1145	Serpin B6	Serpinb6	Q60854	9	9	9	2.55062	/	2.02193	2.74572	0.00395453	/	0.00208257	0.00328061	0.0260534	/	0.0199094	0.0121681
1736	Splicing factor 3A subunit 1	Sf3a1	Q8K4Z5	2	2	2	/	/	1.88078	/	/	/	0.0483049	/	/	/	0.0495488	/
1846	Sideroflexin-3	Sfxn3	Q91V61	13	13	13	/	0.683044	/	/	/	0.0284916	/	/	/	0.0457734	/	/
1863	SH3 domain-binding glutamic acid-rich-like protein 3	Sh3bgrl3	Q91VW3	2	2	2	/	/	2.16315	/	/	/	0.00643851	/	/	/	0.0269966	/
2704	SH3 and multiple ankyrin repeat domains protein 2	Shank2	Q80Z38	6	6	6	0.0508857	/	0.336673	0	0.0470684	/	0.0286895	0	0.0497327	/	0.0433975	0
1842	Solute carrier family 12 member 5	Slc12a5	Q91V14	19	19	16	/	0.747715	/	/	/	0.00176925	/	/	/	0.0192652	/	/
2678	Solute carrier family 24 (sodium/potassium/calcium exchanger), member 2	Slc24a2	B1AXF3	3	3	3	0.367882	/	0.459097	0.346732	0.0357055	/	0.00583852	0.0372691	0.0465002	/	0.0279081	0.0455263
2462	Calcium-binding mitochondrial carrier protein Aralar2	Slc25a13	Q9QXX4	7	3	3	0.468969	0.779704	0.504153	/	0.00901134	0.00260755	0.0135829	/	0.0330908	0.021295	0.0345353	/
1831	Phosphate carrier protein, mitochondrial	Slc25a3	Q8VEM8	13	13	13	/	0.674074	/	/	/	0.018986	/	/	/	0.038763	/	/
630	ADP/ATP translocase 1	Slc25a4	P48962	18	18	11	/	0.642592	/	/	/	0.0143364	/	/	/	0.0390268	/	/
659	ADP/ATP translocase 2	Slc25a5	P51881	13	6	6	0.480252	0.613861	0.500905	/	0.0279015	0.00929212	0.013862	/	0.0422293	0.0303543	0.0341549	/
1061	Proton myo-inositol cotransporter	Slc2a13	Q3UHK1	2	2	2	3.95703	/	2.25872	/	0.0422742	/	0.0373293	/	0.0493199	/	0.0457524	/
1350	Choline transporter-like protein 1	Slc44a1	Q6X893	3	3	3	0.167786	/	0.346604	/	0.0210425	/	0.0137329	/	0.0392793	/	0.034549	/
267	Electrogenic sodium bicarbonate cotransporter 1	Slc4a4	O88343	9	9	9	0.150997	0.63927	0.205895	0.143366	0.0234796	0.0223018	0.00795854	0.0223785	0.0417414	0.0437116	0.0297202	0.0365217
529	Sodium- and chloride-dependent GABA transporter 1	Slc6a1	P31648	5	5	5	/	0.72017	/	/	/	0.0164439	/	/	/	0.039305	/	/
530	Sodium- and chloride-dependent GABA transporter 3	Slc6a11	P31650	11	11	10	/	0.692705	/	/	/	0.0235095	/	/	/	0.0418897	/	/
1383	Stromal membrane-associated protein 2	Smap2	Q7TN29	2	1	1	0.148301	/	/	0	6.1757e-05	/	/	0	0.00138432	/	/	0
1450	Sorting nexin-32	Snx32	Q80ZJ7	7	6	6	/	/	2.6899	/	/	/	0.0327497	/	/	/	0.0447267	/
1264	Sorbitol dehydrogenase	Sord	Q64442	6	6	6	1.68188	/	1.59661	1.75647	0.0121962	/	0.0238825	0.00826947	0.0345817	/	0.0407708	0.022493
1342	Sortilin	Sort1	Q6PHU5	4	4	4	2.56393	1.24724	2.38435	2.76171	0.0178304	0.0169368	0.029414	0.0168223	0.035982	0.0386001	0.0433948	0.0309166
1146	Stress-induced-phosphoprotein 1	Stip1	Q60864	13	13	13	2.38014	1.32056	2.10554	2.49917	0.0252495	0.0223899	0.0152891	0.0237147	0.0415875	0.0430237	0.0351356	0.0369298
1472	Synaptic vesicle glycoprotein 2B	Sv2b	Q8BG39	12	11	11	0.433392	0.628362	0.443468	0.442815	0.0262783	0.0373961	0.00897516	0.0273223	0.0417471	0.0463901	0.0306438	0.0389773
1288	Synaptic vesicle glycoprotein 2C	Sv2c	Q69ZS6	2	2	2	0.19684	/	0.386036	/	0.0373203	/	0.0372875	/	0.0467025	/	0.0459367	/
1691	Synapsin-3	Syn3	Q8JZP2	6	4	4	/	/	0.3466	/	/	/	0.0354805	/	/	/	0.0455905	/
129	Ras/Rap GTPase-activating protein SynGAP	Syngap1	F6SEU4	11	11	10	/	/	0.231011	/	/	/	0.0409057	/	/	/	0.0472293	/
1919	Synaptotagmin-12	Syt12	Q920N7	8	8	8	/	/	0.366613	/	/	/	0.0469345	/	/	/	0.0498549	/
2502	Synaptotagmin-7	Syt7	Q9R0N7	2	2	2	/	/	0.440255	/	/	/	0.0398307	/	/	/	0.0468943	/
1710	Translational activator of cytochrome c oxidase 1	Taco1	Q8K0Z7	2	2	2	/	/	0.327701	0	/	/	0.0337499	0	/	/	0.0453159	0
310	Thy-1 membrane glycoprotein	Thy1	P01831	6	6	6	0.479315	0.637552	0.486242	/	0.0126379	0.0408911	0.012007	/	0.0349494	0.0471451	0.0341627	/
2561	Mitochondrial import inner membrane translocase subunit Tim9	Timm9	Q9WV98	4	4	4	0.0235758	0.674583	0.139184	0	0.00616817	0.0472128	0.000314339	3.55271e-15	0.0281974	0.0492218	0.0125077	2.01167e-14
1045	Transmembrane protein 109	Tmem109	Q3UBX0	2	2	2	/	/	0.434055	/	/	/	0.0249729	/	/	/	0.0411623	/
224	Trafficking protein particle complex subunit 3	Trappc3	O55013	4	4	4	/	/	2.16608	#DIV/0!	/	/	0.00690239	0	/	/	0.0270438	0
1942	Tetraspanin-2	Tspan2	Q922J6	2	2	2	/	/	0.489674	/	/	/	0.0257695	/	/	/	0.0418973	/
465	GDP-L-fucose synthase	Tsta3	P23591	4	4	4	1.75461	/	1.58853	1.84192	0.0146575	/	0.0164439	0.0103311	0.0345608	/	0.0357281	0.0257016
2221	Ubiquitin-conjugating enzyme E2 variant 2	Ube2v2	Q9D2M8	8	8	3	0.0800824	/	0.440266	0	6.14619e-05	/	0.000284809	0	0.001722	/	0.013623	0
1419	Ubiquitin-protein ligase E3C	Ube3c	Q80U95	5	5	5	/	/	2.25876	#DIV/0!	/	/	0.0168163	0	/	/	0.0362081	0
391	Uridine 5'-monophosphate synthase	Umps	P13439	5	5	5	2.06185	/	2.07729	2.16805	0.00556367	/	0.0353353	0.0044649	0.0270927	/	0.0458975	0.0144578
1765	Cytochrome b-c1 complex subunit 9	Uqcr10	Q8R1I1	3	3	3	0.235534	0.725655	0.255544	/	0.0238874	0.00390137	0.047748	/	0.0414789	0.0294103	0.0494016	/
2293	Cytochrome b-c1 complex subunit 2, mitochondrial	Uqcrc2	Q9DB77	19	19	19	/	0.665218	/	/	/	0.00864666	/	/	/	0.0313842	/	/
2068	Cytochrome b-c1 complex subunit 8	Uqcrq	Q9CQ69	5	5	5	0.364855	/	/	/	0.0215596	/	/	/	0.0395848	/	/	/
1984	Ubiquitin carboxyl-terminal hydrolase 11	Usp11	Q99K46	2	1	1	7.26699	/	1.88078	#DIV/0!	2.05535e-06	/	0.000481695	0	0.000153813	/	0.0127998	0
1242	Vesicle-associated membrane protein 1	Vamp1	Q62442	6	2	2	0.240849	/	0.479395	/	0.0108907	/	0.0169368	/	0.0348504	/	0.0361419	/
1246	Synaptic vesicle membrane protein VAT-1 homolog	Vat1	Q62465	13	13	13	/	1.23491	/	/	/	0.00563218	/	/	/	0.0275977	/	/
1155	Voltage-dependent anion-selective channel protein 1	Vdac1	Q60932	14	14	14	0.427964	0.514591	0.439454	0.43999	0.0120622	0.000482935	0.00563218	0.0104913	0.0346402	0.00946553	0.0280436	0.0257857
1154	Voltage-dependent anion-selective channel protein 3	Vdac3	Q60931	10	10	10	/	/	0.39138	/	/	/	0.0262129	/	/	/	0.0417659	/
1108	Vacuolar protein sorting-associated protein 13A	Vps13a	Q5H8C4	4	4	3	2.6141	1.22918	2.60146	2.81661	0.0245444	0.0268762	0.0265477	0.0242135	0.0416512	0.0438979	0.0420192	0.0374209
1828	Vacuolar protein sorting-associated protein 4A	Vps4a	Q8VEJ9	3	3	2	3.34278	/	2.22995	/	0.0153816	/	0.0185189	/	0.035158	/	0.0371934	/
523	Vitronectin	Vtn	P29788	4	4	4	2.11774	1.21615	2.14537	2.22934	0.0132117	0.0298258	0.00857163	0.0149856	0.0348168	0.0456708	0.0310397	0.0291149
1833	Wiskott-Aldrich syndrome protein family member 3	Wasf3	Q8VHI6	3	3	3	1.67897	/	1.58853	1.75993	0.0273186	/	0.0365927	0.0197529	0.0419135	/	0.0467682	0.0333024
710	Wolframin	Wfs1	P56695	7	7	7	0.0652876	0.661981	0.146566	/	0.00499062	0.037059	0.00124765	/	0.0272658	0.0477866	0.0198792	/
362	WAS/WASL-interacting protein family member 3	Wipf3	P0C7L0	2	2	2	0.0817762	/	0.399182	0	0.0140943	/	0.00687788	0	0.0346936	/	0.0273969	0
1476	Protein ZNF365	Znf365	Q8BG89	2	2	2	9.33455	/	2.25872	#DIV/0!	0.0157787	/	0.0127967	0	0.0349945	/	0.0339822	0

## Sheet: Foglio1
Table S5. Statistically significant identified proteins
In the table below are reported the FCs, p-values of statistically significant identified proteins (p value<0.05) and FDR (<5%). Protein names, gene names, Uniprot codes and peptides are also indicated as headers.
