# Supplementary material for: New label-free methods for protein relative quantification applied to the investigation of an animal model of Huntington Disease
Source: PLoS One. 2020 Sep 4;15(9):e0238037. doi: 10.1371/journal.pone.0238037 (PMC7473538; doi:10.1371/journal.pone.0238037)
Supplement: S6 Table — In the table are reported the FCs values of proteins validated by Multiple Reaction Monitoring (MRM). Run, protein names, peptide sequences, Collision Energy, m/z of precursor ions, m/z of fragment ions, total transition area, peptide FC, and averaged and normalized FC for each protein. (XLSX) [file pone.0238037.s009.xlsx]

## Sheet: Foglio2
Table S6. Summary of MRM results.
In the table are reported the FCs values of proteins validated by Multiple Reaction Monitoring (MRM). Run, protein names, peptide sequences, Collision Energy, m/z of precursor ions, m/z of fragment ions, total transition area, peptide FC, and averaged and normalized FC for each protein.
RUN	Protein Name	Peptide Sequence	Collision Energy	m/z precursor	Fragment	Total area zQ175_1	Total area zQ175_2	Total area WT_1	Total area WT_2	Average area zQ175	Average area WT	FC peptide	Averaged and normalised FC
A	RIC8A	LLFLLTALR	19	530.35	833.524	966049	724991	788051	771693	845520	779872	1.08418	1.29833
					686.456
					573.372
		QQLFQELHGVR	24	677.865	985.521	274785	291408	182483	155202	283096	168842	1.67669
					838.453
					710.394
	HOMER1	AIINSTITPNMTFTK	30	826.44	1052.54	56460	51986	85477	74363	54223	79920	0.678466	0.602962
					939.46
					838.413
		LTAALLESTANVK	24	665.883	974.552	70602	82014	113657	139136	76308	126396	0.603719
					861.468
					748.384
	HTT	VTLDLQNSTEK	22	624.327	934.448	92741	67343	159433	144370	80042	151902	0.526934	0.593812
					819.421
					706.337
		SDSALLEGAELVNR	26	737.381	1000.54	62921	60939	83923	84412	61930	84167.5	0.735795
					887.458
					758.416
	ACTIN	DSYVGDEAQSK	21	599.765	833.4	50536116	45721064	31632572	29783858	48128590	30708215	1.56729	1.06324
					734.332
					677.31
		IWHHTFYNELR	27	758.378	1079.53	152316	116042	150171	105392	134179	127782	1.05007
					942.468
					841.42
		VAPEEHPVLLTEAPLNPK	35	977.536	1291.76	1258082	1306721	1804946	1520921	1.2824e+06	1.66293e+06	0.771168
					1194.71
					1095.64
					982.557
					568.345
		SYELPDGQVITIGNER	32	895.95	1298.67	16512194	14662194	19023960	17039416	15587194	18031688	0.864433
					1086.59
					1029.57
					901.51
B	ATP2A2	IGIFGQDEDVTSK	25	704.851	978.437	211652	299569	547104	501463	255610	524284	0.487543	0.686684
					921.416
					793.357
		NYLEQPGK	16	474.743	834.436	176141	175841	251446	126782	175991	189114	0.930608
					671.372
					558.288
					301.187
		SEIGIAMGSGTAVAK	25	696.364	1005.54	333534	331282	499104	414965	332408	457034	0.727315
					892.456
					821.419
	APO-A4	ALVQQLEQFR	22	616.343	948.49	1239630	1190195	930500	976024	1.21491e+06	953262	1.27448	1.26778
					820.431
					692.373
		LGDASTYADGVHNK	26	724.344	1004.48	125427	124944	100328	82932	125186	91630	1.36621
					903.432
					740.369
	OSBPL2	ASSQSQPLER	19	551.778	857.448	1341993	1378985	1029215	858617	1360489	943916	1.44132	1.31538
					729.389
					642.357
					514.298
		GTITLELLK	17	494.308	716.455	385639	322467	277494	267826	354053	272660	1.29851
					615.408
					502.324
	ACTIN	DSYVGDEAQSK	21	599.765	833.4	46750800	45380088	28365588	28045200	46065444	28205394	1.63321	1.04146
					734.332
					677.31
		IWHHTFYNELR	27	758.378	1079.53	155475	171776	207841	154368	163626	181104	0.903487
					942.468
					841.42
		VAPEEHPVLLTEAPLNPK	35	977.536	1291.76	1316805	1554611	1760430	1575549	1435708	1.66799e+06	0.860742
					1194.71
					1095.64
					982.557
					568.345
		SYELPDGQVITIGNER	32	895.95	1298.67	14961263	14509764	19974450	18379056	1.47355e+07	19176753	0.768405
					1086.59
					1029.57
					901.51
C	SAMM50	GVSAEYSFPLWK	25	692.351	1069.54	131406	67971	205018	166323	99688.5	185670	0.536911	0.801153
					940.493
		SSLSHAMVIDSR	23	651.827	928.467	4650039	3991877	4548418	4533886	4320958	4541152	0.951511
					791.408
					720.371
	CAMK2A	ITQYLDAGGIPR	23	652.354	961.51	3821325	3825668	5101662	5224973	3.8235e+06	5.16332e+06	0.740512	0.43518
					798.447
					685.363
		FYFENLWSR	21	631.304	951.468	120955	152673	526649	470298	136814	498474	0.274466
					804.4
					675.357
		FTEEYQLFEELGK	29	816.893	1126.58	30446	23254	139279	132245	26850	135762	0.197773
					963.515
					835.456
	STIP1	LMDVGLIAIR	19	550.828	741.498	3572871	3304263	2437835	2369857	3438567	2403846	1.43044	1.34765
					642.43
					585.408
		LILEQMQK	18	501.786	776.397	1418450	1420272	1027813	1140131	1419361	1083972	1.30941
					663.313
					534.27
		LAYINPDLALEEK	26	744.901	1028.53	1326100	1269605	1189819	1365642	1.29785e+06	1.27773e+06	1.01575
					914.483
					817.43
	SERPINB6	LGMTDAFGGR	18	512.748	854.383	358338	335230	293594	331861	346784	312728	1.1089	1.33295
					723.342
					622.294
		ADFSGMSSK	16	465.205	743.339	642346	612021	487650	429612	627184	458631	1.36751
					596.271
					509.239
	ACTIN	DSYVGDEAQSK	21	599.765	833.4	40202444	38970720	22463370	26551230	39586582	24507300	1.6153	0.928925
					734.332
					677.31
		IWHHTFYNELR	27	758.378	1079.53	141627	137153	221685	171412	139390	196548	0.709189
					942.468
					841.42
		VAPEEHPVLLTEAPLNPK	35	977.536	1291.76	975319	1128733	1631924	1553837	1052026	1.59288e+06	0.660455
					1194.71
					1095.64
					982.557
					568.345
		SYELPDGQVITIGNER	32	895.95	1298.67	12414370	11244231	15928194	16447194	1.18293e+07	16187694	0.730759
					1086.59
					1029.57
					901.51

## Sheet: Foglio1
	homer	htt	samm50	osbpl2	serpinb6	ric8a	stip1	apoa4	camk2a	atp2a2
s	0.447764	0.0784893	0.44062	6.36728	2.55	4.46497	2.38014
WB	0.72	0.42	0.66	1.18	1.99
mrm	0.602962	0.593812	0.8	1.31538	1.33	1.29833	1.35	1.27	0.67	0.69
p	0.707663	0.593905	0.688613			1.30347	1.32056	1.29	0.67	0.69
